# Supplementary material for: ProCAT: a data analysis approach for protein microarrays
Source: Genome Biol. 2006 Nov 16;7(11):R110. doi: 10.1186/gb-2006-7-11-r110 (PMC1794587; doi:10.1186/gb-2006-7-11-r110)
Supplement: Additional File 2 — Raw signals generated in the autophosphorylation experiment for testing the background correction method. [file gb-2006-7-11-r110-S2.gpr]

ATF	1.0
22	43    
"Type=GenePix Results 1.4"
"DateTime=2004/04/30 10:35:49"
"Settings=F:\project\kinases\origin\disc 7\Bck1(443)-2wkstgs.gps"
"GalFile=C:\Documents and Settings\Jason\My Documents\Research\Phosphorylome Project\3-04galfile_withTFs.txt"
"Scanner="
"Comment="
"PixelSize=10"
"ImageName=3	"
"FileName=F:\project\kinases\origin\disc 7\Bck1(443)-2wk.tif	"
"PMTVolts=0	0"
"ScanPower=100	100"
"FocusPosition=0"
"JpegImage=F:\project\kinases\origin\gpr_g7_043004\BCK11.jpg"
"RatioFormulation=W1/W2 (3/)"
"Barcode="
"ImageOrigin=0, 0"
"JpegOrigin=3470, 1460"
"Creator=GenePix Pro 3.0.6.90"
"Temperature=0"
"LaserPower=0	0"
"LaserOnTime=0	0"
"Supplier="
"Block"	"Column"	"Row"	"Name"	"ID"	"X"	"Y"	"Dia."	"F3 Median"	"F3 Mean"	"F3 SD"	"B3 Median"	"B3 Mean"	"B3 SD"	"% > B3+1SD"	"% > B3+2SD"	"F3 % Sat."	"F2 Median"	"F2 Mean"	"F2 SD"	"B2 Median"	"B2 Mean"	"B2 SD"	"% > B2+1SD"	"% > B2+2SD"	"F2 % Sat."	"Ratio of Medians"	"Ratio of Means"	"Median of Ratios"	"Mean of Ratios"	"Ratios SD"	"Rgn Ratio"	"Rgn R�"	"F Pixels"	"B Pixels"	"Sum of Medians"	"Sum of Means"	"Log Ratio"	"F3 Median - B3"	"F2 Median - B2"	"F3 Mean - B3"	"F2 Mean - B2"	"Flags"
1	1	1	"Cy3_Ab"	"c01_A24"	3950	1810	170	51355	51136	1147	50966	50963	1675	5	0	0	0	0	0	0	0	0	0	0	0	100000.000	100000.000	0.000	0.000	0.000	0.000	0.000	208	1444	389	170	16.610	389	0	170	0	0
1	2	1	"Cy3_Ab"	"c01_A24"	4220	1810	170	44830	43955	3693	45860	41987	9327	0	0	0	0	0	0	0	0	0	0	0	0	100000.000	100000.000	0.000	0.000	0.000	0.000	0.000	208	1354	-1030	-1905	16.610	-1030	0	-1905	0	0
1	3	1	"Pka-2_100n"	"c01_E24"	4500	1810	170	13055	13401	1093	26522	26604	8403	0	0	0	0	0	0	0	0	0	0	0	0	100000.000	100000.000	0.000	0.000	0.000	0.000	0.000	208	1354	-13467	-13121	16.610	-13467	0	-13121	0	0
1	4	1	"Pka-2_100n"	"c01_E24"	4770	1810	170	12778	12926	643	23138	24162	7291	0	0	0	0	0	0	0	0	0	0	0	0	100000.000	100000.000	0.000	0.000	0.000	0.000	0.000	208	1354	-10360	-10212	16.610	-10360	0	-10212	0	0
1	5	1	"BSA_32n"	"c01_I24"	5050	1810	170	39284	39469	4435	41355	37868	10467	0	0	0	0	0	0	0	0	0	0	0	0	100000.000	100000.000	0.000	0.000	0.000	0.000	0.000	208	1354	-2071	-1886	16.610	-2071	0	-1886	0	0
1	6	1	"BSA_32n"	"c01_I24"	5320	1810	170	50174	49971	1605	49758	49570	2507	1	0	0	0	0	0	0	0	0	0	0	0	100000.000	100000.000	0.000	0.000	0.000	0.000	0.000	208	1372	416	213	16.610	416	0	213	0	0
1	7	1	"BSA_63n"	"c01_M24"	5600	1810	170	52782	52688	1073	51406	51104	1792	35	0	0	0	0	0	0	0	0	0	0	0	100000.000	100000.000	0.000	0.000	0.000	0.000	0.000	208	1354	1376	1282	16.610	1376	0	1282	0	0
1	8	1	"BSA_63n"	"c01_M24"	5870	1810	170	52909	52883	884	51843	51685	1487	33	0	0	0	0	0	0	0	0	0	0	0	100000.000	100000.000	0.000	0.000	0.000	0.000	0.000	208	1354	1066	1040	16.610	1066	0	1040	0	0
1	9	1	"BSA_125n"	"c01_A12"	6150	1810	170	52580	52506	999	52155	52113	1419	13	0	0	0	0	0	0	0	0	0	0	0	100000.000	100000.000	0.000	0.000	0.000	0.000	0.000	208	1354	425	351	16.610	425	0	351	0	0
1	10	1	"BSA_125n"	"c01_A12"	6420	1810	170	54541	54402	1199	53398	53219	1463	42	1	0	0	0	0	0	0	0	0	0	0	100000.000	100000.000	0.000	0.000	0.000	0.000	0.000	208	1354	1143	1004	16.610	1143	0	1004	0	0
1	11	1	"BSA_250n"	"c01_E12"	6700	1810	170	53298	53283	729	52998	52910	1407	6	0	0	0	0	0	0	0	0	0	0	0	100000.000	100000.000	0.000	0.000	0.000	0.000	0.000	208	1354	300	285	16.610	300	0	285	0	0
1	12	1	"BSA_250n"	"c01_E12"	6970	1810	170	51338	51037	1691	52184	51903	2043	0	0	0	0	0	0	0	0	0	0	0	0	100000.000	100000.000	0.000	0.000	0.000	0.000	0.000	208	1354	-846	-1147	16.610	-846	0	-1147	0	0
1	13	1	"BSA_500n"	"c01_I12"	7250	1810	170	52985	53020	794	51908	51557	2347	8	0	0	0	0	0	0	0	0	0	0	0	100000.000	100000.000	0.000	0.000	0.000	0.000	0.000	208	1354	1077	1112	16.610	1077	0	1112	0	0
1	14	1	"BSA_500n"	"c01_I12"	7520	1810	170	53826	53805	1536	52623	52254	1934	31	1	0	0	0	0	0	0	0	0	0	0	100000.000	100000.000	0.000	0.000	0.000	0.000	0.000	208	1354	1203	1182	16.610	1203	0	1182	0	0
1	15	1	"BSA_1000n"	"c01_M12"	7800	1810	170	52661	52418	1185	52886	52775	1312	0	0	0	0	0	0	0	0	0	0	0	0	100000.000	100000.000	0.000	0.000	0.000	0.000	0.000	208	1354	-225	-468	16.610	-225	0	-468	0	0
1	16	1	"BSA_1000n"	"c01_M12"	8070	1810	170	53394	53365	1080	52445	52224	1551	31	0	0	0	0	0	0	0	0	0	0	0	100000.000	100000.000	0.000	0.000	0.000	0.000	0.000	208	1444	949	920	16.610	949	0	920	0	0
1	1	2	"negative"	"p02_A12"	3950	2080	170	51324	51179	1118	51095	50969	1441	9	0	0	0	0	0	0	0	0	0	0	0	100000.000	100000.000	0.000	0.000	0.000	0.000	0.000	208	1354	229	84	16.610	229	0	84	0	0
1	2	2	"negative"	"p02_A12"	4220	2080	170	46331	46086	1803	47475	45359	6315	0	0	0	0	0	0	0	0	0	0	0	0	100000.000	100000.000	0.000	0.000	0.000	0.000	0.000	208	1264	-1144	-1389	16.610	-1144	0	-1389	0	0
1	3	2	"Cmd1control"	"p02_C12"	4500	2080	170	36801	36675	3755	39660	35603	10436	0	0	0	0	0	0	0	0	0	0	0	0	100000.000	100000.000	0.000	0.000	0.000	0.000	0.000	208	1264	-2859	-2985	16.610	-2859	0	-2985	0	0
1	4	2	"Cmd1control"	"p02_C12"	4770	2080	170	34602	34440	3008	36907	33870	10414	0	0	0	0	0	0	0	0	0	0	0	0	100000.000	100000.000	0.000	0.000	0.000	0.000	0.000	208	1264	-2305	-2467	16.610	-2305	0	-2467	0	0
1	5	2	"Cmk1control"	"p02_E12"	5050	2080	170	37484	36790	2426	42637	40667	7237	0	0	0	0	0	0	0	0	0	0	0	0	100000.000	100000.000	0.000	0.000	0.000	0.000	0.000	208	1265	-5153	-5847	16.610	-5153	0	-5847	0	-100
1	6	2	"Cmk1control"	"p02_E12"	5320	2090	170	46539	46316	1672	48793	48123	3021	0	0	0	0	0	0	0	0	0	0	0	0	100000.000	100000.000	0.000	0.000	0.000	0.000	0.000	208	1266	-2254	-2477	16.610	-2254	0	-2477	0	0
1	7	2	"YBR103W"	"p02_G12"	5600	2080	170	48806	48645	1530	50539	50494	1780	0	0	0	0	0	0	0	0	0	0	0	0	100000.000	100000.000	0.000	0.000	0.000	0.000	0.000	208	1265	-1733	-1894	16.610	-1733	0	-1894	0	0
1	8	2	"YBR103W"	"p02_G12"	5870	2080	170	50191	49819	2116	51308	51098	1658	5	0	0	0	0	0	0	0	0	0	0	0	100000.000	100000.000	0.000	0.000	0.000	0.000	0.000	208	1264	-1117	-1489	16.610	-1117	0	-1489	0	0
1	9	2	"YBR014C"	"p02_A06"	6150	2080	170	49808	49848	1462	51623	51554	1668	0	0	0	0	0	0	0	0	0	0	0	0	100000.000	100000.000	0.000	0.000	0.000	0.000	0.000	208	1264	-1815	-1775	16.610	-1815	0	-1775	0	0
1	10	2	"YBR014C"	"p02_A06"	6420	2080	170	50062	50097	1692	51967	51779	1743	1	0	0	0	0	0	0	0	0	0	0	0	100000.000	100000.000	0.000	0.000	0.000	0.000	0.000	208	1264	-1905	-1870	16.610	-1905	0	-1870	0	0
1	11	2	"YBR018C"	"p02_C06"	6700	2080	170	50978	50821	1005	51971	51852	1613	0	0	0	0	0	0	0	0	0	0	0	0	100000.000	100000.000	0.000	0.000	0.000	0.000	0.000	208	1264	-993	-1150	16.610	-993	0	-1150	0	0
1	12	2	"YBR018C"	"p02_C06"	6970	2080	170	49955	50088	1381	51972	52089	1390	0	0	0	0	0	0	0	0	0	0	0	0	100000.000	100000.000	0.000	0.000	0.000	0.000	0.000	208	1264	-2017	-1884	16.610	-2017	0	-1884	0	0
1	13	2	"YBR021W"	"p02_E06"	7250	2080	170	50025	49998	1730	51595	51354	1870	1	0	0	0	0	0	0	0	0	0	0	0	100000.000	100000.000	0.000	0.000	0.000	0.000	0.000	208	1264	-1570	-1597	16.610	-1570	0	-1597	0	0
1	14	2	"YBR021W"	"p02_E06"	7520	2080	170	48591	48714	1373	51449	51218	1850	0	0	0	0	0	0	0	0	0	0	0	0	100000.000	100000.000	0.000	0.000	0.000	0.000	0.000	208	1264	-2858	-2735	16.610	-2858	0	-2735	0	0
1	15	2	"YDL031W"	"p02_G06"	7800	2080	170	50645	50567	1186	52118	51896	1349	0	0	0	0	0	0	0	0	0	0	0	0	100000.000	100000.000	0.000	0.000	0.000	0.000	0.000	208	1264	-1473	-1551	16.610	-1473	0	-1551	0	0
1	16	2	"YDL031W"	"p02_G06"	8070	2080	170	49166	49157	1452	51693	51592	1562	0	0	0	0	0	0	0	0	0	0	0	0	100000.000	100000.000	0.000	0.000	0.000	0.000	0.000	208	1354	-2527	-2536	16.610	-2527	0	-2536	0	0
1	1	3	"negative"	"p06_A12"	3950	2360	170	52852	52538	1434	51275	51251	1516	51	5	0	0	0	0	0	0	0	0	0	0	100000.000	100000.000	0.000	0.000	0.000	0.000	0.000	208	1354	1577	1263	16.610	1577	0	1263	0	0
1	2	3	"negative"	"p06_A12"	4220	2360	170	50181	50081	1934	50027	49551	2361	12	0	0	0	0	0	0	0	0	0	0	0	100000.000	100000.000	0.000	0.000	0.000	0.000	0.000	208	1264	154	54	16.610	154	0	54	0	0
1	3	3	"Cmd1control"	"p06_C12"	4500	2360	170	46287	45968	1978	47390	47138	3047	0	0	0	0	0	0	0	0	0	0	0	0	100000.000	100000.000	0.000	0.000	0.000	0.000	0.000	208	1264	-1103	-1422	16.610	-1103	0	-1422	0	0
1	4	3	"Cmd1control"	"p06_C12"	4770	2360	170	46287	46279	1200	48020	47020	3646	0	0	0	0	0	0	0	0	0	0	0	0	100000.000	100000.000	0.000	0.000	0.000	0.000	0.000	208	1264	-1733	-1741	16.610	-1733	0	-1741	0	0
1	5	3	"Cmk1control"	"p06_E12"	5050	2360	170	43985	43790	2109	48116	47115	3331	0	0	0	0	0	0	0	0	0	0	0	0	100000.000	100000.000	0.000	0.000	0.000	0.000	0.000	208	1264	-4131	-4326	16.610	-4131	0	-4326	0	0
1	6	3	"Cmk1control"	"p06_E12"	5320	2360	170	47265	47167	1643	49335	49261	1873	0	0	0	0	0	0	0	0	0	0	0	0	100000.000	100000.000	0.000	0.000	0.000	0.000	0.000	208	1246	-2070	-2168	16.610	-2070	0	-2168	0	0
1	7	3	"YDR064W"	"p06_G12"	5600	2360	170	47065	47024	1593	50446	50337	1527	0	0	0	0	0	0	0	0	0	0	0	0	100000.000	100000.000	0.000	0.000	0.000	0.000	0.000	208	1264	-3381	-3422	16.610	-3381	0	-3422	0	0
1	8	3	"YDR064W"	"p06_G12"	5870	2360	170	49403	49554	1277	50737	50641	1482	0	0	0	0	0	0	0	0	0	0	0	0	100000.000	100000.000	0.000	0.000	0.000	0.000	0.000	208	1264	-1334	-1183	16.610	-1334	0	-1183	0	0
1	9	3	"YFL062W"	"p06_A06"	6150	2360	170	47544	48052	1984	50470	50450	1661	3	1	0	0	0	0	0	0	0	0	0	0	100000.000	100000.000	0.000	0.000	0.000	0.000	0.000	208	1264	-2926	-2418	16.610	-2926	0	-2418	0	0
1	10	3	"YFL062W"	"p06_A06"	6420	2360	170	47877	47956	1725	50798	50678	1972	0	0	0	0	0	0	0	0	0	0	0	0	100000.000	100000.000	0.000	0.000	0.000	0.000	0.000	208	1264	-2921	-2842	16.610	-2921	0	-2842	0	0
1	11	3	"YDL217C"	"p06_C06"	6700	2360	170	51280	51274	1032	52342	51921	2042	0	0	0	0	0	0	0	0	0	0	0	0	100000.000	100000.000	0.000	0.000	0.000	0.000	0.000	208	1264	-1062	-1068	16.610	-1062	0	-1068	0	0
1	12	3	"YDL217C"	"p06_C06"	6970	2360	170	50279	50380	1377	52304	52300	1388	0	0	0	0	0	0	0	0	0	0	0	0	100000.000	100000.000	0.000	0.000	0.000	0.000	0.000	208	1264	-2025	-1924	16.610	-2025	0	-1924	0	0
1	13	3	"YDL219W"	"p06_E06"	7250	2360	170	47386	47396	1943	51578	51455	1563	0	0	0	0	0	0	0	0	0	0	0	0	100000.000	100000.000	0.000	0.000	0.000	0.000	0.000	208	1264	-4192	-4182	16.610	-4192	0	-4182	0	0
1	14	3	"YDL219W"	"p06_E06"	7520	2360	170	51183	51176	1426	51634	51529	1582	7	0	0	0	0	0	0	0	0	0	0	0	100000.000	100000.000	0.000	0.000	0.000	0.000	0.000	208	1264	-451	-458	16.610	-451	0	-458	0	0
1	15	3	"YDL225W"	"p06_G06"	7800	2360	170	49673	49685	1957	51769	51678	1394	3	0	0	0	0	0	0	0	0	0	0	0	100000.000	100000.000	0.000	0.000	0.000	0.000	0.000	208	1264	-2096	-2084	16.610	-2096	0	-2084	0	0
1	16	3	"YDL225W"	"p06_G06"	8070	2360	170	50151	50039	1562	51333	51227	1464	2	0	0	0	0	0	0	0	0	0	0	0	100000.000	100000.000	0.000	0.000	0.000	0.000	0.000	208	1354	-1182	-1294	16.610	-1182	0	-1294	0	0
1	1	4	"negative"	"p10_A12"	3950	2630	170	50368	50510	1661	51459	51326	1503	9	0	0	0	0	0	0	0	0	0	0	0	100000.000	100000.000	0.000	0.000	0.000	0.000	0.000	208	1354	-1091	-949	16.610	-1091	0	-949	0	0
1	2	4	"negative"	"p10_A12"	4220	2630	170	49973	50132	1255	51134	51003	1476	2	0	0	0	0	0	0	0	0	0	0	0	100000.000	100000.000	0.000	0.000	0.000	0.000	0.000	208	1264	-1161	-1002	16.610	-1161	0	-1002	0	0
1	3	4	"Cmd1control"	"p10_C12"	4500	2630	170	49954	49640	1620	50527	50420	1484	1	0	0	0	0	0	0	0	0	0	0	0	100000.000	100000.000	0.000	0.000	0.000	0.000	0.000	208	1264	-573	-887	16.610	-573	0	-887	0	0
1	4	4	"Cmd1control"	"p10_C12"	4770	2630	170	50659	50681	1092	50221	50093	1533	17	0	0	0	0	0	0	0	0	0	0	0	100000.000	100000.000	0.000	0.000	0.000	0.000	0.000	208	1264	438	460	16.610	438	0	460	0	0
1	5	4	"Cmk1control"	"p10_E12"	5050	2630	170	48556	48253	2095	49094	48592	3032	0	0	0	0	0	0	0	0	0	0	0	0	100000.000	100000.000	0.000	0.000	0.000	0.000	0.000	208	1264	-538	-841	16.610	-538	0	-841	0	0
1	6	4	"Cmk1control"	"p10_E12"	5320	2630	170	50674	50690	1005	50094	50079	1603	19	0	0	0	0	0	0	0	0	0	0	0	100000.000	100000.000	0.000	0.000	0.000	0.000	0.000	208	1264	580	596	16.610	580	0	596	0	0
1	7	4	"YGL019W"	"p10_G12"	5600	2630	170	51694	51655	817	51482	51305	1375	4	0	0	0	0	0	0	0	0	0	0	0	100000.000	100000.000	0.000	0.000	0.000	0.000	0.000	208	1264	212	173	16.610	212	0	173	0	0
1	8	4	"YGL019W"	"p10_G12"	5870	2630	170	51761	51739	1124	51450	51322	1317	20	0	0	0	0	0	0	0	0	0	0	0	100000.000	100000.000	0.000	0.000	0.000	0.000	0.000	208	1264	311	289	16.610	311	0	289	0	0
1	9	4	"YFL059W"	"p10_A06"	6150	2630	170	51489	51281	1021	51016	50865	1534	8	0	0	0	0	0	0	0	0	0	0	0	100000.000	100000.000	0.000	0.000	0.000	0.000	0.000	208	1264	473	265	16.610	473	0	265	0	0
1	10	4	"YFL059W"	"p10_A06"	6420	2630	170	53114	52999	1250	51500	51295	1800	43	3	0	0	0	0	0	0	0	0	0	0	100000.000	100000.000	0.000	0.000	0.000	0.000	0.000	208	1264	1614	1499	16.610	1614	0	1499	0	0
1	11	4	"YNL335W"	"p10_C06"	6700	2630	170	50991	51048	1440	51431	51030	2142	6	0	0	0	0	0	0	0	0	0	0	0	100000.000	100000.000	0.000	0.000	0.000	0.000	0.000	208	1264	-440	-383	16.610	-440	0	-383	0	0
1	12	4	"YNL335W"	"p10_C06"	6970	2630	170	52474	52373	1393	51755	51476	1808	20	0	0	0	0	0	0	0	0	0	0	0	100000.000	100000.000	0.000	0.000	0.000	0.000	0.000	208	1264	719	618	16.610	719	0	618	0	0
1	13	4	"YLR467W"	"p10_E06"	7250	2630	170	51480	51402	1285	51772	51660	1413	8	0	0	0	0	0	0	0	0	0	0	0	100000.000	100000.000	0.000	0.000	0.000	0.000	0.000	208	1264	-292	-370	16.610	-292	0	-370	0	0
1	14	4	"YLR467W"	"p10_E06"	7520	2630	170	52625	52452	1382	51837	51738	1530	26	2	0	0	0	0	0	0	0	0	0	0	100000.000	100000.000	0.000	0.000	0.000	0.000	0.000	208	1264	788	615	16.610	788	0	615	0	0
1	15	4	"YFR022W"	"p10_G06"	7800	2630	170	52048	52070	1112	51737	51634	1460	16	0	0	0	0	0	0	0	0	0	0	0	100000.000	100000.000	0.000	0.000	0.000	0.000	0.000	208	1264	311	333	16.610	311	0	333	0	0
1	16	4	"YFR022W"	"p10_G06"	8070	2630	170	51097	51073	1162	51594	51511	1437	4	0	0	0	0	0	0	0	0	0	0	0	100000.000	100000.000	0.000	0.000	0.000	0.000	0.000	208	1354	-497	-521	16.610	-497	0	-521	0	0
1	1	5	"negative"	"p14_A12"	3950	2910	170	52670	52500	1172	51830	51682	1536	23	0	0	0	0	0	0	0	0	0	0	0	100000.000	100000.000	0.000	0.000	0.000	0.000	0.000	208	1354	840	670	16.610	840	0	670	0	0
1	2	5	"negative"	"p14_A12"	4220	2910	170	51312	51264	1262	51562	51532	1518	7	0	0	0	0	0	0	0	0	0	0	0	100000.000	100000.000	0.000	0.000	0.000	0.000	0.000	208	1264	-250	-298	16.610	-250	0	-298	0	0
1	3	5	"Cmd1control"	"p14_C12"	4500	2910	170	48452	48475	1229	50428	50300	1451	0	0	0	0	0	0	0	0	0	0	0	0	100000.000	100000.000	0.000	0.000	0.000	0.000	0.000	208	1264	-1976	-1953	16.610	-1976	0	-1953	0	0
1	4	5	"Cmd1control"	"p14_C12"	4770	2910	170	49645	49606	1046	50220	50111	1554	0	0	0	0	0	0	0	0	0	0	0	0	100000.000	100000.000	0.000	0.000	0.000	0.000	0.000	208	1264	-575	-614	16.610	-575	0	-614	0	0
1	5	5	"Cmk1control"	"p14_E12"	5050	2910	170	50325	49937	2030	50149	49414	3266	0	0	0	0	0	0	0	0	0	0	0	0	100000.000	100000.000	0.000	0.000	0.000	0.000	0.000	208	1264	176	-212	16.610	176	0	-212	0	0
1	6	5	"Cmk1control"	"p14_E12"	5320	2910	170	48582	48686	1440	50038	49885	1755	0	0	0	0	0	0	0	0	0	0	0	0	100000.000	100000.000	0.000	0.000	0.000	0.000	0.000	208	1264	-1456	-1352	16.610	-1456	0	-1352	0	0
1	7	5	"YHR174W"	"p14_G12"	5600	2910	170	50136	49990	1785	50703	50416	1861	6	0	0	0	0	0	0	0	0	0	0	0	100000.000	100000.000	0.000	0.000	0.000	0.000	0.000	208	1264	-567	-713	16.610	-567	0	-713	0	0
1	8	5	"YHR174W"	"p14_G12"	5870	2910	170	50878	51139	1279	51553	51403	1293	12	0	0	0	0	0	0	0	0	0	0	0	100000.000	100000.000	0.000	0.000	0.000	0.000	0.000	208	1264	-675	-414	16.610	-675	0	-414	0	0
1	9	5	"YJR051W"	"p14_A06"	6150	2910	170	51208	51131	1383	51515	51399	1359	8	0	0	0	0	0	0	0	0	0	0	0	100000.000	100000.000	0.000	0.000	0.000	0.000	0.000	208	1264	-307	-384	16.610	-307	0	-384	0	0
1	10	5	"YJR051W"	"p14_A06"	6420	2910	170	49840	49684	1405	50792	49566	3658	0	0	0	0	0	0	0	0	0	0	0	0	100000.000	100000.000	0.000	0.000	0.000	0.000	0.000	208	1264	-952	-1108	16.610	-952	0	-1108	0	0
1	11	5	"YHR077C"	"p14_C06"	6700	2910	170	30917	31295	6842	47539	46579	4191	0	0	0	0	0	0	0	0	0	0	0	0	100000.000	100000.000	0.000	0.000	0.000	0.000	0.000	208	1264	-16622	-16244	16.610	-16622	0	-16244	0	-100
1	12	5	"YHR077C"	"p14_C06"	6970	2910	170	48846	48977	1728	49946	49092	3126	0	0	0	0	0	0	0	0	0	0	0	0	100000.000	100000.000	0.000	0.000	0.000	0.000	0.000	208	1264	-1100	-969	16.610	-1100	0	-969	0	0
1	13	5	"YHR067W"	"p14_E06"	7250	2910	170	51634	51277	1605	50899	49721	3876	0	0	0	0	0	0	0	0	0	0	0	0	100000.000	100000.000	0.000	0.000	0.000	0.000	0.000	208	1264	735	378	16.610	735	0	378	0	0
1	14	5	"YHR067W"	"p14_E06"	7520	2910	170	51026	51116	1190	51967	50724	3892	0	0	0	0	0	0	0	0	0	0	0	0	100000.000	100000.000	0.000	0.000	0.000	0.000	0.000	208	1264	-941	-851	16.610	-941	0	-851	0	0
1	15	5	"YHR090C"	"p14_G06"	7800	2910	170	51272	51424	1270	52287	52194	1383	5	0	0	0	0	0	0	0	0	0	0	0	100000.000	100000.000	0.000	0.000	0.000	0.000	0.000	208	1264	-1015	-863	16.610	-1015	0	-863	0	0
1	16	5	"YHR090C"	"p14_G06"	8070	2910	170	52136	52315	1369	52183	52158	1265	21	4	0	0	0	0	0	0	0	0	0	0	100000.000	100000.000	0.000	0.000	0.000	0.000	0.000	208	1354	-47	132	16.610	-47	0	132	0	0
1	1	6	"negative"	"p18_A12"	3950	3180	170	51036	50356	2283	51486	51396	1787	1	0	0	0	0	0	0	0	0	0	0	0	100000.000	100000.000	0.000	0.000	0.000	0.000	0.000	208	1354	-450	-1130	16.610	-450	0	-1130	0	0
1	2	6	"negative"	"p18_A12"	4220	3180	170	52221	52175	961	51306	51190	1688	22	0	0	0	0	0	0	0	0	0	0	0	100000.000	100000.000	0.000	0.000	0.000	0.000	0.000	208	1264	915	869	16.610	915	0	869	0	0
1	3	6	"Cmd1control"	"p18_C12"	4500	3180	170	50764	50570	1010	51098	50988	1630	0	0	0	0	0	0	0	0	0	0	0	0	100000.000	100000.000	0.000	0.000	0.000	0.000	0.000	208	1264	-334	-528	16.610	-334	0	-528	0	0
1	4	6	"Cmd1control"	"p18_C12"	4770	3180	170	51379	51393	1083	51249	51189	1455	8	0	0	0	0	0	0	0	0	0	0	0	100000.000	100000.000	0.000	0.000	0.000	0.000	0.000	208	1264	130	144	16.610	130	0	144	0	0
1	5	6	"Cmk1control"	"p18_E12"	5050	3180	170	50096	50320	1870	51211	51052	1489	15	0	0	0	0	0	0	0	0	0	0	0	100000.000	100000.000	0.000	0.000	0.000	0.000	0.000	208	1264	-1115	-891	16.610	-1115	0	-891	0	0
1	6	6	"Cmk1control"	"p18_E12"	5320	3180	170	51176	51007	1244	50573	50448	1706	14	0	0	0	0	0	0	0	0	0	0	0	100000.000	100000.000	0.000	0.000	0.000	0.000	0.000	208	1264	603	434	16.610	603	0	434	0	0
1	7	6	"YKL170W"	"p18_G12"	5600	3180	170	49413	49132	1679	50253	49664	2474	0	0	0	0	0	0	0	0	0	0	0	0	100000.000	100000.000	0.000	0.000	0.000	0.000	0.000	208	1264	-840	-1121	16.610	-840	0	-1121	0	0
1	8	6	"YKL170W"	"p18_G12"	5870	3180	170	48742	48393	1917	50989	50233	2687	0	0	0	0	0	0	0	0	0	0	0	0	100000.000	100000.000	0.000	0.000	0.000	0.000	0.000	208	1264	-2247	-2596	16.610	-2247	0	-2596	0	0
1	9	6	"YKL086W"	"p18_A06"	6150	3180	170	51653	51275	2169	52076	51920	1382	17	0	0	0	0	0	0	0	0	0	0	0	100000.000	100000.000	0.000	0.000	0.000	0.000	0.000	208	1264	-423	-801	16.610	-423	0	-801	0	0
1	10	6	"YKL086W"	"p18_A06"	6420	3180	170	51367	51490	1384	50992	50618	2504	9	0	0	0	0	0	0	0	0	0	0	0	100000.000	100000.000	0.000	0.000	0.000	0.000	0.000	208	1264	375	498	16.610	375	0	498	0	0
1	11	6	"YLR315W"	"p18_C06"	6700	3180	170	48036	47898	1004	49722	48503	4483	0	0	0	0	0	0	0	0	0	0	0	0	100000.000	100000.000	0.000	0.000	0.000	0.000	0.000	208	1264	-1686	-1824	16.610	-1686	0	-1824	0	0
1	12	6	"YLR315W"	"p18_C06"	6970	3180	170	49596	49539	1677	50935	50529	2396	0	0	0	0	0	0	0	0	0	0	0	0	100000.000	100000.000	0.000	0.000	0.000	0.000	0.000	208	1264	-1339	-1396	16.610	-1339	0	-1396	0	0
1	13	6	"YKL093W"	"p18_E06"	7250	3180	170	49911	49966	1609	50481	49341	3722	0	0	0	0	0	0	0	0	0	0	0	0	100000.000	100000.000	0.000	0.000	0.000	0.000	0.000	208	1264	-570	-515	16.610	-570	0	-515	0	0
1	14	6	"YKL093W"	"p18_E06"	7520	3180	170	51477	51367	1021	51478	50198	3980	0	0	0	0	0	0	0	0	0	0	0	0	100000.000	100000.000	0.000	0.000	0.000	0.000	0.000	208	1264	-1	-111	16.610	-1	0	-111	0	0
1	15	6	"YKL095W"	"p18_G06"	7800	3180	170	52301	52253	1067	52231	52313	1276	12	0	0	0	0	0	0	0	0	0	0	0	100000.000	100000.000	0.000	0.000	0.000	0.000	0.000	208	1264	70	22	16.610	70	0	22	0	0
1	16	6	"YKL095W"	"p18_G06"	8070	3180	170	53239	53293	827	52022	52060	1268	45	6	0	0	0	0	0	0	0	0	0	0	100000.000	100000.000	0.000	0.000	0.000	0.000	0.000	208	1354	1217	1271	16.610	1217	0	1271	0	0
1	1	7	"negative"	"p22_A12"	3950	3460	170	53124	53066	981	52008	51732	2046	17	0	0	0	0	0	0	0	0	0	0	0	100000.000	100000.000	0.000	0.000	0.000	0.000	0.000	208	1354	1116	1058	16.610	1116	0	1058	0	0
1	2	7	"negative"	"p22_A12"	4220	3460	170	52001	51914	935	51236	51010	1672	12	0	0	0	0	0	0	0	0	0	0	0	100000.000	100000.000	0.000	0.000	0.000	0.000	0.000	208	1264	765	678	16.610	765	0	678	0	0
1	3	7	"Cmd1control"	"p22_C12"	4500	3460	170	49579	49762	1390	51845	51774	1599	0	0	0	0	0	0	0	0	0	0	0	0	100000.000	100000.000	0.000	0.000	0.000	0.000	0.000	208	1264	-2266	-2083	16.610	-2266	0	-2083	0	0
1	4	7	"Cmd1control"	"p22_C12"	4770	3460	170	50493	50377	1371	51759	51425	2055	0	0	0	0	0	0	0	0	0	0	0	0	100000.000	100000.000	0.000	0.000	0.000	0.000	0.000	208	1264	-1266	-1382	16.610	-1266	0	-1382	0	0
1	5	7	"Cmk1control"	"p22_E12"	5050	3460	170	45404	45576	1773	49740	49704	1953	0	0	0	0	0	0	0	0	0	0	0	0	100000.000	100000.000	0.000	0.000	0.000	0.000	0.000	208	1264	-4336	-4164	16.610	-4336	0	-4164	0	0
1	6	7	"Cmk1control"	"p22_E12"	5320	3460	170	48215	48235	1480	50887	50589	1739	0	0	0	0	0	0	0	0	0	0	0	0	100000.000	100000.000	0.000	0.000	0.000	0.000	0.000	208	1264	-2672	-2652	16.610	-2672	0	-2652	0	0
1	7	7	"YML114C"	"p22_G12"	5600	3460	170	50191	50393	1545	50607	50386	1871	11	0	0	0	0	0	0	0	0	0	0	0	100000.000	100000.000	0.000	0.000	0.000	0.000	0.000	208	1264	-416	-214	16.610	-416	0	-214	0	0
1	8	7	"YML114C"	"p22_G12"	5870	3460	170	51029	50966	1248	50931	50471	2320	0	0	0	0	0	0	0	0	0	0	0	0	100000.000	100000.000	0.000	0.000	0.000	0.000	0.000	208	1264	98	35	16.610	98	0	35	0	0
1	9	7	"YLR463C"	"p22_A06"	6150	3460	170	50332	50251	935	51580	51430	1389	0	0	0	0	0	0	0	0	0	0	0	0	100000.000	100000.000	0.000	0.000	0.000	0.000	0.000	208	1264	-1248	-1329	16.610	-1248	0	-1329	0	0
1	10	7	"YLR463C"	"p22_A06"	6420	3460	170	50999	51055	1489	51866	51825	1521	6	0	0	0	0	0	0	0	0	0	0	0	100000.000	100000.000	0.000	0.000	0.000	0.000	0.000	208	1264	-867	-811	16.610	-867	0	-811	0	0
1	11	7	"YML018C"	"p22_C06"	6700	3460	170	50502	50291	1746	51625	51570	1767	1	0	0	0	0	0	0	0	0	0	0	0	100000.000	100000.000	0.000	0.000	0.000	0.000	0.000	208	1264	-1123	-1334	16.610	-1123	0	-1334	0	0
1	12	7	"YML018C"	"p22_C06"	6970	3460	170	50652	50623	1166	51571	51582	1606	0	0	0	0	0	0	0	0	0	0	0	0	100000.000	100000.000	0.000	0.000	0.000	0.000	0.000	208	1264	-919	-948	16.610	-919	0	-948	0	0
1	13	7	"YML021C"	"p22_E06"	7250	3460	170	51078	50840	1643	51460	51242	1722	2	0	0	0	0	0	0	0	0	0	0	0	100000.000	100000.000	0.000	0.000	0.000	0.000	0.000	208	1264	-382	-620	16.610	-382	0	-620	0	0
1	14	7	"YML021C"	"p22_E06"	7520	3460	170	46343	46577	2479	51218	50865	1943	0	0	0	0	0	0	0	0	0	0	0	0	100000.000	100000.000	0.000	0.000	0.000	0.000	0.000	208	1264	-4875	-4641	16.610	-4875	0	-4641	0	0
1	15	7	"YML025C"	"p22_G06"	7800	3460	170	50718	50752	1523	52153	52189	1482	0	0	0	0	0	0	0	0	0	0	0	0	100000.000	100000.000	0.000	0.000	0.000	0.000	0.000	208	1264	-1435	-1401	16.610	-1435	0	-1401	0	0
1	16	7	"YML025C"	"p22_G06"	8070	3460	170	51519	51586	1464	52363	52303	1508	7	0	0	0	0	0	0	0	0	0	0	0	100000.000	100000.000	0.000	0.000	0.000	0.000	0.000	208	1354	-844	-777	16.610	-844	0	-777	0	0
1	1	8	"GST100p"	"c02_A24"	3950	3730	170	51722	51912	1172	52449	52244	1786	5	0	0	0	0	0	0	0	0	0	0	0	100000.000	100000.000	0.000	0.000	0.000	0.000	0.000	208	1354	-727	-537	16.610	-727	0	-537	0	0
1	2	8	"GST100p"	"c02_A24"	4220	3730	170	51435	51386	1181	51548	51575	1798	1	0	0	0	0	0	0	0	0	0	0	0	100000.000	100000.000	0.000	0.000	0.000	0.000	0.000	208	1264	-113	-162	16.610	-113	0	-162	0	0
1	3	8	"GST200p"	"c02_E24"	4500	3730	170	51601	51456	982	51078	50964	2019	2	0	0	0	0	0	0	0	0	0	0	0	100000.000	100000.000	0.000	0.000	0.000	0.000	0.000	208	1264	523	378	16.610	523	0	378	0	0
1	4	8	"GST200p"	"c02_E24"	4770	3730	170	51315	51027	1717	50723	50321	2504	6	0	0	0	0	0	0	0	0	0	0	0	100000.000	100000.000	0.000	0.000	0.000	0.000	0.000	208	1264	592	304	16.610	592	0	304	0	0
1	5	8	"GST400p"	"c02_I24"	5050	3730	170	50458	50472	1530	50246	49920	2104	9	0	0	0	0	0	0	0	0	0	0	0	100000.000	100000.000	0.000	0.000	0.000	0.000	0.000	208	1264	212	226	16.610	212	0	226	0	0
1	6	8	"GST400p"	"c02_I24"	5320	3730	170	50127	50174	1352	50701	50420	1837	3	0	0	0	0	0	0	0	0	0	0	0	100000.000	100000.000	0.000	0.000	0.000	0.000	0.000	208	1264	-574	-527	16.610	-574	0	-527	0	0
1	7	8	"GST800p"	"c02_M24"	5600	3730	170	50822	51097	1848	49671	49325	2186	40	1	0	0	0	0	0	0	0	0	0	0	100000.000	100000.000	0.000	0.000	0.000	0.000	0.000	208	1264	1151	1426	16.610	1151	0	1426	0	0
1	8	8	"GST800p"	"c02_M24"	5870	3730	170	51066	51070	1914	50652	50270	2056	23	0	0	0	0	0	0	0	0	0	0	0	100000.000	100000.000	0.000	0.000	0.000	0.000	0.000	208	1264	414	418	16.610	414	0	418	0	0
1	9	8	"GST1600p"	"c02_A12"	6150	3730	170	49694	49269	2119	51461	51262	1509	1	0	0	0	0	0	0	0	0	0	0	0	100000.000	100000.000	0.000	0.000	0.000	0.000	0.000	208	1264	-1767	-2192	16.610	-1767	0	-2192	0	0
1	10	8	"GST1600p"	"c02_A12"	6420	3730	170	52689	52696	1041	51887	51811	1663	24	0	0	0	0	0	0	0	0	0	0	0	100000.000	100000.000	0.000	0.000	0.000	0.000	0.000	208	1264	802	809	16.610	802	0	809	0	0
1	11	8	"GST3200p"	"c02_E12"	6700	3730	170	52396	52234	1322	51904	51757	1640	16	0	0	0	0	0	0	0	0	0	0	0	100000.000	100000.000	0.000	0.000	0.000	0.000	0.000	208	1264	492	330	16.610	492	0	330	0	0
1	12	8	"GST3200p"	"c02_E12"	6970	3730	170	50702	50514	1403	51344	51184	1551	4	0	0	0	0	0	0	0	0	0	0	0	100000.000	100000.000	0.000	0.000	0.000	0.000	0.000	208	1264	-642	-830	16.610	-642	0	-830	0	0
1	13	8	"GST6400p"	"c02_I12"	7250	3730	170	52849	52516	1701	51860	51716	1335	39	6	0	0	0	0	0	0	0	0	0	0	100000.000	100000.000	0.000	0.000	0.000	0.000	0.000	208	1264	989	656	16.610	989	0	656	0	0
1	14	8	"GST6400p"	"c02_I12"	7520	3730	170	51604	51495	841	51365	51312	1434	3	0	0	0	0	0	0	0	0	0	0	0	100000.000	100000.000	0.000	0.000	0.000	0.000	0.000	208	1264	239	130	16.610	239	0	130	0	0
1	15	8	"GST12800p"	"c02_M12"	7800	3730	170	52951	52663	1451	51562	51612	1573	42	5	0	0	0	0	0	0	0	0	0	0	100000.000	100000.000	0.000	0.000	0.000	0.000	0.000	208	1264	1389	1101	16.610	1389	0	1101	0	0
1	16	8	"GST12800p"	"c02_M12"	8070	3730	170	53304	53163	922	52774	52662	1618	8	0	0	0	0	0	0	0	0	0	0	0	100000.000	100000.000	0.000	0.000	0.000	0.000	0.000	208	1354	530	389	16.610	530	0	389	0	0
1	1	9	"negative"	"p26_A12"	3950	4010	170	52196	52184	1164	52850	52711	1337	0	0	0	0	0	0	0	0	0	0	0	0	100000.000	100000.000	0.000	0.000	0.000	0.000	0.000	208	1354	-654	-666	16.610	-654	0	-666	0	0
1	2	9	"negative"	"p26_A12"	4220	4010	170	53108	52816	1848	52422	52264	1518	32	6	0	0	0	0	0	0	0	0	0	0	100000.000	100000.000	0.000	0.000	0.000	0.000	0.000	208	1264	686	394	16.610	686	0	394	0	0
1	3	9	"Cmd1control"	"p26_C12"	4500	4010	170	47974	47724	1825	50606	49534	3805	0	0	0	0	0	0	0	0	0	0	0	0	100000.000	100000.000	0.000	0.000	0.000	0.000	0.000	208	1264	-2632	-2882	16.610	-2632	0	-2882	0	0
1	4	9	"Cmd1control"	"p26_C12"	4770	4010	170	46202	44432	4355	50361	49250	3603	0	0	0	0	0	0	0	0	0	0	0	0	100000.000	100000.000	0.000	0.000	0.000	0.000	0.000	208	1264	-4159	-5929	16.610	-4159	0	-5929	0	-100
1	5	9	"Cmk1control"	"p26_E12"	5050	4010	170	48909	49066	1150	50037	49993	1494	0	0	0	0	0	0	0	0	0	0	0	0	100000.000	100000.000	0.000	0.000	0.000	0.000	0.000	208	1264	-1128	-971	16.610	-1128	0	-971	0	0
1	6	9	"Cmk1control"	"p26_E12"	5320	4010	170	45672	45269	2648	47845	44311	8024	0	0	0	0	0	0	0	0	0	0	0	0	100000.000	100000.000	0.000	0.000	0.000	0.000	0.000	208	1264	-2173	-2576	16.610	-2173	0	-2576	0	0
1	7	9	"YIR026C"	"p26_G12"	5600	4010	170	37918	36595	5352	41608	37312	11521	0	0	0	0	0	0	0	0	0	0	0	0	100000.000	100000.000	0.000	0.000	0.000	0.000	0.000	208	1264	-3690	-5013	16.610	-3690	0	-5013	0	0
1	8	9	"YIR026C"	"p26_G12"	5870	4010	170	46674	47076	1980	47704	44835	7654	0	0	0	0	0	0	0	0	0	0	0	0	100000.000	100000.000	0.000	0.000	0.000	0.000	0.000	208	1264	-1030	-628	16.610	-1030	0	-628	0	0
1	9	9	"YCL002C"	"p26_A06"	6150	4010	170	49466	48937	1767	50436	50146	2033	0	0	0	0	0	0	0	0	0	0	0	0	100000.000	100000.000	0.000	0.000	0.000	0.000	0.000	208	1264	-970	-1499	16.610	-970	0	-1499	0	0
1	10	9	"YCL002C"	"p26_A06"	6420	4010	170	49708	49585	1219	50862	50219	2773	0	0	0	0	0	0	0	0	0	0	0	0	100000.000	100000.000	0.000	0.000	0.000	0.000	0.000	208	1264	-1154	-1277	16.610	-1154	0	-1277	0	0
1	11	9	"YOR143C"	"p26_C06"	6700	4010	170	50526	50394	1037	51514	50900	2444	0	0	0	0	0	0	0	0	0	0	0	0	100000.000	100000.000	0.000	0.000	0.000	0.000	0.000	208	1264	-988	-1120	16.610	-988	0	-1120	0	0
1	12	9	"YOR143C"	"p26_C06"	6970	4010	170	49946	50240	1560	51628	51447	1310	4	0	0	0	0	0	0	0	0	0	0	0	100000.000	100000.000	0.000	0.000	0.000	0.000	0.000	208	1264	-1682	-1388	16.610	-1682	0	-1388	0	0
1	13	9	"YOR146W"	"p26_E06"	7250	4010	170	50237	50218	1300	51738	51635	1230	1	0	0	0	0	0	0	0	0	0	0	0	100000.000	100000.000	0.000	0.000	0.000	0.000	0.000	208	1264	-1501	-1520	16.610	-1501	0	-1520	0	0
1	14	9	"YOR146W"	"p26_E06"	7520	4010	170	50636	50871	1790	51084	51024	1493	20	4	0	0	0	0	0	0	0	0	0	0	100000.000	100000.000	0.000	0.000	0.000	0.000	0.000	208	1264	-448	-213	16.610	-448	0	-213	0	0
1	15	9	"YOR150W"	"p26_G06"	7800	4010	170	51387	50522	2352	51395	51339	1635	13	0	0	0	0	0	0	0	0	0	0	0	100000.000	100000.000	0.000	0.000	0.000	0.000	0.000	208	1264	-8	-873	16.610	-8	0	-873	0	0
1	16	9	"YOR150W"	"p26_G06"	8070	4010	170	51619	51599	1354	52270	52246	1422	6	0	0	0	0	0	0	0	0	0	0	0	100000.000	100000.000	0.000	0.000	0.000	0.000	0.000	208	1354	-651	-671	16.610	-651	0	-671	0	0
1	1	10	"negative"	"p30_A12"	3950	4280	170	52865	52537	1381	52375	52255	1381	17	0	0	0	0	0	0	0	0	0	0	0	100000.000	100000.000	0.000	0.000	0.000	0.000	0.000	208	1354	490	162	16.610	490	0	162	0	0
1	2	10	"negative"	"p30_A12"	4220	4280	170	52336	52139	1218	52063	51935	1324	14	0	0	0	0	0	0	0	0	0	0	0	100000.000	100000.000	0.000	0.000	0.000	0.000	0.000	208	1264	273	76	16.610	273	0	76	0	0
1	3	10	"Cmd1control"	"p30_C12"	4500	4280	170	49213	49172	1837	51283	51049	1850	0	0	0	0	0	0	0	0	0	0	0	0	100000.000	100000.000	0.000	0.000	0.000	0.000	0.000	208	1264	-2070	-2111	16.610	-2070	0	-2111	0	0
1	4	10	"Cmd1control"	"p30_C12"	4770	4280	170	50612	50558	911	50786	50366	2004	0	0	0	0	0	0	0	0	0	0	0	0	100000.000	100000.000	0.000	0.000	0.000	0.000	0.000	208	1264	-174	-228	16.610	-174	0	-228	0	0
1	5	10	"Cmk1control"	"p30_E12"	5050	4280	170	49006	48881	1527	49293	49309	1668	9	0	0	0	0	0	0	0	0	0	0	0	100000.000	100000.000	0.000	0.000	0.000	0.000	0.000	208	1264	-287	-412	16.610	-287	0	-412	0	0
1	6	10	"Cmk1control"	"p30_E12"	5320	4280	170	43942	42589	4605	44376	40129	10148	0	0	0	0	0	0	0	0	0	0	0	0	100000.000	100000.000	0.000	0.000	0.000	0.000	0.000	208	1264	-434	-1787	16.610	-434	0	-1787	0	0
1	7	10	"YLR323C"	"p30_G12"	5600	4280	170	13225	13866	1670	29944	29543	8438	0	0	0	0	0	0	0	0	0	0	0	0	100000.000	100000.000	0.000	0.000	0.000	0.000	0.000	208	1264	-16719	-16078	16.610	-16719	0	-16078	0	-100
1	8	10	"YLR323C"	"p30_G12"	5870	4280	170	44564	43764	3909	45700	41228	9882	0	0	0	0	0	0	0	0	0	0	0	0	100000.000	100000.000	0.000	0.000	0.000	0.000	0.000	208	1264	-1136	-1936	16.610	-1136	0	-1936	0	0
1	9	10	"YKL019W"	"p30_A06"	6150	4280	170	48171	48292	1429	49611	49264	1793	0	0	0	0	0	0	0	0	0	0	0	0	100000.000	100000.000	0.000	0.000	0.000	0.000	0.000	208	1264	-1440	-1319	16.610	-1440	0	-1319	0	0
1	10	10	"YKL019W"	"p30_A06"	6420	4280	170	50949	50876	1171	49895	49290	2562	8	0	0	0	0	0	0	0	0	0	0	0	100000.000	100000.000	0.000	0.000	0.000	0.000	0.000	208	1264	1054	981	16.610	1054	0	981	0	0
1	11	10	"YLR069C"	"p30_C06"	6700	4280	170	51379	51689	1407	51211	50768	2541	11	0	0	0	0	0	0	0	0	0	0	0	100000.000	100000.000	0.000	0.000	0.000	0.000	0.000	208	1264	168	478	16.610	168	0	478	0	0
1	12	10	"YLR069C"	"p30_C06"	6970	4280	170	51481	51473	1216	52024	51949	1359	7	0	0	0	0	0	0	0	0	0	0	0	100000.000	100000.000	0.000	0.000	0.000	0.000	0.000	208	1264	-543	-551	16.610	-543	0	-551	0	0
1	13	10	"YKL171W"	"p30_E06"	7250	4280	170	52534	52346	1173	51966	51915	1324	22	0	0	0	0	0	0	0	0	0	0	0	100000.000	100000.000	0.000	0.000	0.000	0.000	0.000	208	1264	568	380	16.610	568	0	380	0	0
1	14	10	"YKL171W"	"p30_E06"	7520	4280	170	51892	52002	1099	51811	51784	1452	12	1	0	0	0	0	0	0	0	0	0	0	100000.000	100000.000	0.000	0.000	0.000	0.000	0.000	208	1264	81	191	16.610	81	0	191	0	0
1	15	10	"YLR072W"	"p30_G06"	7800	4280	170	52940	52709	1221	51794	51726	1444	39	0	0	0	0	0	0	0	0	0	0	0	100000.000	100000.000	0.000	0.000	0.000	0.000	0.000	208	1264	1146	915	16.610	1146	0	915	0	0
1	16	10	"YLR072W"	"p30_G06"	8070	4280	170	52595	52418	1506	51511	51332	1511	40	5	0	0	0	0	0	0	0	0	0	0	100000.000	100000.000	0.000	0.000	0.000	0.000	0.000	208	1354	1084	907	16.610	1084	0	907	0	0
1	1	11	"negative"	"p34_A12"	3950	4560	170	52004	51784	1152	52451	52405	1277	0	0	0	0	0	0	0	0	0	0	0	0	100000.000	100000.000	0.000	0.000	0.000	0.000	0.000	208	1354	-447	-667	16.610	-447	0	-667	0	0
1	2	11	"negative"	"p34_A12"	4220	4560	170	50305	50431	1246	51748	51509	1473	2	0	0	0	0	0	0	0	0	0	0	0	100000.000	100000.000	0.000	0.000	0.000	0.000	0.000	208	1264	-1443	-1317	16.610	-1443	0	-1317	0	0
1	3	11	"Cmd1control"	"p34_C12"	4500	4560	170	49066	49139	1505	51189	51078	1350	2	0	0	0	0	0	0	0	0	0	0	0	100000.000	100000.000	0.000	0.000	0.000	0.000	0.000	208	1264	-2123	-2050	16.610	-2123	0	-2050	0	0
1	4	11	"Cmd1control"	"p34_C12"	4770	4560	170	48054	47967	1507	51030	50856	1126	0	0	0	0	0	0	0	0	0	0	0	0	100000.000	100000.000	0.000	0.000	0.000	0.000	0.000	208	1264	-2976	-3063	16.610	-2976	0	-3063	0	0
1	5	11	"Cmk1control"	"p34_E12"	5050	4560	170	48694	48465	2240	49616	49292	2287	2	0	0	0	0	0	0	0	0	0	0	0	100000.000	100000.000	0.000	0.000	0.000	0.000	0.000	208	1264	-922	-1151	16.610	-922	0	-1151	0	0
1	6	11	"Cmk1control"	"p34_E12"	5320	4560	170	44133	43846	1916	46826	45808	3850	0	0	0	0	0	0	0	0	0	0	0	0	100000.000	100000.000	0.000	0.000	0.000	0.000	0.000	208	1264	-2693	-2980	16.610	-2693	0	-2980	0	0
1	7	11	"YLR245C"	"p34_G12"	5600	4560	170	42717	43004	2497	43466	41514	6578	0	0	0	0	0	0	0	0	0	0	0	0	100000.000	100000.000	0.000	0.000	0.000	0.000	0.000	208	1264	-749	-462	16.610	-749	0	-462	0	0
1	8	11	"YLR245C"	"p34_G12"	5870	4560	170	42730	40887	6090	45197	44112	4896	0	0	0	0	0	0	0	0	0	0	0	0	100000.000	100000.000	0.000	0.000	0.000	0.000	0.000	208	1264	-2467	-4310	16.610	-2467	0	-4310	0	-100
1	9	11	"YJL200C"	"p34_A06"	6150	4560	170	49907	49851	934	49524	49090	2146	2	0	0	0	0	0	0	0	0	0	0	0	100000.000	100000.000	0.000	0.000	0.000	0.000	0.000	208	1264	383	327	16.610	383	0	327	0	0
1	10	11	"YJL200C"	"p34_A06"	6420	4560	170	49710	49607	980	50413	50391	1285	0	0	0	0	0	0	0	0	0	0	0	0	100000.000	100000.000	0.000	0.000	0.000	0.000	0.000	208	1264	-703	-806	16.610	-703	0	-806	0	0
1	11	11	"YJR025C"	"p34_C06"	6700	4560	170	49697	49679	1192	51021	50996	1396	1	0	0	0	0	0	0	0	0	0	0	0	100000.000	100000.000	0.000	0.000	0.000	0.000	0.000	208	1264	-1324	-1342	16.610	-1324	0	-1342	0	0
1	12	11	"YJR025C"	"p34_C06"	6970	4560	170	51914	51907	995	51209	51274	1618	19	0	0	0	0	0	0	0	0	0	0	0	100000.000	100000.000	0.000	0.000	0.000	0.000	0.000	208	1264	705	698	16.610	705	0	698	0	0
1	13	11	"YJR039W"	"p34_E06"	7250	4560	170	51789	51882	908	51609	51710	1458	9	0	0	0	0	0	0	0	0	0	0	0	100000.000	100000.000	0.000	0.000	0.000	0.000	0.000	208	1264	180	273	16.610	180	0	273	0	0
1	14	11	"YJR039W"	"p34_E06"	7520	4560	170	51036	50340	2209	51363	51096	1893	1	0	0	0	0	0	0	0	0	0	0	0	100000.000	100000.000	0.000	0.000	0.000	0.000	0.000	208	1264	-327	-1023	16.610	-327	0	-1023	0	0
1	15	11	"YJR061W"	"p34_G06"	7800	4560	170	50779	50691	1456	52065	51838	1719	0	0	0	0	0	0	0	0	0	0	0	0	100000.000	100000.000	0.000	0.000	0.000	0.000	0.000	208	1264	-1286	-1374	16.610	-1286	0	-1374	0	0
1	16	11	"YJR061W"	"p34_G06"	8070	4560	170	50591	50565	1523	51552	51449	1690	2	0	0	0	0	0	0	0	0	0	0	0	100000.000	100000.000	0.000	0.000	0.000	0.000	0.000	208	1354	-961	-987	16.610	-961	0	-987	0	0
1	1	12	"negative"	"p38_A12"	3950	4830	170	50803	50578	1566	52363	52312	1371	0	0	0	0	0	0	0	0	0	0	0	0	100000.000	100000.000	0.000	0.000	0.000	0.000	0.000	208	1354	-1560	-1785	16.610	-1560	0	-1785	0	0
1	2	12	"negative"	"p38_A12"	4220	4830	170	51762	51162	1769	51358	51295	1377	20	0	0	0	0	0	0	0	0	0	0	0	100000.000	100000.000	0.000	0.000	0.000	0.000	0.000	208	1264	404	-196	16.610	404	0	-196	0	0
1	3	12	"Cmd1control"	"p38_C12"	4500	4830	170	50309	50290	1176	50532	50504	1227	10	0	0	0	0	0	0	0	0	0	0	0	100000.000	100000.000	0.000	0.000	0.000	0.000	0.000	208	1264	-223	-242	16.610	-223	0	-242	0	0
1	4	12	"Cmd1control"	"p38_C12"	4770	4830	170	49444	49152	1530	50650	50547	1272	1	0	0	0	0	0	0	0	0	0	0	0	100000.000	100000.000	0.000	0.000	0.000	0.000	0.000	208	1264	-1206	-1498	16.610	-1206	0	-1498	0	0
1	5	12	"Cmk1control"	"p38_E12"	5050	4830	170	49324	49109	1842	50933	50730	1535	0	0	0	0	0	0	0	0	0	0	0	0	100000.000	100000.000	0.000	0.000	0.000	0.000	0.000	208	1264	-1609	-1824	16.610	-1609	0	-1824	0	0
1	6	12	"Cmk1control"	"p38_E12"	5320	4830	170	48001	47835	1719	48657	48817	2292	4	0	0	0	0	0	0	0	0	0	0	0	100000.000	100000.000	0.000	0.000	0.000	0.000	0.000	208	1264	-656	-822	16.610	-656	0	-822	0	0
1	7	12	"YGR258C"	"p38_G12"	5600	4830	170	36360	36877	5792	46353	46214	2378	0	0	0	0	0	0	0	0	0	0	0	0	100000.000	100000.000	0.000	0.000	0.000	0.000	0.000	208	1264	-9993	-9476	16.610	-9993	0	-9476	0	-100
1	8	12	"YGR258C"	"p38_G12"	5870	4830	170	42719	42399	2381	45631	45045	4049	0	0	0	0	0	0	0	0	0	0	0	0	100000.000	100000.000	0.000	0.000	0.000	0.000	0.000	208	1264	-2912	-3232	16.610	-2912	0	-3232	0	0
1	9	12	"YDL231C"	"p38_A06"	6150	4830	170	44822	45014	2459	48910	48486	2125	0	0	0	0	0	0	0	0	0	0	0	0	100000.000	100000.000	0.000	0.000	0.000	0.000	0.000	208	1264	-4088	-3896	16.610	-4088	0	-3896	0	0
1	10	12	"YDL231C"	"p38_A06"	6420	4830	170	47988	47842	1494	50266	50176	1407	0	0	0	0	0	0	0	0	0	0	0	0	100000.000	100000.000	0.000	0.000	0.000	0.000	0.000	208	1264	-2278	-2424	16.610	-2278	0	-2424	0	0
1	11	12	"YDR507C"	"p38_C06"	6700	4830	170	49246	49374	1378	50780	50594	1433	0	0	0	0	0	0	0	0	0	0	0	0	100000.000	100000.000	0.000	0.000	0.000	0.000	0.000	208	1264	-1534	-1406	16.610	-1534	0	-1406	0	0
1	12	12	"YDR507C"	"p38_C06"	6970	4830	170	46009	45815	2674	50680	50485	1346	0	0	0	0	0	0	0	0	0	0	0	0	100000.000	100000.000	0.000	0.000	0.000	0.000	0.000	208	1264	-4671	-4865	16.610	-4671	0	-4865	0	0
1	13	12	"YGR014W"	"p38_E06"	7250	4830	170	50068	50208	1229	51026	51029	1359	4	0	0	0	0	0	0	0	0	0	0	0	100000.000	100000.000	0.000	0.000	0.000	0.000	0.000	208	1264	-958	-818	16.610	-958	0	-818	0	0
1	14	12	"YGR014W"	"p38_E06"	7520	4830	170	49448	49116	1836	51386	51084	1887	0	0	0	0	0	0	0	0	0	0	0	0	100000.000	100000.000	0.000	0.000	0.000	0.000	0.000	208	1264	-1938	-2270	16.610	-1938	0	-2270	0	0
1	15	12	"YLR241W"	"p38_G06"	7800	4830	170	50080	50250	1247	52102	51947	1466	0	0	0	0	0	0	0	0	0	0	0	0	100000.000	100000.000	0.000	0.000	0.000	0.000	0.000	208	1264	-2022	-1852	16.610	-2022	0	-1852	0	0
1	16	12	"YLR241W"	"p38_G06"	8070	4830	170	51900	51867	1051	52009	51962	1336	5	0	0	0	0	0	0	0	0	0	0	0	100000.000	100000.000	0.000	0.000	0.000	0.000	0.000	208	1354	-109	-142	16.610	-109	0	-142	0	0
1	1	13	"negative"	"p42_A12"	3950	5110	170	48920	48601	2442	51018	50729	1947	0	0	0	0	0	0	0	0	0	0	0	0	100000.000	100000.000	0.000	0.000	0.000	0.000	0.000	208	1354	-2098	-2417	16.610	-2098	0	-2417	0	0
1	2	13	"negative"	"p42_A12"	4220	5110	170	50887	50683	1251	51064	50948	1541	3	0	0	0	0	0	0	0	0	0	0	0	100000.000	100000.000	0.000	0.000	0.000	0.000	0.000	208	1264	-177	-381	16.610	-177	0	-381	0	0
1	3	13	"Cmd1control"	"p42_C12"	4500	5110	170	50133	49969	1217	50762	50750	1229	1	0	0	0	0	0	0	0	0	0	0	0	100000.000	100000.000	0.000	0.000	0.000	0.000	0.000	208	1264	-629	-793	16.610	-629	0	-793	0	0
1	4	13	"Cmd1control"	"p42_C12"	4770	5110	170	48259	48175	1917	50462	50403	1565	0	0	0	0	0	0	0	0	0	0	0	0	100000.000	100000.000	0.000	0.000	0.000	0.000	0.000	208	1264	-2203	-2287	16.610	-2203	0	-2287	0	0
1	5	13	"Cmk1control"	"p42_E12"	5050	5110	170	46191	46534	1655	50247	49461	3094	0	0	0	0	0	0	0	0	0	0	0	0	100000.000	100000.000	0.000	0.000	0.000	0.000	0.000	208	1264	-4056	-3713	16.610	-4056	0	-3713	0	0
1	6	13	"Cmk1control"	"p42_E12"	5320	5110	170	47119	46813	1888	49673	49544	1836	0	0	0	0	0	0	0	0	0	0	0	0	100000.000	100000.000	0.000	0.000	0.000	0.000	0.000	208	1264	-2554	-2860	16.610	-2554	0	-2860	0	0
1	7	13	"YOR168W"	"p42_G12"	5600	5110	170	44992	45235	1485	47914	47764	2145	0	0	0	0	0	0	0	0	0	0	0	0	100000.000	100000.000	0.000	0.000	0.000	0.000	0.000	208	1264	-2922	-2679	16.610	-2922	0	-2679	0	0
1	8	13	"YOR168W"	"p42_G12"	5870	5110	170	45173	45200	1457	48454	48078	2510	0	0	0	0	0	0	0	0	0	0	0	0	100000.000	100000.000	0.000	0.000	0.000	0.000	0.000	208	1264	-3281	-3254	16.610	-3281	0	-3254	0	0
1	9	13	"YKL012W"	"p42_A06"	6150	5110	170	46088	46300	1805	49395	49178	1928	0	0	0	0	0	0	0	0	0	0	0	0	100000.000	100000.000	0.000	0.000	0.000	0.000	0.000	208	1264	-3307	-3095	16.610	-3307	0	-3095	0	0
1	10	13	"YKL012W"	"p42_A06"	6420	5110	170	48320	48042	1662	50351	50233	1513	0	0	0	0	0	0	0	0	0	0	0	0	100000.000	100000.000	0.000	0.000	0.000	0.000	0.000	208	1264	-2031	-2309	16.610	-2031	0	-2309	0	0
1	11	13	"YMR035W"	"p42_C06"	6700	5110	170	48987	48865	1870	50392	50192	1751	2	0	0	0	0	0	0	0	0	0	0	0	100000.000	100000.000	0.000	0.000	0.000	0.000	0.000	208	1264	-1405	-1527	16.610	-1405	0	-1527	0	0
1	12	13	"YMR035W"	"p42_C06"	6970	5110	170	49641	49712	1171	50580	50493	1480	1	0	0	0	0	0	0	0	0	0	0	0	100000.000	100000.000	0.000	0.000	0.000	0.000	0.000	208	1264	-939	-868	16.610	-939	0	-868	0	0
1	13	13	"YNL119W"	"p42_E06"	7250	5110	170	50488	50343	1402	51278	51185	1496	0	0	0	0	0	0	0	0	0	0	0	0	100000.000	100000.000	0.000	0.000	0.000	0.000	0.000	208	1264	-790	-935	16.610	-790	0	-935	0	0
1	14	13	"YNL119W"	"p42_E06"	7520	5110	170	49857	49728	1439	51984	51892	1287	0	0	0	0	0	0	0	0	0	0	0	0	100000.000	100000.000	0.000	0.000	0.000	0.000	0.000	208	1264	-2127	-2256	16.610	-2127	0	-2256	0	0
1	15	13	"YNL284C"	"p42_G06"	7800	5110	170	51433	51195	1387	52150	52105	1211	1	0	0	0	0	0	0	0	0	0	0	0	100000.000	100000.000	0.000	0.000	0.000	0.000	0.000	208	1264	-717	-955	16.610	-717	0	-955	0	0
1	16	13	"YNL284C"	"p42_G06"	8070	5110	170	51456	51404	1645	51771	51757	1367	18	0	0	0	0	0	0	0	0	0	0	0	100000.000	100000.000	0.000	0.000	0.000	0.000	0.000	208	1354	-315	-367	16.610	-315	0	-367	0	0
1	1	14	"negative"	"p46_A12"	3950	5380	170	46423	46538	1875	47967	45238	6598	0	0	0	0	0	0	0	0	0	0	0	0	100000.000	100000.000	0.000	0.000	0.000	0.000	0.000	208	1354	-1544	-1429	16.610	-1544	0	-1429	0	0
1	2	14	"negative"	"p46_A12"	4220	5380	170	47529	47521	1569	48072	44885	7441	0	0	0	0	0	0	0	0	0	0	0	0	100000.000	100000.000	0.000	0.000	0.000	0.000	0.000	208	1264	-543	-551	16.610	-543	0	-551	0	0
1	3	14	"Cmd1control"	"p46_C12"	4500	5380	170	49105	49009	1533	50047	49185	3454	0	0	0	0	0	0	0	0	0	0	0	0	100000.000	100000.000	0.000	0.000	0.000	0.000	0.000	208	1264	-942	-1038	16.610	-942	0	-1038	0	0
1	4	14	"Cmd1control"	"p46_C12"	4770	5380	170	49796	49676	1427	50229	50094	1896	0	0	0	0	0	0	0	0	0	0	0	0	100000.000	100000.000	0.000	0.000	0.000	0.000	0.000	208	1264	-433	-553	16.610	-433	0	-553	0	0
1	5	14	"Cmk1control"	"p46_E12"	5050	5380	170	45383	43820	4422	49361	48771	2844	0	0	0	0	0	0	0	0	0	0	0	0	100000.000	100000.000	0.000	0.000	0.000	0.000	0.000	208	1264	-3978	-5541	16.610	-3978	0	-5541	0	-100
1	6	14	"Cmk1control"	"p46_E12"	5320	5380	170	49058	48819	916	50154	50160	1840	0	0	0	0	0	0	0	0	0	0	0	0	100000.000	100000.000	0.000	0.000	0.000	0.000	0.000	208	1264	-1096	-1335	16.610	-1096	0	-1335	0	0
1	7	14	"YFR057W"	"p46_G12"	5600	5380	170	49521	49556	1223	50256	50203	1813	0	0	0	0	0	0	0	0	0	0	0	0	100000.000	100000.000	0.000	0.000	0.000	0.000	0.000	208	1264	-735	-700	16.610	-735	0	-700	0	0
1	8	14	"YFR057W"	"p46_G12"	5870	5380	170	49927	49938	2171	50057	49785	1981	20	0	0	0	0	0	0	0	0	0	0	0	100000.000	100000.000	0.000	0.000	0.000	0.000	0.000	208	1264	-130	-119	16.610	-130	0	-119	0	0
1	9	14	"YLR143W"	"p46_A06"	6150	5380	170	49610	49800	1424	50596	50306	1645	5	0	0	0	0	0	0	0	0	0	0	0	100000.000	100000.000	0.000	0.000	0.000	0.000	0.000	208	1264	-986	-796	16.610	-986	0	-796	0	0
1	10	14	"YLR143W"	"p46_A06"	6420	5380	170	49357	49137	1882	50421	50270	1393	5	0	0	0	0	0	0	0	0	0	0	0	100000.000	100000.000	0.000	0.000	0.000	0.000	0.000	208	1264	-1064	-1284	16.610	-1064	0	-1284	0	0
1	11	14	"YDR170W-A"	"p46_C06"	6700	5380	170	46373	46288	2014	49893	49771	1609	0	0	0	0	0	0	0	0	0	0	0	0	100000.000	100000.000	0.000	0.000	0.000	0.000	0.000	208	1264	-3520	-3605	16.610	-3520	0	-3605	0	100
1	12	14	"YDR170W-A"	"p46_C06"	6970	5380	170	47572	47369	1875	50427	50347	1784	0	0	0	0	0	0	0	0	0	0	0	0	100000.000	100000.000	0.000	0.000	0.000	0.000	0.000	208	1264	-2855	-3058	16.610	-2855	0	-3058	0	100
1	13	14	"YNL333W"	"p46_E06"	7250	5380	170	51300	50695	2120	51035	50997	1690	17	0	0	0	0	0	0	0	0	0	0	0	100000.000	100000.000	0.000	0.000	0.000	0.000	0.000	208	1264	265	-340	16.610	265	0	-340	0	0
1	14	14	"YNL333W"	"p46_E06"	7520	5380	170	51668	51847	1492	51867	51841	1320	23	2	0	0	0	0	0	0	0	0	0	0	100000.000	100000.000	0.000	0.000	0.000	0.000	0.000	208	1264	-199	-20	16.610	-199	0	-20	0	0
1	15	14	"YOL040C"	"p46_G06"	7800	5380	170	51293	51331	1309	51746	51749	1398	11	0	0	0	0	0	0	0	0	0	0	0	100000.000	100000.000	0.000	0.000	0.000	0.000	0.000	208	1264	-453	-415	16.610	-453	0	-415	0	0
1	16	14	"YOL040C"	"p46_G06"	8070	5380	170	51029	50995	1147	50544	50414	1664	14	0	0	0	0	0	0	0	0	0	0	0	100000.000	100000.000	0.000	0.000	0.000	0.000	0.000	208	1354	485	451	16.610	485	0	451	0	0
1	1	15	"Pka2_100n"	"c04_A24"	3950	5660	170	14781	15288	1719	37881	36602	8390	0	0	0	0	0	0	0	0	0	0	0	0	100000.000	100000.000	0.000	0.000	0.000	0.000	0.000	208	1354	-23100	-22593	16.610	-23100	0	-22593	0	0
1	2	15	"Pka2_100n"	"c04_A24"	4220	5660	170	14435	14721	1213	34220	33651	7992	0	0	0	0	0	0	0	0	0	0	0	0	100000.000	100000.000	0.000	0.000	0.000	0.000	0.000	208	1264	-19785	-19499	16.610	-19785	0	-19499	0	0
1	3	15	"Rab3A_5n"	"c04_E24"	4500	5660	170	47766	46793	3010	47341	43821	8905	0	0	0	0	0	0	0	0	0	0	0	0	100000.000	100000.000	0.000	0.000	0.000	0.000	0.000	208	1264	425	-548	16.610	425	0	-548	0	0
1	4	15	"Rab3A_5n"	"c04_E24"	4770	5660	170	50854	50734	1033	50906	50826	1418	3	0	0	0	0	0	0	0	0	0	0	0	100000.000	100000.000	0.000	0.000	0.000	0.000	0.000	208	1264	-52	-172	16.610	-52	0	-172	0	0
1	5	15	"dead Mkk1"	"c04_I24"	5050	5660	170	49876	49869	1382	50653	50431	1977	1	0	0	0	0	0	0	0	0	0	0	0	100000.000	100000.000	0.000	0.000	0.000	0.000	0.000	208	1264	-777	-784	16.610	-777	0	-784	0	0
1	6	15	"dead Mkk1"	"c04_I24"	5320	5660	170	48035	48005	1400	49978	48015	5638	0	0	0	0	0	0	0	0	0	0	0	0	100000.000	100000.000	0.000	0.000	0.000	0.000	0.000	208	1264	-1943	-1973	16.610	-1943	0	-1973	0	0
1	7	15	"EMPTY"	"c04_M24"	5600	5660	170	49041	48617	2408	49675	48186	5426	0	0	0	0	0	0	0	0	0	0	0	0	100000.000	100000.000	0.000	0.000	0.000	0.000	0.000	208	1264	-634	-1058	16.610	-634	0	-1058	0	0
1	8	15	"EMPTY"	"c04_M24"	5870	5660	170	41626	40416	6292	48818	47173	5348	0	0	0	0	0	0	0	0	0	0	0	0	100000.000	100000.000	0.000	0.000	0.000	0.000	0.000	208	1264	-7192	-8402	16.610	-7192	0	-8402	0	-100
1	9	15	"Casein_10n"	"c04_A12"	6150	5660	170	50784	50485	1440	48165	46716	5371	0	0	0	0	0	0	0	0	0	0	0	0	100000.000	100000.000	0.000	0.000	0.000	0.000	0.000	208	1264	2619	2320	16.610	2619	0	2320	0	0
1	10	15	"Casein_10n"	"c04_A12"	6420	5660	170	47758	47457	2569	48361	47615	3043	4	0	0	0	0	0	0	0	0	0	0	0	100000.000	100000.000	0.000	0.000	0.000	0.000	0.000	208	1264	-603	-904	16.610	-603	0	-904	0	0
1	11	15	"MBP_10n"	"c04_E12"	6700	5660	170	47555	47649	1895	48486	46781	4356	0	0	0	0	0	0	0	0	0	0	0	0	100000.000	100000.000	0.000	0.000	0.000	0.000	0.000	208	1264	-931	-837	16.610	-931	0	-837	0	0
1	12	15	"MBP_10n"	"c04_E12"	6970	5660	170	49167	49449	2136	48760	47680	4161	2	0	0	0	0	0	0	0	0	0	0	0	100000.000	100000.000	0.000	0.000	0.000	0.000	0.000	208	1264	407	689	16.610	407	0	689	0	0
1	13	15	"Histone_10n"	"c04_I12"	7250	5660	170	47942	48052	1550	50220	49852	2265	0	0	0	0	0	0	0	0	0	0	0	0	100000.000	100000.000	0.000	0.000	0.000	0.000	0.000	208	1264	-2278	-2168	16.610	-2278	0	-2168	0	0
1	14	15	"Histone_10n"	"c04_I12"	7520	5660	170	48397	48484	1777	51385	51283	1526	0	0	0	0	0	0	0	0	0	0	0	0	100000.000	100000.000	0.000	0.000	0.000	0.000	0.000	208	1264	-2988	-2901	16.610	-2988	0	-2901	0	0
1	15	15	"pEY_10n"	"c04_M12"	7800	5660	170	52809	52596	1094	51508	51233	1724	30	0	0	0	0	0	0	0	0	0	0	0	100000.000	100000.000	0.000	0.000	0.000	0.000	0.000	208	1264	1301	1088	16.610	1301	0	1088	0	0
1	16	15	"pEY_10n"	"c04_M12"	8070	5660	170	50283	50141	1540	49752	49312	2433	6	0	0	0	0	0	0	0	0	0	0	0	100000.000	100000.000	0.000	0.000	0.000	0.000	0.000	208	1354	531	389	16.610	531	0	389	0	0
1	1	16	"YDR049W"	"pYaleTF_A24"	3950	5930	170	47235	47109	2584	48757	45182	7775	0	0	0	0	0	0	0	0	0	0	0	0	100000.000	100000.000	0.000	0.000	0.000	0.000	0.000	208	1444	-1522	-1648	16.610	-1522	0	-1648	0	0
1	2	16	"YDR049W"	"pYaleTF_A24"	4220	5930	170	44614	44094	2614	46376	42896	8041	0	0	0	0	0	0	0	0	0	0	0	0	100000.000	100000.000	0.000	0.000	0.000	0.000	0.000	208	1354	-1762	-2282	16.610	-1762	0	-2282	0	0
1	3	16	"CMK1"	"pYaleTF_E24"	4500	5930	170	47219	47143	814	46260	44661	5534	0	0	0	0	0	0	0	0	0	0	0	0	100000.000	100000.000	0.000	0.000	0.000	0.000	0.000	208	1354	959	883	16.610	959	0	883	0	0
1	4	16	"CMK1"	"pYaleTF_E24"	4770	5930	170	47548	47531	2255	49207	48183	3953	0	0	0	0	0	0	0	0	0	0	0	0	100000.000	100000.000	0.000	0.000	0.000	0.000	0.000	208	1354	-1659	-1676	16.610	-1659	0	-1676	0	0
1	5	16	"YPL021W"	"pYaleTF_I24"	5050	5930	170	50731	50915	1816	51403	50997	1953	9	0	0	0	0	0	0	0	0	0	0	0	100000.000	100000.000	0.000	0.000	0.000	0.000	0.000	208	1354	-672	-488	16.610	-672	0	-488	0	0
1	6	16	"YPL021W"	"pYaleTF_I24"	5320	5930	170	51113	50637	1852	50760	48935	5605	0	0	0	0	0	0	0	0	0	0	0	0	100000.000	100000.000	0.000	0.000	0.000	0.000	0.000	208	1354	353	-123	16.610	353	0	-123	0	0
1	7	16	"YPL133C"	"pYaleTF_M24"	5600	5930	170	49582	49885	1990	49892	48638	5134	0	0	0	0	0	0	0	0	0	0	0	0	100000.000	100000.000	0.000	0.000	0.000	0.000	0.000	208	1354	-310	-7	16.610	-310	0	-7	0	0
1	8	16	"YPL133C"	"pYaleTF_M24"	5870	5930	170	49681	49607	1026	50016	49287	3914	0	0	0	0	0	0	0	0	0	0	0	0	100000.000	100000.000	0.000	0.000	0.000	0.000	0.000	208	1354	-335	-409	16.610	-335	0	-409	0	0
1	9	16	"YHR119W"	"pYaleTF_A12"	6150	5930	170	48726	48633	1228	47267	46979	3319	1	0	0	0	0	0	0	0	0	0	0	0	100000.000	100000.000	0.000	0.000	0.000	0.000	0.000	208	1354	1459	1366	16.610	1459	0	1366	0	0
1	10	16	"YHR119W"	"pYaleTF_A12"	6420	5930	170	41445	41121	1984	41900	37514	10347	0	0	0	0	0	0	0	0	0	0	0	0	100000.000	100000.000	0.000	0.000	0.000	0.000	0.000	208	1354	-455	-779	16.610	-455	0	-779	0	0
1	11	16	"YIL038C"	"pYaleTF_E12"	6700	5930	170	30058	30073	3382	30354	30481	11294	0	0	0	0	0	0	0	0	0	0	0	0	100000.000	100000.000	0.000	0.000	0.000	0.000	0.000	208	1354	-296	-281	16.610	-296	0	-281	0	-100
1	12	16	"YIL038C"	"pYaleTF_E12"	6970	5930	170	26273	25621	6950	37537	35286	9612	0	0	0	0	0	0	0	0	0	0	0	0	100000.000	100000.000	0.000	0.000	0.000	0.000	0.000	208	1354	-11264	-11916	16.610	-11264	0	-11916	0	-100
1	13	16	"YIR023W"	"pYaleTF_I12"	7250	5930	170	46253	46549	2011	48272	46486	6255	0	0	0	0	0	0	0	0	0	0	0	0	100000.000	100000.000	0.000	0.000	0.000	0.000	0.000	208	1354	-2019	-1723	16.610	-2019	0	-1723	0	0
1	14	16	"YIR023W"	"pYaleTF_I12"	7520	5930	170	52089	52023	1137	51005	50920	1660	30	0	0	0	0	0	0	0	0	0	0	0	100000.000	100000.000	0.000	0.000	0.000	0.000	0.000	208	1354	1084	1018	16.610	1084	0	1018	0	0
1	15	16	"YJL089W"	"pYaleTF_M12"	7800	5930	170	49338	49282	1342	50934	50751	1550	0	0	0	0	0	0	0	0	0	0	0	0	100000.000	100000.000	0.000	0.000	0.000	0.000	0.000	208	1354	-1596	-1652	16.610	-1596	0	-1652	0	0
1	16	16	"YJL089W"	"pYaleTF_M12"	8070	5930	170	48180	47924	1259	50030	49809	1739	0	0	0	0	0	0	0	0	0	0	0	0	100000.000	100000.000	0.000	0.000	0.000	0.000	0.000	208	1444	-1850	-2106	16.610	-1850	0	-2106	0	0
2	1	1	"Cy3_Ab"	"c01_B24"	8510	1810	170	51273	50994	1625	51349	50937	2226	0	0	0	0	0	0	0	0	0	0	0	0	100000.000	100000.000	0.000	0.000	0.000	0.000	0.000	208	1444	-76	-355	16.610	-76	0	-355	0	0
2	2	1	"Cy3_Ab"	"c01_B24"	8780	1810	170	43547	43167	3215	45644	41933	8537	0	0	0	0	0	0	0	0	0	0	0	0	100000.000	100000.000	0.000	0.000	0.000	0.000	0.000	208	1354	-2097	-2477	16.610	-2097	0	-2477	0	0
2	3	1	"Pka-2_100n"	"c01_F24"	9060	1810	170	13515	13894	1321	25586	26162	8161	0	0	0	0	0	0	0	0	0	0	0	0	100000.000	100000.000	0.000	0.000	0.000	0.000	0.000	208	1354	-12071	-11692	16.610	-12071	0	-11692	0	0
2	4	1	"Pka-2_100n"	"c01_F24"	9330	1810	170	12967	13109	529	21444	22221	6205	0	0	0	0	0	0	0	0	0	0	0	0	100000.000	100000.000	0.000	0.000	0.000	0.000	0.000	208	1354	-8477	-8335	16.610	-8477	0	-8335	0	0
2	5	1	"BSA_32n"	"c01_J24"	9610	1810	170	35502	34911	5456	41389	36880	11513	0	0	0	0	0	0	0	0	0	0	0	0	100000.000	100000.000	0.000	0.000	0.000	0.000	0.000	208	1354	-5887	-6478	16.610	-5887	0	-6478	0	0
2	6	1	"BSA_32n"	"c01_J24"	9880	1810	170	49790	49240	1871	49607	48979	2627	0	0	0	0	0	0	0	0	0	0	0	0	100000.000	100000.000	0.000	0.000	0.000	0.000	0.000	208	1354	183	-367	16.610	183	0	-367	0	0
2	7	1	"BSA_63n"	"c01_N24"	10160	1810	170	52048	52005	1278	51459	51483	1471	25	0	0	0	0	0	0	0	0	0	0	0	100000.000	100000.000	0.000	0.000	0.000	0.000	0.000	208	1354	589	546	16.610	589	0	546	0	0
2	8	1	"BSA_63n"	"c01_N24"	10430	1810	170	51666	51665	1439	51710	51666	1226	19	5	0	0	0	0	0	0	0	0	0	0	100000.000	100000.000	0.000	0.000	0.000	0.000	0.000	208	1354	-44	-45	16.610	-44	0	-45	0	0
2	9	1	"BSA_125n"	"c01_B12"	10710	1810	170	51604	51637	1436	51646	51592	1473	17	1	0	0	0	0	0	0	0	0	0	0	100000.000	100000.000	0.000	0.000	0.000	0.000	0.000	208	1354	-42	-9	16.610	-42	0	-9	0	0
2	10	1	"BSA_125n"	"c01_B12"	10980	1810	170	53665	53539	1088	52402	52388	1490	43	0	0	0	0	0	0	0	0	0	0	0	100000.000	100000.000	0.000	0.000	0.000	0.000	0.000	208	1354	1263	1137	16.610	1263	0	1137	0	0
2	11	1	"BSA_250n"	"c01_F12"	11260	1810	170	52679	52681	1240	52674	52608	1264	15	0	0	0	0	0	0	0	0	0	0	0	100000.000	100000.000	0.000	0.000	0.000	0.000	0.000	208	1354	5	7	16.610	5	0	7	0	0
2	12	1	"BSA_250n"	"c01_F12"	11530	1810	170	52877	52833	1154	52546	52500	1329	17	0	0	0	0	0	0	0	0	0	0	0	100000.000	100000.000	0.000	0.000	0.000	0.000	0.000	208	1354	331	287	16.610	331	0	287	0	0
2	13	1	"BSA_500n"	"c01_J12"	11810	1810	170	52657	52724	986	52625	52596	1303	12	0	0	0	0	0	0	0	0	0	0	0	100000.000	100000.000	0.000	0.000	0.000	0.000	0.000	208	1354	32	99	16.610	32	0	99	0	0
2	14	1	"BSA_500n"	"c01_J12"	12080	1810	170	53760	53647	1078	52669	52622	1340	38	2	0	0	0	0	0	0	0	0	0	0	100000.000	100000.000	0.000	0.000	0.000	0.000	0.000	208	1354	1091	978	16.610	1091	0	978	0	0
2	15	1	"BSA_1000n"	"c01_N12"	12360	1810	170	51284	51161	1417	52643	52527	1592	0	0	0	0	0	0	0	0	0	0	0	0	100000.000	100000.000	0.000	0.000	0.000	0.000	0.000	208	1354	-1359	-1482	16.610	-1359	0	-1482	0	0
2	16	1	"BSA_1000n"	"c01_N12"	12630	1810	170	51572	51510	1247	51992	51844	1610	3	0	0	0	0	0	0	0	0	0	0	0	100000.000	100000.000	0.000	0.000	0.000	0.000	0.000	208	1444	-420	-482	16.610	-420	0	-482	0	0
2	1	2	"negative"	"p03_A12"	8510	2080	170	47618	47172	3035	50577	49910	3247	0	0	0	0	0	0	0	0	0	0	0	0	100000.000	100000.000	0.000	0.000	0.000	0.000	0.000	208	1354	-2959	-3405	16.610	-2959	0	-3405	0	0
2	2	2	"negative"	"p03_A12"	8780	2080	170	47103	46971	1694	47158	45398	5178	0	0	0	0	0	0	0	0	0	0	0	0	100000.000	100000.000	0.000	0.000	0.000	0.000	0.000	208	1264	-55	-187	16.610	-55	0	-187	0	0
2	3	2	"Cmd1control"	"p03_C12"	9060	2080	170	40204	38923	4098	42618	38365	10384	0	0	0	0	0	0	0	0	0	0	0	0	100000.000	100000.000	0.000	0.000	0.000	0.000	0.000	208	1264	-2414	-3695	16.610	-2414	0	-3695	0	0
2	4	2	"Cmd1control"	"p03_C12"	9330	2080	170	39603	38318	4028	40135	35986	10412	0	0	0	0	0	0	0	0	0	0	0	0	100000.000	100000.000	0.000	0.000	0.000	0.000	0.000	208	1264	-532	-1817	16.610	-532	0	-1817	0	0
2	5	2	"Cmk1control"	"p03_E12"	9610	2080	170	44738	44243	1879	45896	42847	7383	0	0	0	0	0	0	0	0	0	0	0	0	100000.000	100000.000	0.000	0.000	0.000	0.000	0.000	208	1264	-1158	-1653	16.610	-1158	0	-1653	0	0
2	6	2	"Cmk1control"	"p03_E12"	9880	2080	170	47965	47905	1446	48095	47966	2132	1	0	0	0	0	0	0	0	0	0	0	0	100000.000	100000.000	0.000	0.000	0.000	0.000	0.000	208	1264	-130	-190	16.610	-130	0	-190	0	0
2	7	2	"YBR271W"	"p03_G12"	10160	2080	170	49988	49904	1669	49918	49975	2008	7	1	0	0	0	0	0	0	0	0	0	0	100000.000	100000.000	0.000	0.000	0.000	0.000	0.000	208	1264	70	-14	16.610	70	0	-14	0	0
2	8	2	"YBR271W"	"p03_G12"	10430	2080	170	50988	50758	1385	51536	51344	1557	0	0	0	0	0	0	0	0	0	0	0	0	100000.000	100000.000	0.000	0.000	0.000	0.000	0.000	208	1264	-548	-778	16.610	-548	0	-778	0	0
2	9	2	"YBR188C"	"p03_A06"	10710	2080	170	51029	50982	1085	51458	51373	1350	3	0	0	0	0	0	0	0	0	0	0	0	100000.000	100000.000	0.000	0.000	0.000	0.000	0.000	208	1264	-429	-476	16.610	-429	0	-476	0	0
2	10	2	"YBR188C"	"p03_A06"	10980	2080	170	52918	52717	1141	51639	51680	1447	45	0	0	0	0	0	0	0	0	0	0	0	100000.000	100000.000	0.000	0.000	0.000	0.000	0.000	208	1264	1279	1078	16.610	1279	0	1078	0	0
2	11	2	"YBR192W"	"p03_C06"	11260	2080	170	52817	52764	1609	52936	52759	1418	17	1	0	0	0	0	0	0	0	0	0	0	100000.000	100000.000	0.000	0.000	0.000	0.000	0.000	208	1264	-119	-172	16.610	-119	0	-172	0	0
2	12	2	"YBR192W"	"p03_C06"	11530	2080	170	51849	51748	1127	52759	52661	1339	0	0	0	0	0	0	0	0	0	0	0	0	100000.000	100000.000	0.000	0.000	0.000	0.000	0.000	208	1264	-910	-1011	16.610	-910	0	-1011	0	0
2	13	2	"YBR197C"	"p03_E06"	11810	2080	170	50821	50725	1292	52039	51900	1475	0	0	0	0	0	0	0	0	0	0	0	0	100000.000	100000.000	0.000	0.000	0.000	0.000	0.000	208	1264	-1218	-1314	16.610	-1218	0	-1314	0	0
2	14	2	"YBR197C"	"p03_E06"	12080	2080	170	50108	50024	1666	51774	51673	1479	0	0	0	0	0	0	0	0	0	0	0	0	100000.000	100000.000	0.000	0.000	0.000	0.000	0.000	208	1264	-1666	-1750	16.610	-1666	0	-1750	0	0
2	15	2	"YBR199W"	"p03_G06"	12360	2080	170	52235	52329	1521	51756	51665	1340	28	11	0	0	0	0	0	0	0	0	0	0	100000.000	100000.000	0.000	0.000	0.000	0.000	0.000	208	1264	479	573	16.610	479	0	573	0	0
2	16	2	"YBR199W"	"p03_G06"	12630	2080	170	50866	50834	1209	51323	51231	1419	2	0	0	0	0	0	0	0	0	0	0	0	100000.000	100000.000	0.000	0.000	0.000	0.000	0.000	208	1354	-457	-489	16.610	-457	0	-489	0	0
2	1	3	"negative"	"p07_A12"	8510	2360	170	51426	51194	1332	51203	50997	2119	2	0	0	0	0	0	0	0	0	0	0	0	100000.000	100000.000	0.000	0.000	0.000	0.000	0.000	208	1354	223	-9	16.610	223	0	-9	0	0
2	2	3	"negative"	"p07_A12"	8780	2360	170	49738	49633	1604	50594	50482	2209	0	0	0	0	0	0	0	0	0	0	0	0	100000.000	100000.000	0.000	0.000	0.000	0.000	0.000	208	1264	-856	-961	16.610	-856	0	-961	0	0
2	3	3	"Cmd1control"	"p07_C12"	9060	2360	170	47986	47973	1628	49421	49140	2232	0	0	0	0	0	0	0	0	0	0	0	0	100000.000	100000.000	0.000	0.000	0.000	0.000	0.000	208	1264	-1435	-1448	16.610	-1435	0	-1448	0	0
2	4	3	"Cmd1control"	"p07_C12"	9330	2360	170	47598	47549	2028	48072	47635	2388	8	0	0	0	0	0	0	0	0	0	0	0	100000.000	100000.000	0.000	0.000	0.000	0.000	0.000	208	1264	-474	-523	16.610	-474	0	-523	0	0
2	5	3	"Cmk1control"	"p07_E12"	9610	2360	170	48479	48543	1470	48349	48194	1669	19	1	0	0	0	0	0	0	0	0	0	0	100000.000	100000.000	0.000	0.000	0.000	0.000	0.000	208	1264	130	194	16.610	130	0	194	0	0
2	6	3	"Cmk1control"	"p07_E12"	9880	2360	170	44157	43819	3391	47964	47209	3041	0	0	0	0	0	0	0	0	0	0	0	0	100000.000	100000.000	0.000	0.000	0.000	0.000	0.000	208	1264	-3807	-4145	16.610	-3807	0	-4145	0	-100
2	7	3	"YDR468C"	"p07_G12"	10160	2360	170	47916	47701	1816	49104	48431	3556	0	0	0	0	0	0	0	0	0	0	0	0	100000.000	100000.000	0.000	0.000	0.000	0.000	0.000	208	1264	-1188	-1403	16.610	-1188	0	-1403	0	0
2	8	3	"YDR468C"	"p07_G12"	10430	2360	170	49180	49375	1658	51202	51038	1638	1	0	0	0	0	0	0	0	0	0	0	0	100000.000	100000.000	0.000	0.000	0.000	0.000	0.000	208	1264	-2022	-1827	16.610	-2022	0	-1827	0	0
2	9	3	"YDR162C"	"p07_A06"	10710	2360	170	49705	49675	1139	51454	51248	1427	0	0	0	0	0	0	0	0	0	0	0	0	100000.000	100000.000	0.000	0.000	0.000	0.000	0.000	208	1264	-1749	-1779	16.610	-1749	0	-1779	0	0
2	10	3	"YDR162C"	"p07_A06"	10980	2360	170	50716	50682	1348	51444	51274	1445	1	0	0	0	0	0	0	0	0	0	0	0	100000.000	100000.000	0.000	0.000	0.000	0.000	0.000	208	1264	-728	-762	16.610	-728	0	-762	0	0
2	11	3	"YDR182W"	"p07_C06"	11260	2360	170	50850	50715	1248	52174	52074	1543	0	0	0	0	0	0	0	0	0	0	0	0	100000.000	100000.000	0.000	0.000	0.000	0.000	0.000	208	1264	-1324	-1459	16.610	-1324	0	-1459	0	0
2	12	3	"YDR182W"	"p07_C06"	11530	2360	170	50055	50246	1756	52463	52425	1408	0	0	0	0	0	0	0	0	0	0	0	0	100000.000	100000.000	0.000	0.000	0.000	0.000	0.000	208	1264	-2408	-2217	16.610	-2408	0	-2217	0	0
2	13	3	"YDR179W-A"	"p07_E06"	11810	2360	170	51795	51620	1501	52133	52132	1266	10	0	0	0	0	0	0	0	0	0	0	0	100000.000	100000.000	0.000	0.000	0.000	0.000	0.000	208	1264	-338	-513	16.610	-338	0	-513	0	0
2	14	3	"YDR179W-A"	"p07_E06"	12080	2360	170	53003	52970	1541	51761	51697	1296	47	18	0	0	0	0	0	0	0	0	0	0	100000.000	100000.000	0.000	0.000	0.000	0.000	0.000	208	1264	1242	1209	16.610	1242	0	1209	0	0
2	15	3	"YDR184C"	"p07_G06"	12360	2360	170	51170	51044	979	51488	51460	1187	2	0	0	0	0	0	0	0	0	0	0	0	100000.000	100000.000	0.000	0.000	0.000	0.000	0.000	208	1264	-318	-444	16.610	-318	0	-444	0	0
2	16	3	"YDR184C"	"p07_G06"	12630	2360	170	51946	51738	1273	51362	51257	1486	17	0	0	0	0	0	0	0	0	0	0	0	100000.000	100000.000	0.000	0.000	0.000	0.000	0.000	208	1354	584	376	16.610	584	0	376	0	0
2	1	4	"negative"	"p11_A12"	8510	2630	170	51904	52039	1058	52183	52141	1605	7	0	0	0	0	0	0	0	0	0	0	0	100000.000	100000.000	0.000	0.000	0.000	0.000	0.000	208	1354	-279	-144	16.610	-279	0	-144	0	0
2	2	4	"negative"	"p11_A12"	8780	2630	170	52145	52117	1252	52210	52104	1677	7	0	0	0	0	0	0	0	0	0	0	0	100000.000	100000.000	0.000	0.000	0.000	0.000	0.000	208	1264	-65	-93	16.610	-65	0	-93	0	0
2	3	4	"Cmd1control"	"p11_C12"	9060	2630	170	51696	51645	1221	51078	51119	1528	22	0	0	0	0	0	0	0	0	0	0	0	100000.000	100000.000	0.000	0.000	0.000	0.000	0.000	208	1264	618	567	16.610	618	0	567	0	0
2	4	4	"Cmd1control"	"p11_C12"	9330	2630	170	48925	48960	1293	50118	50193	1696	0	0	0	0	0	0	0	0	0	0	0	0	100000.000	100000.000	0.000	0.000	0.000	0.000	0.000	208	1264	-1193	-1158	16.610	-1193	0	-1158	0	0
2	5	4	"Cmk1control"	"p11_E12"	9610	2630	170	49993	49783	1209	49772	49935	1721	5	0	0	0	0	0	0	0	0	0	0	0	100000.000	100000.000	0.000	0.000	0.000	0.000	0.000	208	1264	221	11	16.610	221	0	11	0	0
2	6	4	"Cmk1control"	"p11_E12"	9880	2630	170	49487	49339	1625	49350	48991	2164	3	0	0	0	0	0	0	0	0	0	0	0	100000.000	100000.000	0.000	0.000	0.000	0.000	0.000	208	1264	137	-11	16.610	137	0	-11	0	0
2	7	4	"YGL204C"	"p11_G12"	10160	2630	170	49689	49779	1077	49945	49714	1994	1	0	0	0	0	0	0	0	0	0	0	0	100000.000	100000.000	0.000	0.000	0.000	0.000	0.000	208	1264	-256	-166	16.610	-256	0	-166	0	0
2	8	4	"YGL204C"	"p11_G12"	10430	2630	170	51342	51141	1028	51541	51453	1366	0	0	0	0	0	0	0	0	0	0	0	0	100000.000	100000.000	0.000	0.000	0.000	0.000	0.000	208	1264	-199	-400	16.610	-199	0	-400	0	0
2	9	4	"YGL089C"	"p11_A06"	10710	2630	170	51012	51015	1019	51777	51693	1372	1	0	0	0	0	0	0	0	0	0	0	0	100000.000	100000.000	0.000	0.000	0.000	0.000	0.000	208	1264	-765	-762	16.610	-765	0	-762	0	0
2	10	4	"YGL089C"	"p11_A06"	10980	2630	170	51453	51325	1384	51741	51666	1318	7	2	0	0	0	0	0	0	0	0	0	0	100000.000	100000.000	0.000	0.000	0.000	0.000	0.000	208	1264	-288	-416	16.610	-288	0	-416	0	0
2	11	4	"YGL098W"	"p11_C06"	11260	2630	170	52132	52065	894	51932	51803	1511	3	0	0	0	0	0	0	0	0	0	0	0	100000.000	100000.000	0.000	0.000	0.000	0.000	0.000	208	1264	200	133	16.610	200	0	133	0	0
2	12	4	"YGL098W"	"p11_C06"	11530	2630	170	51929	52065	1463	52271	52104	1623	15	0	0	0	0	0	0	0	0	0	0	0	100000.000	100000.000	0.000	0.000	0.000	0.000	0.000	208	1264	-342	-206	16.610	-342	0	-206	0	0
2	13	4	"YGL101W"	"p11_E06"	11810	2630	170	52703	52697	1119	52955	52958	1294	10	0	0	0	0	0	0	0	0	0	0	0	100000.000	100000.000	0.000	0.000	0.000	0.000	0.000	208	1264	-252	-258	16.610	-252	0	-258	0	0
2	14	4	"YGL101W"	"p11_E06"	12080	2630	170	52134	52083	1278	52225	52150	1406	11	0	0	0	0	0	0	0	0	0	0	0	100000.000	100000.000	0.000	0.000	0.000	0.000	0.000	208	1264	-91	-142	16.610	-91	0	-142	0	0
2	15	4	"YGL103W"	"p11_G06"	12360	2630	170	52160	52094	1034	51817	51861	1291	20	0	0	0	0	0	0	0	0	0	0	0	100000.000	100000.000	0.000	0.000	0.000	0.000	0.000	208	1264	343	277	16.610	343	0	277	0	0
2	16	4	"YGL103W"	"p11_G06"	12630	2630	170	51996	51955	1215	51673	51665	1427	18	0	0	0	0	0	0	0	0	0	0	0	100000.000	100000.000	0.000	0.000	0.000	0.000	0.000	208	1354	323	282	16.610	323	0	282	0	0
2	1	5	"negative"	"p15_A12"	8510	2910	170	51228	51343	1338	52228	52244	1444	3	0	0	0	0	0	0	0	0	0	0	0	100000.000	100000.000	0.000	0.000	0.000	0.000	0.000	208	1354	-1000	-885	16.610	-1000	0	-885	0	0
2	2	5	"negative"	"p15_A12"	8780	2910	170	51382	51141	1305	52221	52172	1384	0	0	0	0	0	0	0	0	0	0	0	0	100000.000	100000.000	0.000	0.000	0.000	0.000	0.000	208	1264	-839	-1080	16.610	-839	0	-1080	0	0
2	3	5	"Cmd1control"	"p15_C12"	9060	2910	170	51995	52041	1402	52026	52004	1559	15	0	0	0	0	0	0	0	0	0	0	0	100000.000	100000.000	0.000	0.000	0.000	0.000	0.000	208	1264	-31	15	16.610	-31	0	15	0	0
2	4	5	"Cmd1control"	"p15_C12"	9330	2910	170	49865	49657	1396	50820	50875	1650	0	0	0	0	0	0	0	0	0	0	0	0	100000.000	100000.000	0.000	0.000	0.000	0.000	0.000	208	1264	-955	-1163	16.610	-955	0	-1163	0	0
2	5	5	"Cmk1control"	"p15_E12"	9610	2910	170	50346	50242	1122	50338	50357	1437	9	0	0	0	0	0	0	0	0	0	0	0	100000.000	100000.000	0.000	0.000	0.000	0.000	0.000	208	1264	8	-96	16.610	8	0	-96	0	0
2	6	5	"Cmk1control"	"p15_E12"	9880	2910	170	50139	49825	1550	49840	49488	1873	8	0	0	0	0	0	0	0	0	0	0	0	100000.000	100000.000	0.000	0.000	0.000	0.000	0.000	208	1264	299	-15	16.610	299	0	-15	0	0
2	7	5	"YIR034C"	"p15_G12"	10160	2910	170	44150	43631	3349	50092	49611	1938	0	0	0	0	0	0	0	0	0	0	0	0	100000.000	100000.000	0.000	0.000	0.000	0.000	0.000	208	1264	-5942	-6461	16.610	-5942	0	-6461	0	-100
2	8	5	"YIR034C"	"p15_G12"	10430	2910	170	50672	50696	1186	51089	51056	1366	8	0	0	0	0	0	0	0	0	0	0	0	100000.000	100000.000	0.000	0.000	0.000	0.000	0.000	208	1264	-417	-393	16.610	-417	0	-393	0	0
2	9	5	"YIL009C-A"	"p15_A06"	10710	2910	170	51393	51297	1016	51480	51482	1388	4	0	0	0	0	0	0	0	0	0	0	0	100000.000	100000.000	0.000	0.000	0.000	0.000	0.000	208	1264	-87	-183	16.610	-87	0	-183	0	0
2	10	5	"YIL009C-A"	"p15_A06"	10980	2910	170	52291	52193	1415	51549	51489	1431	32	0	0	0	0	0	0	0	0	0	0	0	100000.000	100000.000	0.000	0.000	0.000	0.000	0.000	208	1264	742	644	16.610	742	0	644	0	0
2	11	5	"YIL010W"	"p15_C06"	11260	2910	170	51498	51437	1273	51761	51623	1608	4	0	0	0	0	0	0	0	0	0	0	0	100000.000	100000.000	0.000	0.000	0.000	0.000	0.000	208	1264	-263	-324	16.610	-263	0	-324	0	0
2	12	5	"YIL010W"	"p15_C06"	11530	2910	170	52048	52015	1237	52554	52354	1639	2	0	0	0	0	0	0	0	0	0	0	0	100000.000	100000.000	0.000	0.000	0.000	0.000	0.000	208	1264	-506	-539	16.610	-506	0	-539	0	0
2	13	5	"YIL012W"	"p15_E06"	11810	2910	170	51465	51599	1059	52617	52663	1478	3	0	0	0	0	0	0	0	0	0	0	0	100000.000	100000.000	0.000	0.000	0.000	0.000	0.000	208	1264	-1152	-1018	16.610	-1152	0	-1018	0	0
2	14	5	"YIL012W"	"p15_E06"	12080	2910	170	51523	51382	1263	51841	51820	1321	6	0	0	0	0	0	0	0	0	0	0	0	100000.000	100000.000	0.000	0.000	0.000	0.000	0.000	208	1264	-318	-459	16.610	-318	0	-459	0	0
2	15	5	"YIL016W"	"p15_G06"	12360	2910	170	51610	51500	991	51688	51664	1388	1	0	0	0	0	0	0	0	0	0	0	0	100000.000	100000.000	0.000	0.000	0.000	0.000	0.000	208	1264	-78	-188	16.610	-78	0	-188	0	0
2	16	5	"YIL016W"	"p15_G06"	12630	2910	170	51729	51679	1276	51759	51713	1296	15	0	0	0	0	0	0	0	0	0	0	0	100000.000	100000.000	0.000	0.000	0.000	0.000	0.000	208	1354	-30	-80	16.610	-30	0	-80	0	0
2	1	6	"negative"	"p19_A12"	8510	3180	170	52968	52949	1172	52135	52018	1564	33	0	0	0	0	0	0	0	0	0	0	0	100000.000	100000.000	0.000	0.000	0.000	0.000	0.000	208	1354	833	814	16.610	833	0	814	0	0
2	2	6	"negative"	"p19_A12"	8780	3180	170	52494	52269	1288	52129	52212	1212	20	2	0	0	0	0	0	0	0	0	0	0	100000.000	100000.000	0.000	0.000	0.000	0.000	0.000	208	1264	365	140	16.610	365	0	140	0	0
2	3	6	"Cmd1control"	"p19_C12"	9060	3180	170	52174	52133	1273	51630	51658	1724	15	1	0	0	0	0	0	0	0	0	0	0	100000.000	100000.000	0.000	0.000	0.000	0.000	0.000	208	1264	544	503	16.610	544	0	503	0	0
2	4	6	"Cmd1control"	"p19_C12"	9330	3180	170	50434	50528	1190	50670	50708	1727	5	0	0	0	0	0	0	0	0	0	0	0	100000.000	100000.000	0.000	0.000	0.000	0.000	0.000	208	1264	-236	-142	16.610	-236	0	-142	0	0
2	5	6	"Cmk1control"	"p19_E12"	9610	3180	170	50689	50555	1092	50410	50351	1360	14	0	0	0	0	0	0	0	0	0	0	0	100000.000	100000.000	0.000	0.000	0.000	0.000	0.000	208	1264	279	145	16.610	279	0	145	0	0
2	6	6	"Cmk1control"	"p19_E12"	9880	3180	170	50613	50529	1354	50789	50724	1273	12	0	0	0	0	0	0	0	0	0	0	0	100000.000	100000.000	0.000	0.000	0.000	0.000	0.000	208	1264	-176	-260	16.610	-176	0	-260	0	0
2	7	6	"YLR011W"	"p19_G12"	10160	3180	170	51484	51328	1529	51239	51205	1321	19	4	0	0	0	0	0	0	0	0	0	0	100000.000	100000.000	0.000	0.000	0.000	0.000	0.000	208	1264	245	89	16.610	245	0	89	0	0
2	8	6	"YLR011W"	"p19_G12"	10430	3180	170	50716	50577	1428	51758	51771	1349	2	0	0	0	0	0	0	0	0	0	0	0	100000.000	100000.000	0.000	0.000	0.000	0.000	0.000	208	1264	-1042	-1181	16.610	-1042	0	-1181	0	0
2	9	6	"YKR060W"	"p19_A06"	10710	3180	170	50720	50363	2113	51296	51287	1350	13	0	0	0	0	0	0	0	0	0	0	0	100000.000	100000.000	0.000	0.000	0.000	0.000	0.000	208	1264	-576	-933	16.610	-576	0	-933	0	0
2	10	6	"YKR060W"	"p19_A06"	10980	3180	170	48901	48948	1349	51385	51391	1404	0	0	0	0	0	0	0	0	0	0	0	0	100000.000	100000.000	0.000	0.000	0.000	0.000	0.000	208	1264	-2484	-2437	16.610	-2484	0	-2437	0	0
2	11	6	"YKR060W"	"p19_C06"	11260	3180	170	51969	51782	1023	52001	51957	1542	3	0	0	0	0	0	0	0	0	0	0	0	100000.000	100000.000	0.000	0.000	0.000	0.000	0.000	208	1264	-32	-219	16.610	-32	0	-219	0	0
2	12	6	"YKR060W"	"p19_C06"	11530	3180	170	51453	51424	1233	52572	52534	1389	1	0	0	0	0	0	0	0	0	0	0	0	100000.000	100000.000	0.000	0.000	0.000	0.000	0.000	208	1264	-1119	-1148	16.610	-1119	0	-1148	0	0
2	13	6	"YKR075C"	"p19_E06"	11810	3180	170	52889	52675	1119	51948	51877	1472	29	0	0	0	0	0	0	0	0	0	0	0	100000.000	100000.000	0.000	0.000	0.000	0.000	0.000	208	1264	941	727	16.610	941	0	727	0	0
2	14	6	"YKR075C"	"p19_E06"	12080	3180	170	51061	50927	961	51334	51238	1381	0	0	0	0	0	0	0	0	0	0	0	0	100000.000	100000.000	0.000	0.000	0.000	0.000	0.000	208	1264	-273	-407	16.610	-273	0	-407	0	0
2	15	6	"YKR080W"	"p19_G06"	12360	3180	170	50785	51130	1580	51416	51267	1462	18	0	0	0	0	0	0	0	0	0	0	0	100000.000	100000.000	0.000	0.000	0.000	0.000	0.000	208	1264	-631	-286	16.610	-631	0	-286	0	0
2	16	6	"YKR080W"	"p19_G06"	12630	3180	170	51860	51764	865	51539	51341	1527	5	0	0	0	0	0	0	0	0	0	0	0	100000.000	100000.000	0.000	0.000	0.000	0.000	0.000	208	1354	321	225	16.610	321	0	225	0	0
2	1	7	"negative"	"p23_A12"	8510	3460	170	51650	51480	1596	51818	51625	1741	6	0	0	0	0	0	0	0	0	0	0	0	100000.000	100000.000	0.000	0.000	0.000	0.000	0.000	208	1354	-168	-338	16.610	-168	0	-338	0	0
2	2	7	"negative"	"p23_A12"	8780	3460	170	50795	50791	747	51208	51066	1506	0	0	0	0	0	0	0	0	0	0	0	0	100000.000	100000.000	0.000	0.000	0.000	0.000	0.000	208	1264	-413	-417	16.610	-413	0	-417	0	0
2	3	7	"Cmd1control"	"p23_C12"	9060	3460	170	49172	49503	1650	50797	50701	1478	3	0	0	0	0	0	0	0	0	0	0	0	100000.000	100000.000	0.000	0.000	0.000	0.000	0.000	208	1264	-1625	-1294	16.610	-1625	0	-1294	0	0
2	4	7	"Cmd1control"	"p23_C12"	9330	3460	170	50324	50327	1080	50832	50771	1420	2	0	0	0	0	0	0	0	0	0	0	0	100000.000	100000.000	0.000	0.000	0.000	0.000	0.000	208	1264	-508	-505	16.610	-508	0	-505	0	0
2	5	7	"Cmk1control"	"p23_E12"	9610	3460	170	48850	48640	1257	50578	50478	1437	0	0	0	0	0	0	0	0	0	0	0	0	100000.000	100000.000	0.000	0.000	0.000	0.000	0.000	208	1264	-1728	-1938	16.610	-1728	0	-1938	0	0
2	6	7	"Cmk1control"	"p23_E12"	9880	3460	170	47363	47218	2053	50423	50210	1564	0	0	0	0	0	0	0	0	0	0	0	0	100000.000	100000.000	0.000	0.000	0.000	0.000	0.000	208	1264	-3060	-3205	16.610	-3060	0	-3205	0	0
2	7	7	"YOR243C"	"p23_G12"	10160	3460	170	51320	51228	1183	51183	51125	1458	11	0	0	0	0	0	0	0	0	0	0	0	100000.000	100000.000	0.000	0.000	0.000	0.000	0.000	208	1264	137	45	16.610	137	0	45	0	0
2	8	7	"YOR243C"	"p23_G12"	10430	3460	170	51149	50910	1591	51994	51934	1375	3	0	0	0	0	0	0	0	0	0	0	0	100000.000	100000.000	0.000	0.000	0.000	0.000	0.000	208	1264	-845	-1084	16.610	-845	0	-1084	0	0
2	9	7	"YMR097C"	"p23_A06"	10710	3460	170	51933	51472	1898	51751	51723	1355	20	0	0	0	0	0	0	0	0	0	0	0	100000.000	100000.000	0.000	0.000	0.000	0.000	0.000	208	1264	182	-279	16.610	182	0	-279	0	0
2	10	7	"YMR097C"	"p23_A06"	10980	3460	170	51037	50848	1811	52231	52095	1443	6	0	0	0	0	0	0	0	0	0	0	0	100000.000	100000.000	0.000	0.000	0.000	0.000	0.000	208	1264	-1194	-1383	16.610	-1194	0	-1383	0	0
2	11	7	"YMR111C"	"p23_C06"	11260	3460	170	49237	49363	1598	52164	52041	1477	0	0	0	0	0	0	0	0	0	0	0	0	100000.000	100000.000	0.000	0.000	0.000	0.000	0.000	208	1264	-2927	-2801	16.610	-2927	0	-2801	0	0
2	12	7	"YMR111C"	"p23_C06"	11530	3460	170	50088	50203	1402	51908	51839	1469	0	0	0	0	0	0	0	0	0	0	0	0	100000.000	100000.000	0.000	0.000	0.000	0.000	0.000	208	1264	-1820	-1705	16.610	-1820	0	-1705	0	0
2	13	7	"YMR118C"	"p23_E06"	11810	3460	170	52560	52417	1188	51737	51643	1262	36	3	0	0	0	0	0	0	0	0	0	0	100000.000	100000.000	0.000	0.000	0.000	0.000	0.000	208	1264	823	680	16.610	823	0	680	0	0
2	14	7	"YMR118C"	"p23_E06"	12080	3460	170	51365	51140	1439	51857	51792	1529	2	0	0	0	0	0	0	0	0	0	0	0	100000.000	100000.000	0.000	0.000	0.000	0.000	0.000	208	1264	-492	-717	16.610	-492	0	-717	0	0
2	15	7	"YMR126C"	"p23_G06"	12360	3460	170	51506	51394	1503	52253	52051	1594	3	0	0	0	0	0	0	0	0	0	0	0	100000.000	100000.000	0.000	0.000	0.000	0.000	0.000	208	1264	-747	-859	16.610	-747	0	-859	0	0
2	16	7	"YMR126C"	"p23_G06"	12630	3460	170	50691	50757	1683	51661	51554	1737	6	0	0	0	0	0	0	0	0	0	0	0	100000.000	100000.000	0.000	0.000	0.000	0.000	0.000	208	1354	-970	-904	16.610	-970	0	-904	0	0
2	1	8	"GST100p"	"c02_B24"	8510	3730	170	52548	52516	1346	52588	52516	1482	12	0	0	0	0	0	0	0	0	0	0	0	100000.000	100000.000	0.000	0.000	0.000	0.000	0.000	208	1354	-40	-72	16.610	-40	0	-72	0	0
2	2	8	"GST100p"	"c02_B24"	8780	3730	170	52491	52528	1447	51435	51431	1367	42	15	0	0	0	0	0	0	0	0	0	0	100000.000	100000.000	0.000	0.000	0.000	0.000	0.000	208	1264	1056	1093	16.610	1056	0	1093	0	0
2	3	8	"GST200p"	"c02_F24"	9060	3730	170	50057	49885	1090	51211	51200	1361	0	0	0	0	0	0	0	0	0	0	0	0	100000.000	100000.000	0.000	0.000	0.000	0.000	0.000	208	1264	-1154	-1326	16.610	-1154	0	-1326	0	0
2	4	8	"GST200p"	"c02_F24"	9330	3730	170	50084	50111	1239	51511	51399	1288	0	0	0	0	0	0	0	0	0	0	0	0	100000.000	100000.000	0.000	0.000	0.000	0.000	0.000	208	1264	-1427	-1400	16.610	-1427	0	-1400	0	0
2	5	8	"GST400p"	"c02_J24"	9610	3730	170	50352	50393	1587	50874	50774	1472	10	0	0	0	0	0	0	0	0	0	0	0	100000.000	100000.000	0.000	0.000	0.000	0.000	0.000	208	1264	-522	-481	16.610	-522	0	-481	0	0
2	6	8	"GST400p"	"c02_J24"	9880	3730	170	50799	50883	1140	50646	50462	1660	17	0	0	0	0	0	0	0	0	0	0	0	100000.000	100000.000	0.000	0.000	0.000	0.000	0.000	208	1264	153	237	16.610	153	0	237	0	0
2	7	8	"GST800p"	"c02_N24"	10160	3730	170	52229	52013	914	51551	51455	1356	15	0	0	0	0	0	0	0	0	0	0	0	100000.000	100000.000	0.000	0.000	0.000	0.000	0.000	208	1264	678	462	16.610	678	0	462	0	0
2	8	8	"GST800p"	"c02_N24"	10430	3730	170	51934	51709	1540	52232	52031	1333	8	0	0	0	0	0	0	0	0	0	0	0	100000.000	100000.000	0.000	0.000	0.000	0.000	0.000	208	1264	-298	-523	16.610	-298	0	-523	0	0
2	9	8	"GST1600p"	"c02_B12"	10710	3730	170	51794	51751	825	51983	51983	1353	3	0	0	0	0	0	0	0	0	0	0	0	100000.000	100000.000	0.000	0.000	0.000	0.000	0.000	208	1264	-189	-232	16.610	-189	0	-232	0	0
2	10	8	"GST1600p"	"c02_B12"	10980	3730	170	53478	53409	907	52124	52069	1447	44	3	0	0	0	0	0	0	0	0	0	0	100000.000	100000.000	0.000	0.000	0.000	0.000	0.000	208	1264	1354	1285	16.610	1354	0	1285	0	0
2	11	8	"GST3200p"	"c02_F12"	11260	3730	170	51490	51597	1278	52282	52200	1408	3	0	0	0	0	0	0	0	0	0	0	0	100000.000	100000.000	0.000	0.000	0.000	0.000	0.000	208	1264	-792	-685	16.610	-792	0	-685	0	0
2	12	8	"GST3200p"	"c02_F12"	11530	3730	170	53685	53511	1200	52019	52010	1374	59	12	0	0	0	0	0	0	0	0	0	0	100000.000	100000.000	0.000	0.000	0.000	0.000	0.000	208	1264	1666	1492	16.610	1666	0	1492	0	0
2	13	8	"GST6400p"	"c02_J12"	11810	3730	170	51724	51566	1268	51820	51830	1601	6	0	0	0	0	0	0	0	0	0	0	0	100000.000	100000.000	0.000	0.000	0.000	0.000	0.000	208	1264	-96	-254	16.610	-96	0	-254	0	0
2	14	8	"GST6400p"	"c02_J12"	12080	3730	170	54059	53830	1242	52751	52588	1376	47	5	0	0	0	0	0	0	0	0	0	0	100000.000	100000.000	0.000	0.000	0.000	0.000	0.000	208	1264	1308	1079	16.610	1308	0	1079	0	0
2	15	8	"GST12800p"	"c02_N12"	12360	3730	170	52427	52489	1191	52503	52384	1411	14	0	0	0	0	0	0	0	0	0	0	0	100000.000	100000.000	0.000	0.000	0.000	0.000	0.000	208	1264	-76	-14	16.610	-76	0	-14	0	0
2	16	8	"GST12800p"	"c02_N12"	12630	3730	170	52364	52152	1601	52155	52078	1443	15	3	0	0	0	0	0	0	0	0	0	0	100000.000	100000.000	0.000	0.000	0.000	0.000	0.000	208	1354	209	-3	16.610	209	0	-3	0	0
2	1	9	"negative"	"p27_A12"	8510	4010	170	52660	52515	1205	53281	53120	1254	0	0	0	0	0	0	0	0	0	0	0	0	100000.000	100000.000	0.000	0.000	0.000	0.000	0.000	208	1354	-621	-766	16.610	-621	0	-766	0	0
2	2	9	"negative"	"p27_A12"	8780	4010	170	52686	52390	1575	52306	52167	1303	19	2	0	0	0	0	0	0	0	0	0	0	100000.000	100000.000	0.000	0.000	0.000	0.000	0.000	208	1264	380	84	16.610	380	0	84	0	0
2	3	9	"Cmd1control"	"p27_C12"	9060	4010	170	51642	51712	1629	51892	51846	1169	23	7	0	0	0	0	0	0	0	0	0	0	100000.000	100000.000	0.000	0.000	0.000	0.000	0.000	208	1264	-250	-180	16.610	-250	0	-180	0	0
2	4	9	"Cmd1control"	"p27_C12"	9330	4010	170	51130	50847	1417	51435	51231	1558	3	0	0	0	0	0	0	0	0	0	0	0	100000.000	100000.000	0.000	0.000	0.000	0.000	0.000	208	1264	-305	-588	16.610	-305	0	-588	0	0
2	5	9	"Cmk1control"	"p27_E12"	9610	4010	170	49405	49660	1267	50685	50565	1622	1	0	0	0	0	0	0	0	0	0	0	0	100000.000	100000.000	0.000	0.000	0.000	0.000	0.000	208	1264	-1280	-1025	16.610	-1280	0	-1025	0	0
2	6	9	"Cmk1control"	"p27_E12"	9880	4010	170	50134	50179	1117	50983	50899	1531	2	0	0	0	0	0	0	0	0	0	0	0	100000.000	100000.000	0.000	0.000	0.000	0.000	0.000	208	1264	-849	-804	16.610	-849	0	-804	0	0
2	7	9	"YPL196W"	"p27_G12"	10160	4010	170	52481	52281	1196	51957	51850	1501	16	0	0	0	0	0	0	0	0	0	0	0	100000.000	100000.000	0.000	0.000	0.000	0.000	0.000	208	1264	524	324	16.610	524	0	324	0	0
2	8	9	"YPL196W"	"p27_G12"	10430	4010	170	52108	51991	1084	52776	52633	1296	1	0	0	0	0	0	0	0	0	0	0	0	100000.000	100000.000	0.000	0.000	0.000	0.000	0.000	208	1264	-668	-785	16.610	-668	0	-785	0	0
2	9	9	"YPL026C"	"p27_A06"	10710	4010	170	50709	50528	1373	52271	52260	1519	0	0	0	0	0	0	0	0	0	0	0	0	100000.000	100000.000	0.000	0.000	0.000	0.000	0.000	208	1264	-1562	-1743	16.610	-1562	0	-1743	0	0
2	10	9	"YPL026C"	"p27_A06"	10980	4010	170	50628	50586	1323	51532	51457	1475	2	0	0	0	0	0	0	0	0	0	0	0	100000.000	100000.000	0.000	0.000	0.000	0.000	0.000	208	1264	-904	-946	16.610	-904	0	-946	0	0
2	11	9	"YPL034W"	"p27_C06"	11260	4010	170	51449	51482	1335	52059	51965	1264	9	0	0	0	0	0	0	0	0	0	0	0	100000.000	100000.000	0.000	0.000	0.000	0.000	0.000	208	1264	-610	-577	16.610	-610	0	-577	0	0
2	12	9	"YPL034W"	"p27_C06"	11530	4010	170	50970	51124	1150	52057	51955	1322	3	0	0	0	0	0	0	0	0	0	0	0	100000.000	100000.000	0.000	0.000	0.000	0.000	0.000	208	1264	-1087	-933	16.610	-1087	0	-933	0	0
2	13	9	"YPL044C"	"p27_E06"	11810	4010	170	50480	50512	1143	51933	51760	1731	0	0	0	0	0	0	0	0	0	0	0	0	100000.000	100000.000	0.000	0.000	0.000	0.000	0.000	208	1264	-1453	-1421	16.610	-1453	0	-1421	0	0
2	14	9	"YPL044C"	"p27_E06"	12080	4010	170	51596	51468	1348	52462	52245	1493	0	0	0	0	0	0	0	0	0	0	0	0	100000.000	100000.000	0.000	0.000	0.000	0.000	0.000	208	1264	-866	-994	16.610	-866	0	-994	0	0
2	15	9	"YPL047W"	"p27_G06"	12360	4010	170	51357	51421	1269	52031	51861	1427	6	0	0	0	0	0	0	0	0	0	0	0	100000.000	100000.000	0.000	0.000	0.000	0.000	0.000	208	1264	-674	-610	16.610	-674	0	-610	0	0
2	16	9	"YPL047W"	"p27_G06"	12630	4010	170	50521	50268	1327	51639	51568	1454	0	0	0	0	0	0	0	0	0	0	0	0	100000.000	100000.000	0.000	0.000	0.000	0.000	0.000	208	1354	-1118	-1371	16.610	-1118	0	-1371	0	0
2	1	10	"negative"	"p31_A12"	8510	4280	170	52626	52571	896	52873	52760	1392	0	0	0	0	0	0	0	0	0	0	0	0	100000.000	100000.000	0.000	0.000	0.000	0.000	0.000	208	1354	-247	-302	16.610	-247	0	-302	0	0
2	2	10	"negative"	"p31_A12"	8780	4280	170	51793	51655	1478	52156	51785	1945	3	0	0	0	0	0	0	0	0	0	0	0	100000.000	100000.000	0.000	0.000	0.000	0.000	0.000	208	1264	-363	-501	16.610	-363	0	-501	0	0
2	3	10	"Cmd1control"	"p31_C12"	9060	4280	170	50668	50721	1113	51809	51659	1573	1	0	0	0	0	0	0	0	0	0	0	0	100000.000	100000.000	0.000	0.000	0.000	0.000	0.000	208	1264	-1141	-1088	16.610	-1141	0	-1088	0	0
2	4	10	"Cmd1control"	"p31_C12"	9330	4280	170	50484	50596	1073	51369	51341	1323	3	0	0	0	0	0	0	0	0	0	0	0	100000.000	100000.000	0.000	0.000	0.000	0.000	0.000	208	1264	-885	-773	16.610	-885	0	-773	0	0
2	5	10	"Cmk1control"	"p31_E12"	9610	4280	170	51974	52042	915	51439	51306	1432	16	0	0	0	0	0	0	0	0	0	0	0	100000.000	100000.000	0.000	0.000	0.000	0.000	0.000	208	1264	535	603	16.610	535	0	603	0	0
2	6	10	"Cmk1control"	"p31_E12"	9880	4280	170	51510	51536	825	51549	51507	1333	4	0	0	0	0	0	0	0	0	0	0	0	100000.000	100000.000	0.000	0.000	0.000	0.000	0.000	208	1264	-39	-13	16.610	-39	0	-13	0	0
2	7	10	"YOR386W"	"p31_G12"	10160	4280	170	51502	51388	1008	52143	52025	1437	0	0	0	0	0	0	0	0	0	0	0	0	100000.000	100000.000	0.000	0.000	0.000	0.000	0.000	208	1264	-641	-755	16.610	-641	0	-755	0	0
2	8	10	"YOR386W"	"p31_G12"	10430	4280	170	50553	50629	1196	52855	52802	1315	0	0	0	0	0	0	0	0	0	0	0	0	100000.000	100000.000	0.000	0.000	0.000	0.000	0.000	208	1264	-2302	-2226	16.610	-2302	0	-2226	0	0
2	9	10	"YNL260C"	"p31_A06"	10710	4280	170	52020	52072	1206	52590	52513	1549	8	0	0	0	0	0	0	0	0	0	0	0	100000.000	100000.000	0.000	0.000	0.000	0.000	0.000	208	1264	-570	-518	16.610	-570	0	-518	0	0
2	10	10	"YNL260C"	"p31_A06"	10980	4280	170	51608	51700	1241	52177	51978	1625	0	0	0	0	0	0	0	0	0	0	0	0	100000.000	100000.000	0.000	0.000	0.000	0.000	0.000	208	1264	-569	-477	16.610	-569	0	-477	0	0
2	11	10	"YNR034W"	"p31_C06"	11260	4280	170	51463	51274	1030	51800	51752	1416	1	0	0	0	0	0	0	0	0	0	0	0	100000.000	100000.000	0.000	0.000	0.000	0.000	0.000	208	1264	-337	-526	16.610	-337	0	-526	0	0
2	12	10	"YNR034W"	"p31_C06"	11530	4280	170	51451	51291	1128	51734	51695	1355	2	0	0	0	0	0	0	0	0	0	0	0	100000.000	100000.000	0.000	0.000	0.000	0.000	0.000	208	1264	-283	-443	16.610	-283	0	-443	0	0
2	13	10	"YOR006C"	"p31_E06"	11810	4280	170	51597	51521	1256	51843	51815	1432	9	0	0	0	0	0	0	0	0	0	0	0	100000.000	100000.000	0.000	0.000	0.000	0.000	0.000	208	1264	-246	-322	16.610	-246	0	-322	0	0
2	14	10	"YOR006C"	"p31_E06"	12080	4280	170	51293	51331	1649	52326	52273	1260	8	1	0	0	0	0	0	0	0	0	0	0	100000.000	100000.000	0.000	0.000	0.000	0.000	0.000	208	1264	-1033	-995	16.610	-1033	0	-995	0	0
2	15	10	"YOR079C"	"p31_G06"	12360	4280	170	52193	52232	898	52427	52253	1430	2	0	0	0	0	0	0	0	0	0	0	0	100000.000	100000.000	0.000	0.000	0.000	0.000	0.000	208	1264	-234	-195	16.610	-234	0	-195	0	0
2	16	10	"YOR079C"	"p31_G06"	12630	4280	170	52964	52970	1349	52050	51952	1454	32	10	0	0	0	0	0	0	0	0	0	0	100000.000	100000.000	0.000	0.000	0.000	0.000	0.000	208	1354	914	920	16.610	914	0	920	0	0
2	1	11	"negative"	"p35_A12"	8510	4560	170	51661	51345	1342	52274	52310	1572	0	0	0	0	0	0	0	0	0	0	0	0	100000.000	100000.000	0.000	0.000	0.000	0.000	0.000	208	1354	-613	-929	16.610	-613	0	-929	0	0
2	2	11	"negative"	"p35_A12"	8780	4560	170	49846	49798	1098	51053	50765	1732	0	0	0	0	0	0	0	0	0	0	0	0	100000.000	100000.000	0.000	0.000	0.000	0.000	0.000	208	1264	-1207	-1255	16.610	-1207	0	-1255	0	0
2	3	11	"Cmd1control"	"p35_C12"	9060	4560	170	49550	49316	1430	51176	50885	1712	0	0	0	0	0	0	0	0	0	0	0	0	100000.000	100000.000	0.000	0.000	0.000	0.000	0.000	208	1264	-1626	-1860	16.610	-1626	0	-1860	0	0
2	4	11	"Cmd1control"	"p35_C12"	9330	4560	170	49757	49889	1282	50896	50785	1528	5	0	0	0	0	0	0	0	0	0	0	0	100000.000	100000.000	0.000	0.000	0.000	0.000	0.000	208	1264	-1139	-1007	16.610	-1139	0	-1007	0	0
2	5	11	"Cmk1control"	"p35_E12"	9610	4560	170	51273	51061	1113	50364	50294	1619	19	0	0	0	0	0	0	0	0	0	0	0	100000.000	100000.000	0.000	0.000	0.000	0.000	0.000	208	1264	909	697	16.610	909	0	697	0	0
2	6	11	"Cmk1control"	"p35_E12"	9880	4560	170	50061	50001	1030	50347	50200	1455	0	0	0	0	0	0	0	0	0	0	0	0	100000.000	100000.000	0.000	0.000	0.000	0.000	0.000	208	1264	-286	-346	16.610	-286	0	-346	0	0
2	7	11	"YOR252W"	"p35_G12"	10160	4560	170	50434	50484	1043	50665	50746	1644	6	0	0	0	0	0	0	0	0	0	0	0	100000.000	100000.000	0.000	0.000	0.000	0.000	0.000	208	1264	-231	-181	16.610	-231	0	-181	0	0
2	8	11	"YOR252W"	"p35_G12"	10430	4560	170	51531	51573	1349	51683	51618	1506	15	0	0	0	0	0	0	0	0	0	0	0	100000.000	100000.000	0.000	0.000	0.000	0.000	0.000	208	1264	-152	-110	16.610	-152	0	-110	0	0
2	9	11	"YMR311C"	"p35_A06"	10710	4560	170	48022	47946	2484	51019	49945	3481	0	0	0	0	0	0	0	0	0	0	0	0	100000.000	100000.000	0.000	0.000	0.000	0.000	0.000	208	1264	-2997	-3073	16.610	-2997	0	-3073	0	-100
2	10	11	"YMR311C"	"p35_A06"	10980	4560	170	50149	50082	1317	50630	49965	3332	0	0	0	0	0	0	0	0	0	0	0	0	100000.000	100000.000	0.000	0.000	0.000	0.000	0.000	208	1264	-481	-548	16.610	-481	0	-548	0	0
2	11	11	"YNL005C"	"p35_C06"	11260	4560	170	50670	50405	1753	51109	51122	1470	12	0	0	0	0	0	0	0	0	0	0	0	100000.000	100000.000	0.000	0.000	0.000	0.000	0.000	208	1264	-439	-704	16.610	-439	0	-704	0	0
2	12	11	"YNL005C"	"p35_C06"	11530	4560	170	50933	50918	1156	51527	51424	1450	0	0	0	0	0	0	0	0	0	0	0	0	100000.000	100000.000	0.000	0.000	0.000	0.000	0.000	208	1264	-594	-609	16.610	-594	0	-609	0	0
2	13	11	"YOR003W"	"p35_E06"	11810	4560	170	50848	50815	1432	51649	51643	1229	7	0	0	0	0	0	0	0	0	0	0	0	100000.000	100000.000	0.000	0.000	0.000	0.000	0.000	208	1264	-801	-834	16.610	-801	0	-834	0	0
2	14	11	"YOR003W"	"p35_E06"	12080	4560	170	52337	52175	1280	51540	51581	1344	30	2	0	0	0	0	0	0	0	0	0	0	100000.000	100000.000	0.000	0.000	0.000	0.000	0.000	208	1264	797	635	16.610	797	0	635	0	0
2	15	11	"YNL077W"	"p35_G06"	12360	4560	170	49482	49390	1839	51586	51310	1811	0	0	0	0	0	0	0	0	0	0	0	0	100000.000	100000.000	0.000	0.000	0.000	0.000	0.000	208	1264	-2104	-2196	16.610	-2104	0	-2196	0	0
2	16	11	"YNL077W"	"p35_G06"	12630	4560	170	49421	49116	2190	51491	51208	1637	0	0	0	0	0	0	0	0	0	0	0	0	100000.000	100000.000	0.000	0.000	0.000	0.000	0.000	208	1354	-2070	-2375	16.610	-2070	0	-2375	0	0
2	1	12	"negative"	"p39_A12"	8510	4830	170	51906	51360	1491	52411	52280	1356	0	0	0	0	0	0	0	0	0	0	0	0	100000.000	100000.000	0.000	0.000	0.000	0.000	0.000	208	1354	-505	-1051	16.610	-505	0	-1051	0	0
2	2	12	"negative"	"p39_A12"	8780	4830	170	51249	51203	1475	51113	50973	1607	20	0	0	0	0	0	0	0	0	0	0	0	100000.000	100000.000	0.000	0.000	0.000	0.000	0.000	208	1264	136	90	16.610	136	0	90	0	0
2	3	12	"Cmd1control"	"p39_C12"	9060	4830	170	50335	50143	1345	50383	50273	1554	6	0	0	0	0	0	0	0	0	0	0	0	100000.000	100000.000	0.000	0.000	0.000	0.000	0.000	208	1264	-48	-240	16.610	-48	0	-240	0	0
2	4	12	"Cmd1control"	"p39_C12"	9330	4830	170	48136	48096	1062	49968	49808	1547	0	0	0	0	0	0	0	0	0	0	0	0	100000.000	100000.000	0.000	0.000	0.000	0.000	0.000	208	1264	-1832	-1872	16.610	-1832	0	-1872	0	0
2	5	12	"Cmk1control"	"p39_E12"	9610	4830	170	47054	47336	1976	49693	49579	1503	1	0	0	0	0	0	0	0	0	0	0	0	100000.000	100000.000	0.000	0.000	0.000	0.000	0.000	208	1264	-2639	-2357	16.610	-2639	0	-2357	0	0
2	6	12	"Cmk1control"	"p39_E12"	9880	4830	170	47760	47796	1886	49267	49266	1368	9	0	0	0	0	0	0	0	0	0	0	0	100000.000	100000.000	0.000	0.000	0.000	0.000	0.000	208	1264	-1507	-1471	16.610	-1507	0	-1471	0	0
2	7	12	"YLL010C"	"p39_G12"	10160	4830	170	49576	49391	1082	50215	50199	1533	0	0	0	0	0	0	0	0	0	0	0	0	100000.000	100000.000	0.000	0.000	0.000	0.000	0.000	208	1264	-639	-824	16.610	-639	0	-824	0	0
2	8	12	"YLL010C"	"p39_G12"	10430	4830	170	51204	51318	957	51762	51572	1448	3	0	0	0	0	0	0	0	0	0	0	0	100000.000	100000.000	0.000	0.000	0.000	0.000	0.000	208	1264	-558	-444	16.610	-558	0	-444	0	0
2	9	12	"YPR037C"	"p39_A06"	10710	4830	170	50471	50570	1842	50616	49825	3187	2	0	0	0	0	0	0	0	0	0	0	0	100000.000	100000.000	0.000	0.000	0.000	0.000	0.000	208	1264	-145	-46	16.610	-145	0	-46	0	0
2	10	12	"YPR037C"	"p39_A06"	10980	4830	170	51400	51259	1493	50604	50250	2848	4	0	0	0	0	0	0	0	0	0	0	0	100000.000	100000.000	0.000	0.000	0.000	0.000	0.000	208	1264	796	655	16.610	796	0	655	0	0
2	11	12	"YAL059W"	"p39_C06"	11260	4830	170	50898	50867	1515	51588	51557	1664	6	0	0	0	0	0	0	0	0	0	0	0	100000.000	100000.000	0.000	0.000	0.000	0.000	0.000	208	1264	-690	-721	16.610	-690	0	-721	0	0
2	12	12	"YAL059W"	"p39_C06"	11530	4830	170	51550	51434	1013	51522	51413	1486	4	0	0	0	0	0	0	0	0	0	0	0	100000.000	100000.000	0.000	0.000	0.000	0.000	0.000	208	1264	28	-88	16.610	28	0	-88	0	0
2	13	12	"YDL160C"	"p39_E06"	11810	4830	170	51966	51749	1258	51929	51805	1302	6	0	0	0	0	0	0	0	0	0	0	0	100000.000	100000.000	0.000	0.000	0.000	0.000	0.000	208	1264	37	-180	16.610	37	0	-180	0	0
2	14	12	"YDL160C"	"p39_E06"	12080	4830	170	52075	51812	1187	51613	51511	1511	10	0	0	0	0	0	0	0	0	0	0	0	100000.000	100000.000	0.000	0.000	0.000	0.000	0.000	208	1264	462	199	16.610	462	0	199	0	0
2	15	12	"YDR155C"	"p39_G06"	12360	4830	170	50838	50947	2027	50981	50906	1868	22	0	0	0	0	0	0	0	0	0	0	0	100000.000	100000.000	0.000	0.000	0.000	0.000	0.000	208	1264	-143	-34	16.610	-143	0	-34	0	0
2	16	12	"YDR155C"	"p39_G06"	12630	4830	170	50629	50574	1885	50970	50891	1809	13	0	0	0	0	0	0	0	0	0	0	0	100000.000	100000.000	0.000	0.000	0.000	0.000	0.000	208	1354	-341	-396	16.610	-341	0	-396	0	0
2	1	13	"negative"	"p43_A12"	8510	5110	170	49958	49929	1172	51201	51154	2033	0	0	0	0	0	0	0	0	0	0	0	0	100000.000	100000.000	0.000	0.000	0.000	0.000	0.000	208	1354	-1243	-1272	16.610	-1243	0	-1272	0	0
2	2	13	"negative"	"p43_A12"	8780	5110	170	50295	50159	1574	49253	49311	1951	26	0	0	0	0	0	0	0	0	0	0	0	100000.000	100000.000	0.000	0.000	0.000	0.000	0.000	208	1264	1042	906	16.610	1042	0	906	0	0
2	3	13	"Cmd1control"	"p43_C12"	9060	5110	170	47379	47410	1387	48863	48681	1607	0	0	0	0	0	0	0	0	0	0	0	0	100000.000	100000.000	0.000	0.000	0.000	0.000	0.000	208	1264	-1484	-1453	16.610	-1484	0	-1453	0	0
2	4	13	"Cmd1control"	"p43_C12"	9330	5110	170	47169	47078	1668	49531	49356	1499	0	0	0	0	0	0	0	0	0	0	0	0	100000.000	100000.000	0.000	0.000	0.000	0.000	0.000	208	1264	-2362	-2453	16.610	-2362	0	-2453	0	0
2	5	13	"Cmk1control"	"p43_E12"	9610	5110	170	46690	47075	2112	49705	49562	1576	1	0	0	0	0	0	0	0	0	0	0	0	100000.000	100000.000	0.000	0.000	0.000	0.000	0.000	208	1264	-3015	-2630	16.610	-3015	0	-2630	0	0
2	6	13	"Cmk1control"	"p43_E12"	9880	5110	170	48336	48163	1320	49724	49756	1543	0	0	0	0	0	0	0	0	0	0	0	0	100000.000	100000.000	0.000	0.000	0.000	0.000	0.000	208	1264	-1388	-1561	16.610	-1388	0	-1561	0	0
2	7	13	"YLR233C"	"p43_G12"	10160	5110	170	49068	48728	1972	50433	50493	1522	2	0	0	0	0	0	0	0	0	0	0	0	100000.000	100000.000	0.000	0.000	0.000	0.000	0.000	208	1264	-1365	-1705	16.610	-1365	0	-1705	0	0
2	8	13	"YLR233C"	"p43_G12"	10430	5110	170	50077	49997	1229	51341	51206	1649	0	0	0	0	0	0	0	0	0	0	0	0	100000.000	100000.000	0.000	0.000	0.000	0.000	0.000	208	1264	-1264	-1344	16.610	-1264	0	-1344	0	0
2	9	13	"YIL068C"	"p43_A06"	10710	5110	170	50826	50884	1223	51064	51047	1603	9	0	0	0	0	0	0	0	0	0	0	0	100000.000	100000.000	0.000	0.000	0.000	0.000	0.000	208	1264	-238	-180	16.610	-238	0	-180	0	0
2	10	13	"YIL068C"	"p43_A06"	10980	5110	170	50935	50972	1037	51455	51368	1702	0	0	0	0	0	0	0	0	0	0	0	0	100000.000	100000.000	0.000	0.000	0.000	0.000	0.000	208	1264	-520	-483	16.610	-520	0	-483	0	0
2	11	13	"YDR460W"	"p43_C06"	11260	5110	170	50894	50687	1436	52292	52074	1687	0	0	0	0	0	0	0	0	0	0	0	0	100000.000	100000.000	0.000	0.000	0.000	0.000	0.000	208	1264	-1398	-1605	16.610	-1398	0	-1605	0	0
2	12	13	"YDR460W"	"p43_C06"	11530	5110	170	50873	50663	1206	52031	51813	1545	0	0	0	0	0	0	0	0	0	0	0	0	100000.000	100000.000	0.000	0.000	0.000	0.000	0.000	208	1264	-1158	-1368	16.610	-1158	0	-1368	0	0
2	13	13	"YDR483W"	"p43_E06"	11810	5110	170	50507	50537	1783	52160	52050	1441	2	0	0	0	0	0	0	0	0	0	0	0	100000.000	100000.000	0.000	0.000	0.000	0.000	0.000	208	1264	-1653	-1623	16.610	-1653	0	-1623	0	0
2	14	13	"YDR483W"	"p43_E06"	12080	5110	170	51619	51602	1155	51697	51490	1499	5	0	0	0	0	0	0	0	0	0	0	0	100000.000	100000.000	0.000	0.000	0.000	0.000	0.000	208	1264	-78	-95	16.610	-78	0	-95	0	0
2	15	13	"YDR509W"	"p43_G06"	12360	5110	170	48511	48460	1458	50488	50464	1482	0	0	0	0	0	0	0	0	0	0	0	0	100000.000	100000.000	0.000	0.000	0.000	0.000	0.000	208	1264	-1977	-2028	16.610	-1977	0	-2028	0	0
2	16	13	"YDR509W"	"p43_G06"	12630	5110	170	49391	49389	1208	50664	50610	1543	0	0	0	0	0	0	0	0	0	0	0	0	100000.000	100000.000	0.000	0.000	0.000	0.000	0.000	208	1354	-1273	-1275	16.610	-1273	0	-1275	0	0
2	1	14	"negative"	"p47_A12"	8510	5380	170	44575	44545	4077	46595	41574	10243	0	0	0	0	0	0	0	0	0	0	0	0	100000.000	100000.000	0.000	0.000	0.000	0.000	0.000	208	1354	-2020	-2050	16.610	-2020	0	-2050	0	0
2	2	14	"negative"	"p47_A12"	8780	5380	170	43491	43010	4141	43621	39061	10492	0	0	0	0	0	0	0	0	0	0	0	0	100000.000	100000.000	0.000	0.000	0.000	0.000	0.000	208	1264	-130	-611	16.610	-130	0	-611	0	0
2	3	14	"YBR109C/CMD1"	"p47_C12"	9060	5380	170	46320	46227	1581	47060	44977	5901	0	0	0	0	0	0	0	0	0	0	0	0	100000.000	100000.000	0.000	0.000	0.000	0.000	0.000	208	1264	-740	-833	16.610	-740	0	-833	0	0
2	4	14	"YBR109C/CMD1"	"p47_C12"	9330	5380	170	49097	49000	1229	49488	49248	1507	3	0	0	0	0	0	0	0	0	0	0	0	100000.000	100000.000	0.000	0.000	0.000	0.000	0.000	208	1264	-391	-488	16.610	-391	0	-488	0	0
2	5	14	"YFR014C/CMK1"	"p47_E12"	9610	5380	170	47799	47667	1263	49833	49354	2373	0	0	0	0	0	0	0	0	0	0	0	0	100000.000	100000.000	0.000	0.000	0.000	0.000	0.000	208	1264	-2034	-2166	16.610	-2034	0	-2166	0	0
2	6	14	"YFR014C/CMK1"	"p47_E12"	9880	5380	170	48481	48767	2443	50143	49689	2437	7	0	0	0	0	0	0	0	0	0	0	0	100000.000	100000.000	0.000	0.000	0.000	0.000	0.000	208	1264	-1662	-1376	16.610	-1662	0	-1376	0	0
2	7	14	"EMPTY"	"p47_G12"	10160	5380	170	51087	50955	1026	51025	50908	1524	4	0	0	0	0	0	0	0	0	0	0	0	100000.000	100000.000	0.000	0.000	0.000	0.000	0.000	208	1264	62	-70	16.610	62	0	-70	0	0
2	8	14	"EMPTY"	"p47_G12"	10430	5380	170	49963	49912	1703	50610	50609	1490	10	0	0	0	0	0	0	0	0	0	0	0	100000.000	100000.000	0.000	0.000	0.000	0.000	0.000	208	1264	-647	-698	16.610	-647	0	-698	0	0
2	9	14	"YMR301C"	"p47_A06"	10710	5380	170	50417	50286	1151	51006	50899	1641	0	0	0	0	0	0	0	0	0	0	0	0	100000.000	100000.000	0.000	0.000	0.000	0.000	0.000	208	1264	-589	-720	16.610	-589	0	-720	0	0
2	10	14	"YMR301C"	"p47_A06"	10980	5380	170	50788	50802	1657	52238	52171	1324	4	0	0	0	0	0	0	0	0	0	0	0	100000.000	100000.000	0.000	0.000	0.000	0.000	0.000	208	1264	-1450	-1436	16.610	-1450	0	-1436	0	0
2	11	14	"YOL057W"	"p47_C06"	11260	5380	170	51404	51003	1797	52201	52169	1378	4	0	0	0	0	0	0	0	0	0	0	0	100000.000	100000.000	0.000	0.000	0.000	0.000	0.000	208	1264	-797	-1198	16.610	-797	0	-1198	0	0
2	12	14	"YOL057W"	"p47_C06"	11530	5380	170	51491	51441	1291	52323	52187	1604	2	0	0	0	0	0	0	0	0	0	0	0	100000.000	100000.000	0.000	0.000	0.000	0.000	0.000	208	1264	-832	-882	16.610	-832	0	-882	0	0
2	13	14	"YIL122W"	"p47_E06"	11810	5380	170	52121	51860	1524	52190	52003	1420	12	0	0	0	0	0	0	0	0	0	0	0	100000.000	100000.000	0.000	0.000	0.000	0.000	0.000	208	1264	-69	-330	16.610	-69	0	-330	0	0
2	14	14	"YIL122W"	"p47_E06"	12080	5380	170	52218	51979	1122	51963	51893	1255	11	0	0	0	0	0	0	0	0	0	0	0	100000.000	100000.000	0.000	0.000	0.000	0.000	0.000	208	1264	255	16	16.610	255	0	16	0	0
2	15	14	"YLR410W"	"p47_G06"	12360	5380	170	48704	48488	1572	50709	50691	1471	0	0	0	0	0	0	0	0	0	0	0	0	100000.000	100000.000	0.000	0.000	0.000	0.000	0.000	208	1264	-2005	-2221	16.610	-2005	0	-2221	0	0
2	16	14	"YLR410W"	"p47_G06"	12630	5380	170	49469	49408	1132	50538	50369	1635	0	0	0	0	0	0	0	0	0	0	0	0	100000.000	100000.000	0.000	0.000	0.000	0.000	0.000	208	1354	-1069	-1130	16.610	-1069	0	-1130	0	0
2	1	15	"Pka2_100n"	"c04_B24"	8510	5660	170	13890	14463	1636	31268	31070	9527	0	0	0	0	0	0	0	0	0	0	0	0	100000.000	100000.000	0.000	0.000	0.000	0.000	0.000	208	1354	-17378	-16805	16.610	-17378	0	-16805	0	0
2	2	15	"Pka2_100n"	"c04_B24"	8780	5660	170	13203	13365	735	24058	24790	7277	0	0	0	0	0	0	0	0	0	0	0	0	100000.000	100000.000	0.000	0.000	0.000	0.000	0.000	208	1264	-10855	-10693	16.610	-10855	0	-10693	0	0
2	3	15	"Rab3A_5n"	"c04_F24"	9060	5660	170	40669	39841	5446	42752	38217	11352	0	0	0	0	0	0	0	0	0	0	0	0	100000.000	100000.000	0.000	0.000	0.000	0.000	0.000	208	1264	-2083	-2911	16.610	-2083	0	-2911	0	0
2	4	15	"Rab3A_5n"	"c04_F24"	9330	5660	170	48705	48703	1497	48492	48568	1771	16	0	0	0	0	0	0	0	0	0	0	0	100000.000	100000.000	0.000	0.000	0.000	0.000	0.000	208	1264	213	211	16.610	213	0	211	0	0
2	5	15	"EMPTY"	"c04_J24"	9610	5660	170	50093	50122	1320	50386	50106	1811	7	0	0	0	0	0	0	0	0	0	0	0	100000.000	100000.000	0.000	0.000	0.000	0.000	0.000	208	1264	-293	-264	16.610	-293	0	-264	0	0
2	6	15	"EMPTY"	"c04_J24"	9880	5660	170	50899	50807	1147	50899	50772	1540	5	0	0	0	0	0	0	0	0	0	0	0	0.000	100000.000	0.000	0.000	0.000	0.000	0.000	208	1264	0	-92	Error	0	0	-92	0	0
2	7	15	"EMPTY"	"c04_N24"	10160	5660	170	51976	51931	846	51643	51499	1372	9	0	0	0	0	0	0	0	0	0	0	0	100000.000	100000.000	0.000	0.000	0.000	0.000	0.000	208	1264	333	288	16.610	333	0	288	0	0
2	8	15	"EMPTY"	"c04_N24"	10430	5660	170	50517	50293	1250	51398	51172	1536	0	0	0	0	0	0	0	0	0	0	0	0	100000.000	100000.000	0.000	0.000	0.000	0.000	0.000	208	1264	-881	-1105	16.610	-881	0	-1105	0	0
2	9	15	"Casein_10n"	"c04_B12"	10710	5660	170	52163	51750	1456	51890	51500	1595	2	0	0	0	0	0	0	0	0	0	0	0	100000.000	100000.000	0.000	0.000	0.000	0.000	0.000	208	1264	273	-140	16.610	273	0	-140	0	0
2	10	15	"Casein_10n"	"c04_B12"	10980	5660	170	51817	51846	1562	52507	52454	1273	11	1	0	0	0	0	0	0	0	0	0	0	100000.000	100000.000	0.000	0.000	0.000	0.000	0.000	208	1264	-690	-661	16.610	-690	0	-661	0	0
2	11	15	"MBP_10n"	"c04_F12"	11260	5660	170	53081	52797	1111	52233	52152	1328	23	0	0	0	0	0	0	0	0	0	0	0	100000.000	100000.000	0.000	0.000	0.000	0.000	0.000	208	1264	848	564	16.610	848	0	564	0	0
2	12	15	"MBP_10n"	"c04_F12"	11530	5660	170	53608	53316	1708	52524	52503	1553	37	2	0	0	0	0	0	0	0	0	0	0	100000.000	100000.000	0.000	0.000	0.000	0.000	0.000	208	1264	1084	792	16.610	1084	0	792	0	0
2	13	15	"Histone_10n"	"c04_J12"	11810	5660	170	50907	50891	1458	52447	52486	1560	0	0	0	0	0	0	0	0	0	0	0	0	100000.000	100000.000	0.000	0.000	0.000	0.000	0.000	208	1264	-1540	-1556	16.610	-1540	0	-1556	0	0
2	14	15	"Histone_10n"	"c04_J12"	12080	5660	170	52801	52626	1325	51895	51924	1355	34	3	0	0	0	0	0	0	0	0	0	0	100000.000	100000.000	0.000	0.000	0.000	0.000	0.000	208	1264	906	731	16.610	906	0	731	0	0
2	15	15	"pEY_10n"	"c04_N12"	12360	5660	170	51965	51971	1658	51590	51544	1466	29	5	0	0	0	0	0	0	0	0	0	0	100000.000	100000.000	0.000	0.000	0.000	0.000	0.000	208	1264	375	381	16.610	375	0	381	0	0
2	16	15	"pEY_10n"	"c04_N12"	12630	5660	170	51694	51471	1366	50959	50767	2032	10	0	0	0	0	0	0	0	0	0	0	0	100000.000	100000.000	0.000	0.000	0.000	0.000	0.000	208	1354	735	512	16.610	735	0	512	0	0
2	1	16	"empty"	"pYaleTF_B24"	8510	5930	170	44433	43674	2565	46414	42112	8936	0	0	0	0	0	0	0	0	0	0	0	0	100000.000	100000.000	0.000	0.000	0.000	0.000	0.000	208	1444	-1981	-2740	16.610	-1981	0	-2740	0	0
2	2	16	"empty"	"pYaleTF_B24"	8780	5930	170	41624	40580	3453	40027	36777	9433	0	0	0	0	0	0	0	0	0	0	0	0	100000.000	100000.000	0.000	0.000	0.000	0.000	0.000	208	1354	1597	553	16.610	1597	0	553	0	0
2	3	16	"empty"	"pYaleTF_F24"	9060	5930	170	42462	42465	1244	39811	38448	7354	0	0	0	0	0	0	0	0	0	0	0	0	100000.000	100000.000	0.000	0.000	0.000	0.000	0.000	208	1354	2651	2654	16.610	2651	0	2654	0	0
2	4	16	"empty"	"pYaleTF_F24"	9330	5930	170	46157	45875	2194	45352	42554	6815	0	0	0	0	0	0	0	0	0	0	0	0	100000.000	100000.000	0.000	0.000	0.000	0.000	0.000	208	1354	805	523	16.610	805	0	523	0	0
2	5	16	"empty"	"pYaleTF_J24"	9610	5930	170	49311	49273	1019	48501	47436	3466	0	0	0	0	0	0	0	0	0	0	0	0	100000.000	100000.000	0.000	0.000	0.000	0.000	0.000	208	1354	810	772	16.610	810	0	772	0	0
2	6	16	"empty"	"pYaleTF_J24"	9880	5930	170	50041	50263	1763	50449	50387	1587	17	1	0	0	0	0	0	0	0	0	0	0	100000.000	100000.000	0.000	0.000	0.000	0.000	0.000	208	1354	-408	-186	16.610	-408	0	-186	0	0
2	7	16	"empty"	"pYaleTF_N24"	10160	5930	170	51581	51763	1175	51294	51096	1518	18	1	0	0	0	0	0	0	0	0	0	0	100000.000	100000.000	0.000	0.000	0.000	0.000	0.000	208	1354	287	469	16.610	287	0	469	0	0
2	8	16	"empty"	"pYaleTF_N24"	10430	5930	170	49641	49621	2007	51697	51594	1385	3	0	0	0	0	0	0	0	0	0	0	0	100000.000	100000.000	0.000	0.000	0.000	0.000	0.000	208	1354	-2056	-2076	16.610	-2056	0	-2076	0	0
2	9	16	"empty"	"pYaleTF_B12"	10710	5930	170	52413	52232	1574	52317	52254	1269	24	0	0	0	0	0	0	0	0	0	0	0	100000.000	100000.000	0.000	0.000	0.000	0.000	0.000	208	1354	96	-85	16.610	96	0	-85	0	0
2	10	16	"empty"	"pYaleTF_B12"	10980	5930	170	51643	51565	1126	52393	52342	1346	0	0	0	0	0	0	0	0	0	0	0	0	100000.000	100000.000	0.000	0.000	0.000	0.000	0.000	208	1354	-750	-828	16.610	-750	0	-828	0	0
2	11	16	"empty"	"pYaleTF_F12"	11260	5930	170	52303	52348	1416	52278	52261	1427	19	0	0	0	0	0	0	0	0	0	0	0	100000.000	100000.000	0.000	0.000	0.000	0.000	0.000	208	1354	25	70	16.610	25	0	70	0	0
2	12	16	"empty"	"pYaleTF_F12"	11530	5930	170	53360	53317	1301	52277	52232	1493	35	6	0	0	0	0	0	0	0	0	0	0	100000.000	100000.000	0.000	0.000	0.000	0.000	0.000	208	1354	1083	1040	16.610	1083	0	1040	0	0
2	13	16	"empty"	"pYaleTF_J12"	11810	5930	170	52742	52685	1153	52637	52582	1515	9	0	0	0	0	0	0	0	0	0	0	0	100000.000	100000.000	0.000	0.000	0.000	0.000	0.000	208	1354	105	48	16.610	105	0	48	0	0
2	14	16	"empty"	"pYaleTF_J12"	12080	5930	170	52041	52006	1910	52027	52026	1525	22	4	0	0	0	0	0	0	0	0	0	0	100000.000	100000.000	0.000	0.000	0.000	0.000	0.000	208	1354	14	-21	16.610	14	0	-21	0	0
2	15	16	"empty"	"pYaleTF_N12"	12360	5930	170	51709	51605	1056	51659	51721	1589	5	0	0	0	0	0	0	0	0	0	0	0	100000.000	100000.000	0.000	0.000	0.000	0.000	0.000	208	1354	50	-54	16.610	50	0	-54	0	0
2	16	16	"empty"	"pYaleTF_N12"	12630	5930	170	51038	51016	1078	51399	51283	1999	1	0	0	0	0	0	0	0	0	0	0	0	100000.000	100000.000	0.000	0.000	0.000	0.000	0.000	208	1444	-361	-383	16.610	-361	0	-383	0	0
3	1	1	"Cy3_Ab"	"c01_C24"	13000	1830	170	49939	49847	2209	49616	49396	2092	26	0	0	0	0	0	0	0	0	0	0	0	100000.000	100000.000	0.000	0.000	0.000	0.000	0.000	208	1444	323	231	16.610	323	0	231	0	0
3	2	1	"Cy3_Ab"	"c01_C24"	13270	1830	170	40292	40152	3272	42895	39254	9798	0	0	0	0	0	0	0	0	0	0	0	0	100000.000	100000.000	0.000	0.000	0.000	0.000	0.000	208	1354	-2603	-2743	16.610	-2603	0	-2743	0	0
3	3	1	"Pka-2_100n"	"c01_G24"	13550	1830	170	13234	13409	694	23159	24000	6903	0	0	0	0	0	0	0	0	0	0	0	0	100000.000	100000.000	0.000	0.000	0.000	0.000	0.000	208	1354	-9925	-9750	16.610	-9925	0	-9750	0	0
3	4	1	"Pka-2_100n"	"c01_G24"	13820	1830	170	13228	13296	511	22839	23322	6446	0	0	0	0	0	0	0	0	0	0	0	0	100000.000	100000.000	0.000	0.000	0.000	0.000	0.000	208	1354	-9611	-9543	16.610	-9611	0	-9543	0	0
3	5	1	"BSA_32n"	"c01_K24"	14100	1830	170	41501	39808	4275	42954	38168	10113	0	0	0	0	0	0	0	0	0	0	0	0	100000.000	100000.000	0.000	0.000	0.000	0.000	0.000	208	1354	-1453	-3146	16.610	-1453	0	-3146	0	0
3	6	1	"BSA_32n"	"c01_K24"	14370	1830	170	48590	48594	1226	48932	48721	1975	2	0	0	0	0	0	0	0	0	0	0	0	100000.000	100000.000	0.000	0.000	0.000	0.000	0.000	208	1354	-342	-338	16.610	-342	0	-338	0	0
3	7	1	"BSA_63n"	"c01_O24"	14650	1830	170	50021	49774	1296	50399	50383	1442	4	0	0	0	0	0	0	0	0	0	0	0	100000.000	100000.000	0.000	0.000	0.000	0.000	0.000	208	1354	-378	-625	16.610	-378	0	-625	0	0
3	8	1	"BSA_63n"	"c01_O24"	14920	1830	170	51967	51919	1741	51557	51431	1433	28	4	0	0	0	0	0	0	0	0	0	0	100000.000	100000.000	0.000	0.000	0.000	0.000	0.000	208	1354	410	362	16.610	410	0	362	0	0
3	9	1	"BSA_125n"	"c01_C12"	15200	1830	170	51930	51879	1154	52161	52006	1613	4	0	0	0	0	0	0	0	0	0	0	0	100000.000	100000.000	0.000	0.000	0.000	0.000	0.000	208	1354	-231	-282	16.610	-231	0	-282	0	0
3	10	1	"BSA_125n"	"c01_C12"	15470	1830	170	50177	50206	1399	50640	50134	2937	0	0	0	0	0	0	0	0	0	0	0	0	100000.000	100000.000	0.000	0.000	0.000	0.000	0.000	208	1354	-463	-434	16.610	-463	0	-434	0	0
3	11	1	"BSA_250n"	"c01_G12"	15750	1830	170	45516	45404	2913	49558	49221	2562	0	0	0	0	0	0	0	0	0	0	0	0	100000.000	100000.000	0.000	0.000	0.000	0.000	0.000	208	1354	-4042	-4154	16.610	-4042	0	-4154	0	-100
3	12	1	"BSA_250n"	"c01_G12"	16020	1830	170	51183	51402	1324	50809	50645	1569	26	1	0	0	0	0	0	0	0	0	0	0	100000.000	100000.000	0.000	0.000	0.000	0.000	0.000	208	1354	374	593	16.610	374	0	593	0	0
3	13	1	"BSA_500n"	"c01_K12"	16300	1830	170	51628	51310	1520	51182	51039	1417	24	0	0	0	0	0	0	0	0	0	0	0	100000.000	100000.000	0.000	0.000	0.000	0.000	0.000	208	1354	446	128	16.610	446	0	128	0	0
3	14	1	"BSA_500n"	"c01_K12"	16570	1830	170	50325	50250	1047	51146	51082	1440	0	0	0	0	0	0	0	0	0	0	0	0	100000.000	100000.000	0.000	0.000	0.000	0.000	0.000	208	1354	-821	-896	16.610	-821	0	-896	0	0
3	15	1	"BSA_1000n"	"c01_O12"	16850	1830	170	50622	50479	1390	50597	50514	1397	11	0	0	0	0	0	0	0	0	0	0	0	100000.000	100000.000	0.000	0.000	0.000	0.000	0.000	208	1354	25	-118	16.610	25	0	-118	0	0
3	16	1	"BSA_1000n"	"c01_O12"	17120	1830	170	51655	51414	1508	50722	50773	1481	34	4	0	0	0	0	0	0	0	0	0	0	100000.000	100000.000	0.000	0.000	0.000	0.000	0.000	208	1444	933	692	16.610	933	0	692	0	0
3	1	2	"YBR096W"	"p02_B12"	13000	2100	170	50249	49775	1697	49745	49634	1874	5	0	0	0	0	0	0	0	0	0	0	0	100000.000	100000.000	0.000	0.000	0.000	0.000	0.000	208	1354	504	30	16.610	504	0	30	0	0
3	2	2	"YBR096W"	"p02_B12"	13270	2100	170	46098	45956	2546	46860	43868	6981	0	0	0	0	0	0	0	0	0	0	0	0	100000.000	100000.000	0.000	0.000	0.000	0.000	0.000	208	1264	-762	-904	16.610	-762	0	-904	0	0
3	3	2	"YBR099C"	"p02_D12"	13550	2100	170	36201	36396	4673	39945	35365	11274	0	0	0	0	0	0	0	0	0	0	0	0	100000.000	100000.000	0.000	0.000	0.000	0.000	0.000	208	1264	-3744	-3549	16.610	-3744	0	-3549	0	0
3	4	2	"YBR099C"	"p02_D12"	13820	2100	170	36625	36322	4668	40639	35290	11607	0	0	0	0	0	0	0	0	0	0	0	0	100000.000	100000.000	0.000	0.000	0.000	0.000	0.000	208	1264	-4014	-4317	16.610	-4014	0	-4317	0	0
3	5	2	"YEL003W"	"p02_F12"	14100	2100	170	44685	45073	2353	46873	44020	7495	0	0	0	0	0	0	0	0	0	0	0	0	100000.000	100000.000	0.000	0.000	0.000	0.000	0.000	208	1264	-2188	-1800	16.610	-2188	0	-1800	0	0
3	6	2	"YEL003W"	"p02_F12"	14370	2100	170	50660	50612	1319	49902	49588	2058	18	0	0	0	0	0	0	0	0	0	0	0	100000.000	100000.000	0.000	0.000	0.000	0.000	0.000	208	1264	758	710	16.610	758	0	710	0	0
3	7	2	"YBR105C"	"p02_H12"	14650	2100	170	50353	50422	1071	50432	50415	1376	11	0	0	0	0	0	0	0	0	0	0	0	100000.000	100000.000	0.000	0.000	0.000	0.000	0.000	208	1264	-79	-10	16.610	-79	0	-10	0	0
3	8	2	"YBR105C"	"p02_H12"	14920	2100	170	51022	51031	897	51481	51322	1401	1	0	0	0	0	0	0	0	0	0	0	0	100000.000	100000.000	0.000	0.000	0.000	0.000	0.000	208	1264	-459	-450	16.610	-459	0	-450	0	0
3	9	2	"YBR015C"	"p02_B06"	15200	2100	170	52156	52058	1349	51756	51599	1429	23	0	0	0	0	0	0	0	0	0	0	0	100000.000	100000.000	0.000	0.000	0.000	0.000	0.000	208	1264	400	302	16.610	400	0	302	0	0
3	10	2	"YBR015C"	"p02_B06"	15470	2100	170	51449	51421	1075	50762	50371	1975	11	0	0	0	0	0	0	0	0	0	0	0	100000.000	100000.000	0.000	0.000	0.000	0.000	0.000	208	1264	687	659	16.610	687	0	659	0	0
3	11	2	"YBR019C"	"p02_D06"	15750	2100	170	51239	51032	1225	50038	49614	2332	16	0	0	0	0	0	0	0	0	0	0	0	100000.000	100000.000	0.000	0.000	0.000	0.000	0.000	208	1264	1201	994	16.610	1201	0	994	0	0
3	12	2	"YBR019C"	"p02_D06"	16020	2100	170	51154	51059	1154	51224	50921	1583	4	0	0	0	0	0	0	0	0	0	0	0	100000.000	100000.000	0.000	0.000	0.000	0.000	0.000	208	1264	-70	-165	16.610	-70	0	-165	0	0
3	13	2	"YBR022W"	"p02_F06"	16300	2100	170	51541	51274	1212	51193	51019	1365	12	0	0	0	0	0	0	0	0	0	0	0	100000.000	100000.000	0.000	0.000	0.000	0.000	0.000	208	1264	348	81	16.610	348	0	81	0	0
3	14	2	"YBR022W"	"p02_F06"	16570	2100	170	51702	51551	1082	51201	51126	1377	18	0	0	0	0	0	0	0	0	0	0	0	100000.000	100000.000	0.000	0.000	0.000	0.000	0.000	208	1264	501	350	16.610	501	0	350	0	0
3	15	2	"YBR024W"	"p02_H06"	16850	2100	170	50516	50477	1236	51163	51028	1428	3	0	0	0	0	0	0	0	0	0	0	0	100000.000	100000.000	0.000	0.000	0.000	0.000	0.000	208	1264	-647	-686	16.610	-647	0	-686	0	0
3	16	2	"YBR024W"	"p02_H06"	17120	2100	170	51621	51346	1614	50701	50700	1236	37	10	0	0	0	0	0	0	0	0	0	0	100000.000	100000.000	0.000	0.000	0.000	0.000	0.000	208	1354	920	645	16.610	920	0	645	0	0
3	1	3	"YDR056C"	"p06_B12"	13000	2380	170	49745	49700	1598	50717	50651	1481	4	0	0	0	0	0	0	0	0	0	0	0	100000.000	100000.000	0.000	0.000	0.000	0.000	0.000	208	1354	-972	-1017	16.610	-972	0	-1017	0	0
3	2	3	"YDR056C"	"p06_B12"	13270	2380	170	48937	49092	1699	49721	49611	2002	6	0	0	0	0	0	0	0	0	0	0	0	100000.000	100000.000	0.000	0.000	0.000	0.000	0.000	208	1264	-784	-629	16.610	-784	0	-629	0	0
3	3	3	"YDR059C"	"p06_D12"	13550	2380	170	48330	48213	1261	48362	47959	2515	0	0	0	0	0	0	0	0	0	0	0	0	100000.000	100000.000	0.000	0.000	0.000	0.000	0.000	208	1264	-32	-149	16.610	-32	0	-149	0	0
3	4	3	"YDR059C"	"p06_D12"	13820	2380	170	48113	47977	1483	48562	48114	2618	0	0	0	0	0	0	0	0	0	0	0	0	100000.000	100000.000	0.000	0.000	0.000	0.000	0.000	208	1264	-449	-585	16.610	-449	0	-585	0	0
3	5	3	"YDR061W"	"p06_F12"	14100	2380	170	49877	49708	1320	49511	49470	1967	3	0	0	0	0	0	0	0	0	0	0	0	100000.000	100000.000	0.000	0.000	0.000	0.000	0.000	208	1264	366	197	16.610	366	0	197	0	0
3	6	3	"YDR061W"	"p06_F12"	14370	2380	170	49785	49769	1291	50300	50233	1517	3	0	0	0	0	0	0	0	0	0	0	0	100000.000	100000.000	0.000	0.000	0.000	0.000	0.000	208	1264	-515	-531	16.610	-515	0	-531	0	0
3	7	3	"YDR065W"	"p06_H12"	14650	2380	170	48799	48604	1969	49998	49882	1869	3	0	0	0	0	0	0	0	0	0	0	0	100000.000	100000.000	0.000	0.000	0.000	0.000	0.000	208	1264	-1199	-1394	16.610	-1199	0	-1394	0	0
3	8	3	"YDR065W"	"p06_H12"	14920	2380	170	51107	50985	961	50786	50587	1907	1	0	0	0	0	0	0	0	0	0	0	0	100000.000	100000.000	0.000	0.000	0.000	0.000	0.000	208	1264	321	199	16.610	321	0	199	0	0
3	9	3	"YDL216C"	"p06_B06"	15200	2380	170	50289	50180	1219	51558	51446	1202	0	0	0	0	0	0	0	0	0	0	0	0	100000.000	100000.000	0.000	0.000	0.000	0.000	0.000	208	1264	-1269	-1378	16.610	-1269	0	-1378	0	0
3	10	3	"YDL216C"	"p06_B06"	15470	2380	170	49338	49318	1436	51067	50619	1944	0	0	0	0	0	0	0	0	0	0	0	0	100000.000	100000.000	0.000	0.000	0.000	0.000	0.000	208	1264	-1729	-1749	16.610	-1729	0	-1749	0	0
3	11	3	"YDL218W"	"p06_D06"	15750	2380	170	48221	48173	1702	50266	49894	1962	0	0	0	0	0	0	0	0	0	0	0	0	100000.000	100000.000	0.000	0.000	0.000	0.000	0.000	208	1264	-2045	-2093	16.610	-2045	0	-2093	0	0
3	12	3	"YDL218W"	"p06_D06"	16020	2380	170	49897	49783	1295	50908	50834	1384	1	0	0	0	0	0	0	0	0	0	0	0	100000.000	100000.000	0.000	0.000	0.000	0.000	0.000	208	1264	-1011	-1125	16.610	-1011	0	-1125	0	0
3	13	3	"YDL224C"	"p06_F06"	16300	2380	170	50455	50386	1479	51412	51345	1325	4	0	0	0	0	0	0	0	0	0	0	0	100000.000	100000.000	0.000	0.000	0.000	0.000	0.000	208	1264	-957	-1026	16.610	-957	0	-1026	0	0
3	14	3	"YDL224C"	"p06_F06"	16570	2380	170	51609	51266	1358	50894	50741	1458	19	0	0	0	0	0	0	0	0	0	0	0	100000.000	100000.000	0.000	0.000	0.000	0.000	0.000	208	1264	715	372	16.610	715	0	372	0	0
3	15	3	"YDL228C"	"p06_H06"	16850	2380	170	50645	50540	1442	50870	50748	1450	11	0	0	0	0	0	0	0	0	0	0	0	100000.000	100000.000	0.000	0.000	0.000	0.000	0.000	208	1264	-225	-330	16.610	-225	0	-330	0	0
3	16	3	"YDL228C"	"p06_H06"	17120	2380	170	49999	49875	1264	50741	50755	1438	2	0	0	0	0	0	0	0	0	0	0	0	100000.000	100000.000	0.000	0.000	0.000	0.000	0.000	208	1354	-742	-866	16.610	-742	0	-866	0	0
3	1	4	"YGL015C"	"p10_B12"	13000	2650	170	51651	51675	1081	51537	51523	1544	12	0	0	0	0	0	0	0	0	0	0	0	100000.000	100000.000	0.000	0.000	0.000	0.000	0.000	208	1354	114	138	16.610	114	0	138	0	0
3	2	4	"YGL015C"	"p10_B12"	13270	2650	170	52295	52150	1831	51456	51416	1724	32	5	0	0	0	0	0	0	0	0	0	0	100000.000	100000.000	0.000	0.000	0.000	0.000	0.000	208	1264	839	694	16.610	839	0	694	0	0
3	3	4	"YGL017W"	"p10_D12"	13550	2650	170	50693	50480	1953	50712	50584	1685	21	0	0	0	0	0	0	0	0	0	0	0	100000.000	100000.000	0.000	0.000	0.000	0.000	0.000	208	1264	-19	-232	16.610	-19	0	-232	0	0
3	4	4	"YGL017W"	"p10_D12"	13820	2650	170	50704	50668	1479	50655	50503	1536	18	0	0	0	0	0	0	0	0	0	0	0	100000.000	100000.000	0.000	0.000	0.000	0.000	0.000	208	1264	49	13	16.610	49	0	13	0	0
3	5	4	"YGL018C"	"p10_F12"	14100	2650	170	51176	50918	1922	50667	50591	1602	31	0	0	0	0	0	0	0	0	0	0	0	100000.000	100000.000	0.000	0.000	0.000	0.000	0.000	208	1264	509	251	16.610	509	0	251	0	0
3	6	4	"YGL018C"	"p10_F12"	14370	2650	170	50948	50696	1062	50534	50468	1491	2	0	0	0	0	0	0	0	0	0	0	0	100000.000	100000.000	0.000	0.000	0.000	0.000	0.000	208	1264	414	162	16.610	414	0	162	0	0
3	7	4	"YGL020C"	"p10_H12"	14650	2650	170	50169	50034	1236	50165	49977	1999	4	0	0	0	0	0	0	0	0	0	0	0	100000.000	100000.000	0.000	0.000	0.000	0.000	0.000	208	1264	4	-131	16.610	4	0	-131	0	0
3	8	4	"YGL020C"	"p10_H12"	14920	2650	170	50628	50188	1492	50870	50496	2061	0	0	0	0	0	0	0	0	0	0	0	0	100000.000	100000.000	0.000	0.000	0.000	0.000	0.000	208	1264	-242	-682	16.610	-242	0	-682	0	0
3	9	4	"YNL334C"	"p10_B06"	15200	2650	170	50881	51092	1503	51135	50987	1304	20	4	0	0	0	0	0	0	0	0	0	0	100000.000	100000.000	0.000	0.000	0.000	0.000	0.000	208	1264	-254	-43	16.610	-254	0	-43	0	0
3	10	4	"YNL334C"	"p10_B06"	15470	2650	170	50989	51090	1397	50606	50430	1697	21	1	0	0	0	0	0	0	0	0	0	0	100000.000	100000.000	0.000	0.000	0.000	0.000	0.000	208	1264	383	484	16.610	383	0	484	0	0
3	11	4	"YFL063W"	"p10_D06"	15750	2650	170	51080	50942	1120	50573	50412	1914	6	0	0	0	0	0	0	0	0	0	0	0	100000.000	100000.000	0.000	0.000	0.000	0.000	0.000	208	1264	507	369	16.610	507	0	369	0	0
3	12	4	"YFL063W"	"p10_D06"	16020	2650	170	51483	50938	2040	51368	51310	1615	8	0	0	0	0	0	0	0	0	0	0	0	100000.000	100000.000	0.000	0.000	0.000	0.000	0.000	208	1264	115	-430	16.610	115	0	-430	0	0
3	13	4	"YHR218W"	"p10_F06"	16300	2650	170	52206	51848	1032	51434	51436	1292	19	0	0	0	0	0	0	0	0	0	0	0	100000.000	100000.000	0.000	0.000	0.000	0.000	0.000	208	1264	772	414	16.610	772	0	414	0	0
3	14	4	"YHR218W"	"p10_F06"	16570	2650	170	51326	51205	1411	51008	50926	1288	22	2	0	0	0	0	0	0	0	0	0	0	100000.000	100000.000	0.000	0.000	0.000	0.000	0.000	208	1264	318	197	16.610	318	0	197	0	0
3	15	4	"YOR396C-A"	"p10_H06"	16850	2650	170	51536	51437	1067	50968	50817	1300	24	0	0	0	0	0	0	0	0	0	0	0	100000.000	100000.000	0.000	0.000	0.000	0.000	0.000	208	1264	568	469	16.610	568	0	469	0	0
3	16	4	"YOR396C-A"	"p10_H06"	17120	2650	170	48818	48841	1610	50153	50191	1442	2	0	0	0	0	0	0	0	0	0	0	0	100000.000	100000.000	0.000	0.000	0.000	0.000	0.000	208	1354	-1335	-1312	16.610	-1335	0	-1312	0	0
3	1	5	"YHR149C"	"p14_B12"	13000	2930	170	51013	51031	1046	51888	51757	1348	0	0	0	0	0	0	0	0	0	0	0	0	100000.000	100000.000	0.000	0.000	0.000	0.000	0.000	208	1354	-875	-857	16.610	-875	0	-857	0	0
3	2	5	"YHR149C"	"p14_B12"	13270	2930	170	51538	51476	867	52163	52001	1558	0	0	0	0	0	0	0	0	0	0	0	0	100000.000	100000.000	0.000	0.000	0.000	0.000	0.000	208	1264	-625	-687	16.610	-625	0	-687	0	0
3	3	5	"YHR150W"	"p14_D12"	13550	2930	170	51337	51310	1293	51979	51836	1583	2	0	0	0	0	0	0	0	0	0	0	0	100000.000	100000.000	0.000	0.000	0.000	0.000	0.000	208	1264	-642	-669	16.610	-642	0	-669	0	0
3	4	5	"YHR150W"	"p14_D12"	13820	2930	170	51155	51355	1439	51669	51553	1537	14	0	0	0	0	0	0	0	0	0	0	0	100000.000	100000.000	0.000	0.000	0.000	0.000	0.000	208	1264	-514	-314	16.610	-514	0	-314	0	0
3	5	5	"YHR170W"	"p14_F12"	14100	2930	170	52036	51891	1027	51590	51541	1438	11	0	0	0	0	0	0	0	0	0	0	0	100000.000	100000.000	0.000	0.000	0.000	0.000	0.000	208	1264	446	301	16.610	446	0	301	0	0
3	6	5	"YHR170W"	"p14_F12"	14370	2930	170	50418	50455	1333	51282	51114	1292	7	0	0	0	0	0	0	0	0	0	0	0	100000.000	100000.000	0.000	0.000	0.000	0.000	0.000	208	1264	-864	-827	16.610	-864	0	-827	0	0
3	7	5	"YHR160C"	"p14_H12"	14650	2930	170	51266	51347	1162	51721	51569	1407	5	0	0	0	0	0	0	0	0	0	0	0	100000.000	100000.000	0.000	0.000	0.000	0.000	0.000	208	1264	-455	-374	16.610	-455	0	-374	0	0
3	8	5	"YHR160C"	"p14_H12"	14920	2930	170	50464	50439	1443	51943	51975	1361	0	0	0	0	0	0	0	0	0	0	0	0	100000.000	100000.000	0.000	0.000	0.000	0.000	0.000	208	1264	-1479	-1504	16.610	-1479	0	-1504	0	0
3	9	5	"YHR076W"	"p14_B06"	15200	2930	170	51779	51588	1516	51182	51128	1697	25	0	0	0	0	0	0	0	0	0	0	0	100000.000	100000.000	0.000	0.000	0.000	0.000	0.000	208	1264	597	406	16.610	597	0	406	0	0
3	10	5	"YHR076W"	"p14_B06"	15470	2930	170	49569	49506	964	50436	50408	1481	0	0	0	0	0	0	0	0	0	0	0	0	100000.000	100000.000	0.000	0.000	0.000	0.000	0.000	208	1264	-867	-930	16.610	-867	0	-930	0	0
3	11	5	"YHR079C-A"	"p14_D06"	15750	2930	170	50977	50890	1106	50781	50682	1539	10	0	0	0	0	0	0	0	0	0	0	0	100000.000	100000.000	0.000	0.000	0.000	0.000	0.000	208	1264	196	109	16.610	196	0	109	0	0
3	12	5	"YHR079C-A"	"p14_D06"	16020	2930	170	49541	49354	1710	51363	51155	1726	0	0	0	0	0	0	0	0	0	0	0	0	100000.000	100000.000	0.000	0.000	0.000	0.000	0.000	208	1264	-1822	-2009	16.610	-1822	0	-2009	0	0
3	13	5	"YHR072W-A"	"p14_F06"	16300	2930	170	50724	50572	1199	51393	51410	1167	2	0	0	0	0	0	0	0	0	0	0	0	100000.000	100000.000	0.000	0.000	0.000	0.000	0.000	208	1264	-669	-821	16.610	-669	0	-821	0	0
3	14	5	"YHR072W-A"	"p14_F06"	16570	2930	170	50857	50785	1157	51478	51410	1050	6	0	0	0	0	0	0	0	0	0	0	0	100000.000	100000.000	0.000	0.000	0.000	0.000	0.000	208	1264	-621	-693	16.610	-621	0	-693	0	0
3	15	5	"YHR093W"	"p14_H06"	16850	2930	170	50673	50957	1470	51176	51097	1084	25	6	0	0	0	0	0	0	0	0	0	0	100000.000	100000.000	0.000	0.000	0.000	0.000	0.000	208	1264	-503	-219	16.610	-503	0	-219	0	0
3	16	5	"YHR093W"	"p14_H06"	17120	2930	170	51078	50865	1121	50553	50438	1287	20	0	0	0	0	0	0	0	0	0	0	0	100000.000	100000.000	0.000	0.000	0.000	0.000	0.000	208	1354	525	312	16.610	525	0	312	0	0
3	1	6	"YKL164C"	"p18_B12"	13000	3200	170	51371	51211	1250	51906	51746	1355	2	0	0	0	0	0	0	0	0	0	0	0	100000.000	100000.000	0.000	0.000	0.000	0.000	0.000	208	1354	-535	-695	16.610	-535	0	-695	0	0
3	2	6	"YKL164C"	"p18_B12"	13270	3200	170	51378	51467	1462	52042	51958	1459	8	0	0	0	0	0	0	0	0	0	0	0	100000.000	100000.000	0.000	0.000	0.000	0.000	0.000	208	1264	-664	-575	16.610	-664	0	-575	0	0
3	3	6	"YKL167C"	"p18_D12"	13550	3200	170	51358	51221	1322	52459	52399	1357	0	0	0	0	0	0	0	0	0	0	0	0	100000.000	100000.000	0.000	0.000	0.000	0.000	0.000	208	1264	-1101	-1238	16.610	-1101	0	-1238	0	0
3	4	6	"YKL167C"	"p18_D12"	13820	3200	170	50757	50374	1674	52132	52086	1259	0	0	0	0	0	0	0	0	0	0	0	0	100000.000	100000.000	0.000	0.000	0.000	0.000	0.000	208	1264	-1375	-1758	16.610	-1375	0	-1758	0	0
3	5	6	"YKL169C"	"p18_F12"	14100	3200	170	52153	52064	1207	51876	51762	1445	12	1	0	0	0	0	0	0	0	0	0	0	100000.000	100000.000	0.000	0.000	0.000	0.000	0.000	208	1264	277	188	16.610	277	0	188	0	0
3	6	6	"YKL169C"	"p18_F12"	14370	3200	170	48716	48611	1132	50911	50866	1242	0	0	0	0	0	0	0	0	0	0	0	0	100000.000	100000.000	0.000	0.000	0.000	0.000	0.000	208	1264	-2195	-2300	16.610	-2195	0	-2300	0	0
3	7	6	"YKL174C"	"p18_H12"	14650	3200	170	52367	52375	1142	51349	51307	1462	33	7	0	0	0	0	0	0	0	0	0	0	100000.000	100000.000	0.000	0.000	0.000	0.000	0.000	208	1264	1018	1026	16.610	1018	0	1026	0	0
3	8	6	"YKL174C"	"p18_H12"	14920	3200	170	51343	51431	920	51598	51660	1312	7	0	0	0	0	0	0	0	0	0	0	0	100000.000	100000.000	0.000	0.000	0.000	0.000	0.000	208	1264	-255	-167	16.610	-255	0	-167	0	0
3	9	6	"YKL087C"	"p18_B06"	15200	3200	170	52543	52455	940	51177	51183	1301	52	6	0	0	0	0	0	0	0	0	0	0	100000.000	100000.000	0.000	0.000	0.000	0.000	0.000	208	1264	1366	1278	16.610	1366	0	1278	0	0
3	10	6	"YKL087C"	"p18_B06"	15470	3200	170	50836	50725	1676	51002	50892	1303	17	4	0	0	0	0	0	0	0	0	0	0	100000.000	100000.000	0.000	0.000	0.000	0.000	0.000	208	1264	-166	-277	16.610	-166	0	-277	0	0
3	11	6	"YKL091C"	"p18_D06"	15750	3200	170	51892	51614	1395	51320	51172	1276	26	0	0	0	0	0	0	0	0	0	0	0	100000.000	100000.000	0.000	0.000	0.000	0.000	0.000	208	1264	572	294	16.610	572	0	294	0	0
3	12	6	"YKL091C"	"p18_D06"	16020	3200	170	50004	50010	1294	51204	51042	1461	0	0	0	0	0	0	0	0	0	0	0	0	100000.000	100000.000	0.000	0.000	0.000	0.000	0.000	208	1264	-1200	-1194	16.610	-1200	0	-1194	0	0
3	13	6	"YKL094W"	"p18_F06"	16300	3200	170	52142	51925	1570	51541	51480	1391	27	2	0	0	0	0	0	0	0	0	0	0	100000.000	100000.000	0.000	0.000	0.000	0.000	0.000	208	1264	601	384	16.610	601	0	384	0	0
3	14	6	"YKL094W"	"p18_F06"	16570	3200	170	52370	52333	1093	51530	51508	1300	34	4	0	0	0	0	0	0	0	0	0	0	100000.000	100000.000	0.000	0.000	0.000	0.000	0.000	208	1264	840	803	16.610	840	0	803	0	0
3	15	6	"YKL096W-A"	"p18_H06"	16850	3200	170	51718	51497	1238	51315	51277	1193	19	2	0	0	0	0	0	0	0	0	0	0	100000.000	100000.000	0.000	0.000	0.000	0.000	0.000	208	1264	403	182	16.610	403	0	182	0	0
3	16	6	"YKL096W-A"	"p18_H06"	17120	3200	170	48826	48967	1130	50997	50940	1390	0	0	0	0	0	0	0	0	0	0	0	0	100000.000	100000.000	0.000	0.000	0.000	0.000	0.000	208	1354	-2171	-2030	16.610	-2171	0	-2030	0	0
3	1	7	"YML110C"	"p22_B12"	13000	3480	170	49971	49731	1465	51166	51167	1588	0	0	0	0	0	0	0	0	0	0	0	0	100000.000	100000.000	0.000	0.000	0.000	0.000	0.000	208	1354	-1195	-1435	16.610	-1195	0	-1435	0	0
3	2	7	"YML110C"	"p22_B12"	13270	3480	170	50820	50757	1146	51226	51159	1438	3	0	0	0	0	0	0	0	0	0	0	0	100000.000	100000.000	0.000	0.000	0.000	0.000	0.000	208	1264	-406	-469	16.610	-406	0	-469	0	0
3	3	7	"YML112W"	"p22_D12"	13550	3480	170	50513	50473	1655	51662	51618	1304	6	0	0	0	0	0	0	0	0	0	0	0	100000.000	100000.000	0.000	0.000	0.000	0.000	0.000	208	1264	-1149	-1189	16.610	-1149	0	-1189	0	0
3	4	7	"YML112W"	"p22_D12"	13820	3480	170	51528	51367	1564	51820	51817	1265	12	0	0	0	0	0	0	0	0	0	0	0	100000.000	100000.000	0.000	0.000	0.000	0.000	0.000	208	1264	-292	-453	16.610	-292	0	-453	0	0
3	5	7	"YML113W"	"p22_F12"	14100	3480	170	50823	50657	1245	51718	51639	1372	0	0	0	0	0	0	0	0	0	0	0	0	100000.000	100000.000	0.000	0.000	0.000	0.000	0.000	208	1264	-895	-1061	16.610	-895	0	-1061	0	0
3	6	7	"YML113W"	"p22_F12"	14370	3480	170	50847	50720	1040	50971	50820	1373	1	0	0	0	0	0	0	0	0	0	0	0	100000.000	100000.000	0.000	0.000	0.000	0.000	0.000	208	1264	-124	-251	16.610	-124	0	-251	0	0
3	7	7	"YML116W"	"p22_H12"	14650	3480	170	46800	46648	2466	50698	50486	1678	0	0	0	0	0	0	0	0	0	0	0	0	100000.000	100000.000	0.000	0.000	0.000	0.000	0.000	208	1264	-3898	-4050	16.610	-3898	0	-4050	0	-100
3	8	7	"YML116W"	"p22_H12"	14920	3480	170	50865	50611	1157	51346	51087	1671	0	0	0	0	0	0	0	0	0	0	0	0	100000.000	100000.000	0.000	0.000	0.000	0.000	0.000	208	1264	-481	-735	16.610	-481	0	-735	0	0
3	9	7	"YML014W"	"p22_B06"	15200	3480	170	50423	50395	1321	51276	51248	1330	3	0	0	0	0	0	0	0	0	0	0	0	100000.000	100000.000	0.000	0.000	0.000	0.000	0.000	208	1264	-853	-881	16.610	-853	0	-881	0	0
3	10	7	"YML014W"	"p22_B06"	15470	3480	170	51062	51039	1560	51344	51248	1443	12	0	0	0	0	0	0	0	0	0	0	0	100000.000	100000.000	0.000	0.000	0.000	0.000	0.000	208	1264	-282	-305	16.610	-282	0	-305	0	0
3	11	7	"YML019W"	"p22_D06"	15750	3480	170	50837	50465	1520	51420	51302	1278	3	0	0	0	0	0	0	0	0	0	0	0	100000.000	100000.000	0.000	0.000	0.000	0.000	0.000	208	1264	-583	-955	16.610	-583	0	-955	0	0
3	12	7	"YML019W"	"p22_D06"	16020	3480	170	51366	51318	965	51526	51399	1236	7	0	0	0	0	0	0	0	0	0	0	0	100000.000	100000.000	0.000	0.000	0.000	0.000	0.000	208	1264	-160	-208	16.610	-160	0	-208	0	0
3	13	7	"YML022W"	"p22_F06"	16300	3480	170	51104	51010	1089	51629	51426	1328	0	0	0	0	0	0	0	0	0	0	0	0	100000.000	100000.000	0.000	0.000	0.000	0.000	0.000	208	1264	-525	-619	16.610	-525	0	-619	0	0
3	14	7	"YML022W"	"p22_F06"	16570	3480	170	50381	50372	1095	51131	51066	1373	4	0	0	0	0	0	0	0	0	0	0	0	100000.000	100000.000	0.000	0.000	0.000	0.000	0.000	208	1264	-750	-759	16.610	-750	0	-759	0	0
3	15	7	"YML026C"	"p22_H06"	16850	3480	170	50850	50805	797	51206	51119	1374	0	0	0	0	0	0	0	0	0	0	0	0	100000.000	100000.000	0.000	0.000	0.000	0.000	0.000	208	1264	-356	-401	16.610	-356	0	-401	0	0
3	16	7	"YML026C"	"p22_H06"	17120	3480	170	50061	49930	1612	51416	51364	1449	1	0	0	0	0	0	0	0	0	0	0	0	100000.000	100000.000	0.000	0.000	0.000	0.000	0.000	208	1354	-1355	-1486	16.610	-1355	0	-1486	0	0
3	1	8	"GST100p"	"c02_C24"	13000	3750	170	50224	50343	1946	51316	51281	1628	12	0	0	0	0	0	0	0	0	0	0	0	100000.000	100000.000	0.000	0.000	0.000	0.000	0.000	208	1354	-1092	-973	16.610	-1092	0	-973	0	0
3	2	8	"GST100p"	"c02_C24"	13270	3750	170	50485	50555	1354	51467	51337	1517	3	0	0	0	0	0	0	0	0	0	0	0	100000.000	100000.000	0.000	0.000	0.000	0.000	0.000	208	1264	-982	-912	16.610	-982	0	-912	0	0
3	3	8	"GST200p"	"c02_G24"	13550	3750	170	52050	52157	1093	51892	51781	1452	13	0	0	0	0	0	0	0	0	0	0	0	100000.000	100000.000	0.000	0.000	0.000	0.000	0.000	208	1264	158	265	16.610	158	0	265	0	0
3	4	8	"GST200p"	"c02_G24"	13820	3750	170	51441	51070	1807	51969	51951	1486	6	0	0	0	0	0	0	0	0	0	0	0	100000.000	100000.000	0.000	0.000	0.000	0.000	0.000	208	1264	-528	-899	16.610	-528	0	-899	0	0
3	5	8	"GST400p"	"c02_K24"	14100	3750	170	51222	51297	1264	51820	51817	1350	8	0	0	0	0	0	0	0	0	0	0	0	100000.000	100000.000	0.000	0.000	0.000	0.000	0.000	208	1264	-598	-523	16.610	-598	0	-523	0	0
3	6	8	"GST400p"	"c02_K24"	14370	3750	170	51272	51252	1242	51365	51318	1305	13	0	0	0	0	0	0	0	0	0	0	0	100000.000	100000.000	0.000	0.000	0.000	0.000	0.000	208	1264	-93	-113	16.610	-93	0	-113	0	0
3	7	8	"GST800p"	"c02_O24"	14650	3750	170	51693	51713	1256	51607	51423	1424	16	0	0	0	0	0	0	0	0	0	0	0	100000.000	100000.000	0.000	0.000	0.000	0.000	0.000	208	1264	86	106	16.610	86	0	106	0	0
3	8	8	"GST800p"	"c02_O24"	14920	3750	170	50819	50698	1284	51724	51560	1282	0	0	0	0	0	0	0	0	0	0	0	0	100000.000	100000.000	0.000	0.000	0.000	0.000	0.000	208	1264	-905	-1026	16.610	-905	0	-1026	0	0
3	9	8	"GST1600p"	"c02_C12"	15200	3750	170	52688	52650	1133	52118	52057	1175	35	4	0	0	0	0	0	0	0	0	0	0	100000.000	100000.000	0.000	0.000	0.000	0.000	0.000	208	1264	570	532	16.610	570	0	532	0	0
3	10	8	"GST1600p"	"c02_C12"	15470	3750	170	51921	51840	1235	52139	51980	1430	7	0	0	0	0	0	0	0	0	0	0	0	100000.000	100000.000	0.000	0.000	0.000	0.000	0.000	208	1264	-218	-299	16.610	-218	0	-299	0	0
3	11	8	"GST3200p"	"c02_G12"	15750	3750	170	52285	52264	880	51984	51955	1428	9	0	0	0	0	0	0	0	0	0	0	0	100000.000	100000.000	0.000	0.000	0.000	0.000	0.000	208	1264	301	280	16.610	301	0	280	0	0
3	12	8	"GST3200p"	"c02_G12"	16020	3750	170	51783	51618	1449	52074	52053	1447	8	0	0	0	0	0	0	0	0	0	0	0	100000.000	100000.000	0.000	0.000	0.000	0.000	0.000	208	1264	-291	-456	16.610	-291	0	-456	0	0
3	13	8	"GST6400p"	"c02_K12"	16300	3750	170	52065	51884	1316	51924	51818	1316	18	0	0	0	0	0	0	0	0	0	0	0	100000.000	100000.000	0.000	0.000	0.000	0.000	0.000	208	1264	141	-40	16.610	141	0	-40	0	0
3	14	8	"GST6400p"	"c02_K12"	16570	3750	170	52482	52207	1196	51460	51314	1585	23	0	0	0	0	0	0	0	0	0	0	0	100000.000	100000.000	0.000	0.000	0.000	0.000	0.000	208	1264	1022	747	16.610	1022	0	747	0	0
3	15	8	"GST12800p"	"c02_O12"	16850	3750	170	49900	49941	1160	51321	51168	1473	0	0	0	0	0	0	0	0	0	0	0	0	100000.000	100000.000	0.000	0.000	0.000	0.000	0.000	208	1264	-1421	-1380	16.610	-1421	0	-1380	0	0
3	16	8	"GST12800p"	"c02_O12"	17120	3750	170	51630	51679	1519	51076	50898	1559	31	1	0	0	0	0	0	0	0	0	0	0	100000.000	100000.000	0.000	0.000	0.000	0.000	0.000	208	1354	554	603	16.610	554	0	603	0	0
3	1	9	"YIL144W"	"p26_B12"	13000	4030	170	50989	50932	1098	50912	50949	1324	12	0	0	0	0	0	0	0	0	0	0	0	100000.000	100000.000	0.000	0.000	0.000	0.000	0.000	208	1354	77	20	16.610	77	0	20	0	0
3	2	9	"YIL144W"	"p26_B12"	13270	4030	170	49909	49752	1222	52044	51873	1391	0	0	0	0	0	0	0	0	0	0	0	0	100000.000	100000.000	0.000	0.000	0.000	0.000	0.000	208	1264	-2135	-2292	16.610	-2135	0	-2292	0	0
3	3	9	"YIL158W"	"p26_D12"	13550	4030	170	51528	51590	1145	52520	52307	1435	0	0	0	0	0	0	0	0	0	0	0	0	100000.000	100000.000	0.000	0.000	0.000	0.000	0.000	208	1264	-992	-930	16.610	-992	0	-930	0	0
3	4	9	"YIL158W"	"p26_D12"	13820	4030	170	50682	50475	1505	52006	51903	1523	0	0	0	0	0	0	0	0	0	0	0	0	100000.000	100000.000	0.000	0.000	0.000	0.000	0.000	208	1264	-1324	-1531	16.610	-1324	0	-1531	0	0
3	5	9	"YIR021W"	"p26_F12"	14100	4030	170	51963	51743	1368	51423	51326	1343	22	0	0	0	0	0	0	0	0	0	0	0	100000.000	100000.000	0.000	0.000	0.000	0.000	0.000	208	1264	540	320	16.610	540	0	320	0	0
3	6	9	"YIR021W"	"p26_F12"	14370	4030	170	50652	50692	1310	51515	51411	1378	3	0	0	0	0	0	0	0	0	0	0	0	100000.000	100000.000	0.000	0.000	0.000	0.000	0.000	208	1264	-863	-823	16.610	-863	0	-823	0	0
3	7	9	"YIR032C"	"p26_H12"	14650	4030	170	50257	50270	1798	51525	51439	1370	7	0	0	0	0	0	0	0	0	0	0	0	100000.000	100000.000	0.000	0.000	0.000	0.000	0.000	208	1264	-1268	-1255	16.610	-1268	0	-1255	0	0
3	8	9	"YIR032C"	"p26_H12"	14920	4030	170	51840	51491	1470	50932	50845	1312	40	1	0	0	0	0	0	0	0	0	0	0	100000.000	100000.000	0.000	0.000	0.000	0.000	0.000	208	1264	908	559	16.610	908	0	559	0	0
3	9	9	"YCL024W"	"p26_B06"	15200	4030	170	50657	50716	1019	51795	51725	1620	0	0	0	0	0	0	0	0	0	0	0	0	100000.000	100000.000	0.000	0.000	0.000	0.000	0.000	208	1264	-1138	-1079	16.610	-1138	0	-1079	0	0
3	10	9	"YCL024W"	"p26_B06"	15470	4030	170	51632	51538	1107	52507	52392	1585	0	0	0	0	0	0	0	0	0	0	0	0	100000.000	100000.000	0.000	0.000	0.000	0.000	0.000	208	1264	-875	-969	16.610	-875	0	-969	0	0
3	11	9	"YOR144C"	"p26_D06"	15750	4030	170	51023	51023	1190	52207	52226	1588	0	0	0	0	0	0	0	0	0	0	0	0	100000.000	100000.000	0.000	0.000	0.000	0.000	0.000	208	1264	-1184	-1184	16.610	-1184	0	-1184	0	0
3	12	9	"YOR144C"	"p26_D06"	16020	4030	170	51294	51052	1337	51900	51851	1529	2	0	0	0	0	0	0	0	0	0	0	0	100000.000	100000.000	0.000	0.000	0.000	0.000	0.000	208	1264	-606	-848	16.610	-606	0	-848	0	0
3	13	9	"YOR149C"	"p26_F06"	16300	4030	170	50909	50709	1162	51630	51556	1272	0	0	0	0	0	0	0	0	0	0	0	0	100000.000	100000.000	0.000	0.000	0.000	0.000	0.000	208	1264	-721	-921	16.610	-721	0	-921	0	0
3	14	9	"YOR149C"	"p26_F06"	16570	4030	170	50076	50138	1347	51653	51586	1249	2	0	0	0	0	0	0	0	0	0	0	0	100000.000	100000.000	0.000	0.000	0.000	0.000	0.000	208	1264	-1577	-1515	16.610	-1577	0	-1515	0	0
3	15	9	"YOR157C"	"p26_H06"	16850	4030	170	49740	49901	1285	50825	50636	1431	6	0	0	0	0	0	0	0	0	0	0	0	100000.000	100000.000	0.000	0.000	0.000	0.000	0.000	208	1264	-1085	-924	16.610	-1085	0	-924	0	0
3	16	9	"YOR157C"	"p26_H06"	17120	4030	170	50219	50084	1438	50652	50536	1517	7	0	0	0	0	0	0	0	0	0	0	0	100000.000	100000.000	0.000	0.000	0.000	0.000	0.000	208	1354	-433	-568	16.610	-433	0	-568	0	0
3	1	10	"YMR086C-A"	"p30_B12"	13000	4300	170	52830	52708	1063	51951	51900	1335	34	0	0	0	0	0	0	0	0	0	0	0	100000.000	100000.000	0.000	0.000	0.000	0.000	0.000	208	1354	879	757	16.610	879	0	757	0	0
3	2	10	"YMR086C-A"	"p30_B12"	13270	4300	170	51210	51392	1694	51470	51307	1769	19	0	0	0	0	0	0	0	0	0	0	0	100000.000	100000.000	0.000	0.000	0.000	0.000	0.000	208	1264	-260	-78	16.610	-260	0	-78	0	0
3	3	10	"YMR039C"	"p30_D12"	13550	4300	170	50791	50564	1311	51379	51383	1635	0	0	0	0	0	0	0	0	0	0	0	0	100000.000	100000.000	0.000	0.000	0.000	0.000	0.000	208	1264	-588	-815	16.610	-588	0	-815	0	0
3	4	10	"YMR039C"	"p30_D12"	13820	4300	170	49844	49844	1432	51194	51172	1566	1	0	0	0	0	0	0	0	0	0	0	0	100000.000	100000.000	0.000	0.000	0.000	0.000	0.000	208	1264	-1350	-1350	16.610	-1350	0	-1350	0	0
3	5	10	"YMR110C"	"p30_F12"	14100	4300	170	51432	51338	1571	51699	51584	1339	19	0	0	0	0	0	0	0	0	0	0	0	100000.000	100000.000	0.000	0.000	0.000	0.000	0.000	208	1264	-267	-361	16.610	-267	0	-361	0	0
3	6	10	"YMR110C"	"p30_F12"	14370	4300	170	51036	50826	1285	51637	51558	1582	0	0	0	0	0	0	0	0	0	0	0	0	100000.000	100000.000	0.000	0.000	0.000	0.000	0.000	208	1264	-601	-811	16.610	-601	0	-811	0	0
3	7	10	"YLR386W"	"p30_H12"	14650	4300	170	52319	52292	1174	51381	51167	1614	32	0	0	0	0	0	0	0	0	0	0	0	100000.000	100000.000	0.000	0.000	0.000	0.000	0.000	208	1264	938	911	16.610	938	0	911	0	0
3	8	10	"YLR386W"	"p30_H12"	14920	4300	170	51383	51283	1086	50880	50776	1539	11	0	0	0	0	0	0	0	0	0	0	0	100000.000	100000.000	0.000	0.000	0.000	0.000	0.000	208	1264	503	403	16.610	503	0	403	0	0
3	9	10	"YKR004C"	"p30_B06"	15200	4300	170	53003	52907	915	51585	51530	1706	37	0	0	0	0	0	0	0	0	0	0	0	100000.000	100000.000	0.000	0.000	0.000	0.000	0.000	208	1264	1418	1322	16.610	1418	0	1322	0	0
3	10	10	"YKR004C"	"p30_B06"	15470	4300	170	51032	51101	998	52513	52507	1361	0	0	0	0	0	0	0	0	0	0	0	0	100000.000	100000.000	0.000	0.000	0.000	0.000	0.000	208	1264	-1481	-1412	16.610	-1481	0	-1412	0	0
3	11	10	"YLR182W"	"p30_D06"	15750	4300	170	52014	52100	1196	51767	51793	1390	22	0	0	0	0	0	0	0	0	0	0	0	100000.000	100000.000	0.000	0.000	0.000	0.000	0.000	208	1264	247	333	16.610	247	0	333	0	0
3	12	10	"YLR182W"	"p30_D06"	16020	4300	170	50975	51000	980	50924	50830	1472	8	0	0	0	0	0	0	0	0	0	0	0	100000.000	100000.000	0.000	0.000	0.000	0.000	0.000	208	1264	51	76	16.610	51	0	76	0	0
3	13	10	"YKR008W"	"p30_F06"	16300	4300	170	50152	50228	1640	50085	49573	2435	10	0	0	0	0	0	0	0	0	0	0	0	100000.000	100000.000	0.000	0.000	0.000	0.000	0.000	208	1264	67	143	16.610	67	0	143	0	0
3	14	10	"YKR008W"	"p30_F06"	16570	4300	170	49999	49840	1647	49851	49109	2963	3	0	0	0	0	0	0	0	0	0	0	0	100000.000	100000.000	0.000	0.000	0.000	0.000	0.000	208	1264	148	-11	16.610	148	0	-11	0	0
3	15	10	"YLR188W"	"p30_H06"	16850	4300	170	48841	48757	1397	49655	49478	1676	0	0	0	0	0	0	0	0	0	0	0	0	100000.000	100000.000	0.000	0.000	0.000	0.000	0.000	208	1264	-814	-898	16.610	-814	0	-898	0	0
3	16	10	"YLR188W"	"p30_H06"	17120	4300	170	52024	51828	1271	50489	50412	1553	49	4	0	0	0	0	0	0	0	0	0	0	100000.000	100000.000	0.000	0.000	0.000	0.000	0.000	208	1354	1535	1339	16.610	1535	0	1339	0	0
3	1	11	"YLR135W"	"p34_B12"	13000	4580	170	50183	50036	1297	52045	52010	1322	0	0	0	0	0	0	0	0	0	0	0	0	100000.000	100000.000	0.000	0.000	0.000	0.000	0.000	208	1354	-1862	-2009	16.610	-1862	0	-2009	0	0
3	2	11	"YLR135W"	"p34_B12"	13270	4580	170	50426	50276	1841	50906	50637	1800	11	0	0	0	0	0	0	0	0	0	0	0	100000.000	100000.000	0.000	0.000	0.000	0.000	0.000	208	1264	-480	-630	16.610	-480	0	-630	0	0
3	3	11	"YLR144C"	"p34_D12"	13550	4580	170	50696	50560	1098	50916	50757	1487	3	0	0	0	0	0	0	0	0	0	0	0	100000.000	100000.000	0.000	0.000	0.000	0.000	0.000	208	1264	-220	-356	16.610	-220	0	-356	0	0
3	4	11	"YLR144C"	"p34_D12"	13820	4580	170	50920	50854	1109	51153	51028	1382	5	0	0	0	0	0	0	0	0	0	0	0	100000.000	100000.000	0.000	0.000	0.000	0.000	0.000	208	1264	-233	-299	16.610	-233	0	-299	0	0
3	5	11	"YLR236C"	"p34_F12"	14100	4580	170	50571	50625	1156	51747	51686	1392	0	0	0	0	0	0	0	0	0	0	0	0	100000.000	100000.000	0.000	0.000	0.000	0.000	0.000	208	1264	-1176	-1122	16.610	-1176	0	-1122	0	0
3	6	11	"YLR236C"	"p34_F12"	14370	4580	170	51658	51208	1419	51791	51582	1659	0	0	0	0	0	0	0	0	0	0	0	0	100000.000	100000.000	0.000	0.000	0.000	0.000	0.000	208	1264	-133	-583	16.610	-133	0	-583	0	0
3	7	11	"YLR249W"	"p34_H12"	14650	4580	170	49595	49533	1416	50905	50668	1860	0	0	0	0	0	0	0	0	0	0	0	0	100000.000	100000.000	0.000	0.000	0.000	0.000	0.000	208	1264	-1310	-1372	16.610	-1310	0	-1372	0	0
3	8	11	"YLR249W"	"p34_H12"	14920	4580	170	49111	49112	1651	50895	50563	1720	0	0	0	0	0	0	0	0	0	0	0	0	100000.000	100000.000	0.000	0.000	0.000	0.000	0.000	208	1264	-1784	-1783	16.610	-1784	0	-1783	0	0
3	9	11	"YJL204C"	"p34_B06"	15200	4580	170	50950	50884	1027	51813	51596	1368	0	0	0	0	0	0	0	0	0	0	0	0	100000.000	100000.000	0.000	0.000	0.000	0.000	0.000	208	1264	-863	-929	16.610	-863	0	-929	0	0
3	10	11	"YJL204C"	"p34_B06"	15470	4580	170	50927	50664	1530	52118	52074	1229	0	0	0	0	0	0	0	0	0	0	0	0	100000.000	100000.000	0.000	0.000	0.000	0.000	0.000	208	1264	-1191	-1454	16.610	-1191	0	-1454	0	0
3	11	11	"YJR036C"	"p34_D06"	15750	4580	170	50263	50145	1246	51445	51360	1279	2	0	0	0	0	0	0	0	0	0	0	0	100000.000	100000.000	0.000	0.000	0.000	0.000	0.000	208	1264	-1182	-1300	16.610	-1182	0	-1300	0	0
3	12	11	"YJR036C"	"p34_D06"	16020	4580	170	50793	50579	1245	50020	49939	1886	12	0	0	0	0	0	0	0	0	0	0	0	100000.000	100000.000	0.000	0.000	0.000	0.000	0.000	208	1264	773	559	16.610	773	0	559	0	0
3	13	11	"YJR059W"	"p34_F06"	16300	4580	170	38935	39370	2253	47063	46624	2737	0	0	0	0	0	0	0	0	0	0	0	0	100000.000	100000.000	0.000	0.000	0.000	0.000	0.000	208	1264	-8128	-7693	16.610	-8128	0	-7693	0	-50
3	14	11	"YJR059W"	"p34_F06"	16570	4580	170	37929	38157	1624	45668	45504	2797	0	0	0	0	0	0	0	0	0	0	0	0	100000.000	100000.000	0.000	0.000	0.000	0.000	0.000	208	1264	-7739	-7511	16.610	-7739	0	-7511	0	-50
3	15	11	"YJR078W"	"p34_H06"	16850	4580	170	47008	47129	1624	47779	47468	2618	6	0	0	0	0	0	0	0	0	0	0	0	100000.000	100000.000	0.000	0.000	0.000	0.000	0.000	208	1264	-771	-650	16.610	-771	0	-650	0	0
3	16	11	"YJR078W"	"p34_H06"	17120	4580	170	50089	50235	1827	49506	48974	2252	23	1	0	0	0	0	0	0	0	0	0	0	100000.000	100000.000	0.000	0.000	0.000	0.000	0.000	208	1354	583	729	16.610	583	0	729	0	0
3	1	12	"YDR444W"	"p38_B12"	13000	4850	170	50501	50695	1848	51505	51553	1475	12	3	0	0	0	0	0	0	0	0	0	0	100000.000	100000.000	0.000	0.000	0.000	0.000	0.000	208	1354	-1004	-810	16.610	-1004	0	-810	0	0
3	2	12	"YDR444W"	"p38_B12"	13270	4850	170	50084	49712	1779	50989	50849	1545	3	0	0	0	0	0	0	0	0	0	0	0	100000.000	100000.000	0.000	0.000	0.000	0.000	0.000	208	1264	-905	-1277	16.610	-905	0	-1277	0	0
3	3	12	"YER001W"	"p38_D12"	13550	4850	170	51047	51100	980	51382	51227	1470	3	0	0	0	0	0	0	0	0	0	0	0	100000.000	100000.000	0.000	0.000	0.000	0.000	0.000	208	1264	-335	-282	16.610	-335	0	-282	0	0
3	4	12	"YER001W"	"p38_D12"	13820	4850	170	51658	51399	1854	51534	51452	1242	29	2	0	0	0	0	0	0	0	0	0	0	100000.000	100000.000	0.000	0.000	0.000	0.000	0.000	208	1264	124	-135	16.610	124	0	-135	0	0
3	5	12	"YGR128C"	"p38_F12"	14100	4850	170	50252	50169	1353	51399	51350	1456	1	0	0	0	0	0	0	0	0	0	0	0	100000.000	100000.000	0.000	0.000	0.000	0.000	0.000	208	1264	-1147	-1230	16.610	-1147	0	-1230	0	0
3	6	12	"YGR128C"	"p38_F12"	14370	4850	170	50461	50519	1105	51206	51121	1391	2	0	0	0	0	0	0	0	0	0	0	0	100000.000	100000.000	0.000	0.000	0.000	0.000	0.000	208	1264	-745	-687	16.610	-745	0	-687	0	0
3	7	12	"YHR182W"	"p38_H12"	14650	4850	170	49604	49464	1586	51436	51255	1307	0	0	0	0	0	0	0	0	0	0	0	0	100000.000	100000.000	0.000	0.000	0.000	0.000	0.000	208	1264	-1832	-1972	16.610	-1832	0	-1972	0	0
3	8	12	"YHR182W"	"p38_H12"	14920	4850	170	49870	49829	1128	50873	50590	1664	0	0	0	0	0	0	0	0	0	0	0	0	100000.000	100000.000	0.000	0.000	0.000	0.000	0.000	208	1264	-1003	-1044	16.610	-1003	0	-1044	0	0
3	9	12	"YDR069C"	"p38_B06"	15200	4850	170	49208	49223	1599	51306	50921	1837	0	0	0	0	0	0	0	0	0	0	0	0	100000.000	100000.000	0.000	0.000	0.000	0.000	0.000	208	1264	-2098	-2083	16.610	-2098	0	-2083	0	0
3	10	12	"YDR069C"	"p38_B06"	15470	4850	170	49949	50199	1751	51245	51104	1506	11	0	0	0	0	0	0	0	0	0	0	0	100000.000	100000.000	0.000	0.000	0.000	0.000	0.000	208	1264	-1296	-1046	16.610	-1296	0	-1046	0	0
3	11	12	"YPL257W-A"	"p38_D06"	15750	4850	170	49908	49534	1492	50984	50877	1330	0	0	0	0	0	0	0	0	0	0	0	0	100000.000	100000.000	0.000	0.000	0.000	0.000	0.000	208	1264	-1076	-1450	16.610	-1076	0	-1450	0	0
3	12	12	"YPL257W-A"	"p38_D06"	16020	4850	170	49347	49301	1419	50059	50043	1417	8	0	0	0	0	0	0	0	0	0	0	0	100000.000	100000.000	0.000	0.000	0.000	0.000	0.000	208	1264	-712	-758	16.610	-712	0	-758	0	0
3	13	12	"YLR410W-A"	"p38_F06"	16300	4850	170	49116	49048	1642	48924	48597	2358	8	0	0	0	0	0	0	0	0	0	0	0	100000.000	100000.000	0.000	0.000	0.000	0.000	0.000	208	1264	192	124	16.610	192	0	124	0	0
3	14	12	"YLR410W-A"	"p38_F06"	16570	4850	170	47549	47397	1173	46476	46394	2164	11	0	0	0	0	0	0	0	0	0	0	0	100000.000	100000.000	0.000	0.000	0.000	0.000	0.000	208	1264	1073	921	16.610	1073	0	921	0	0
3	15	12	"YMR229C"	"p38_H06"	16850	4850	170	43059	42786	2050	46338	46468	1843	0	0	0	0	0	0	0	0	0	0	0	0	100000.000	100000.000	0.000	0.000	0.000	0.000	0.000	208	1264	-3279	-3552	16.610	-3279	0	-3552	0	100
3	16	12	"YMR229C"	"p38_H06"	17120	4850	170	43132	42884	2108	47001	46832	2175	0	0	0	0	0	0	0	0	0	0	0	0	100000.000	100000.000	0.000	0.000	0.000	0.000	0.000	208	1354	-3869	-4117	16.610	-3869	0	-4117	0	100
3	1	13	"YNR011C"	"p42_B12"	13000	5130	170	50218	50320	1281	50786	50643	1572	7	0	0	0	0	0	0	0	0	0	0	0	100000.000	100000.000	0.000	0.000	0.000	0.000	0.000	208	1354	-568	-466	16.610	-568	0	-466	0	0
3	2	13	"YNR011C"	"p42_B12"	13270	5130	170	51622	51522	1115	50879	50786	1441	26	0	0	0	0	0	0	0	0	0	0	0	100000.000	100000.000	0.000	0.000	0.000	0.000	0.000	208	1264	743	643	16.610	743	0	643	0	0
3	3	13	"YOL070C"	"p42_D12"	13550	5130	170	49586	49760	1357	50869	50784	1565	0	0	0	0	0	0	0	0	0	0	0	0	100000.000	100000.000	0.000	0.000	0.000	0.000	0.000	208	1264	-1283	-1109	16.610	-1283	0	-1109	0	0
3	4	13	"YOL070C"	"p42_D12"	13820	5130	170	51975	51982	1119	51708	51674	1359	16	0	0	0	0	0	0	0	0	0	0	0	100000.000	100000.000	0.000	0.000	0.000	0.000	0.000	208	1264	267	274	16.610	267	0	274	0	0
3	5	13	"YOR133W"	"p42_F12"	14100	5130	170	51056	50848	1588	51390	51348	1458	6	0	0	0	0	0	0	0	0	0	0	0	100000.000	100000.000	0.000	0.000	0.000	0.000	0.000	208	1264	-334	-542	16.610	-334	0	-542	0	0
3	6	13	"YOR133W"	"p42_F12"	14370	5130	170	50197	49958	1354	51308	51198	1302	0	0	0	0	0	0	0	0	0	0	0	0	100000.000	100000.000	0.000	0.000	0.000	0.000	0.000	208	1264	-1111	-1350	16.610	-1111	0	-1350	0	0
3	7	13	"YOR245C"	"p42_H12"	14650	5130	170	51017	50931	1681	51637	51530	1252	12	0	0	0	0	0	0	0	0	0	0	0	100000.000	100000.000	0.000	0.000	0.000	0.000	0.000	208	1264	-620	-706	16.610	-620	0	-706	0	0
3	8	13	"YOR245C"	"p42_H12"	14920	5130	170	52594	52532	1152	51304	51075	1651	34	0	0	0	0	0	0	0	0	0	0	0	100000.000	100000.000	0.000	0.000	0.000	0.000	0.000	208	1264	1290	1228	16.610	1290	0	1228	0	0
3	9	13	"YKL141W"	"p42_B06"	15200	5130	170	50642	50594	1319	51066	50943	1453	6	0	0	0	0	0	0	0	0	0	0	0	100000.000	100000.000	0.000	0.000	0.000	0.000	0.000	208	1264	-424	-472	16.610	-424	0	-472	0	0
3	10	13	"YKL141W"	"p42_B06"	15470	5130	170	50576	50310	1515	50857	50793	1343	7	0	0	0	0	0	0	0	0	0	0	0	100000.000	100000.000	0.000	0.000	0.000	0.000	0.000	208	1264	-281	-547	16.610	-281	0	-547	0	0
3	11	13	"YMR238W"	"p42_D06"	15750	5130	170	48643	48608	1356	50873	50829	1417	0	0	0	0	0	0	0	0	0	0	0	0	100000.000	100000.000	0.000	0.000	0.000	0.000	0.000	208	1264	-2230	-2265	16.610	-2230	0	-2265	0	0
3	12	13	"YMR238W"	"p42_D06"	16020	5130	170	50624	50636	1214	50590	50713	1377	13	0	0	0	0	0	0	0	0	0	0	0	100000.000	100000.000	0.000	0.000	0.000	0.000	0.000	208	1264	34	46	16.610	34	0	46	0	0
3	13	13	"YNL277W"	"p42_F06"	16300	5130	170	50328	49871	1704	49799	49540	2000	8	0	0	0	0	0	0	0	0	0	0	0	100000.000	100000.000	0.000	0.000	0.000	0.000	0.000	208	1264	529	72	16.610	529	0	72	0	0
3	14	13	"YNL277W"	"p42_F06"	16570	5130	170	38547	38863	3467	46970	46689	2477	0	0	0	0	0	0	0	0	0	0	0	0	100000.000	100000.000	0.000	0.000	0.000	0.000	0.000	208	1264	-8423	-8107	16.610	-8423	0	-8107	0	-100
3	15	13	"YOL048C"	"p42_H06"	16850	5130	170	47130	47106	1408	47351	47338	2735	0	0	0	0	0	0	0	0	0	0	0	0	100000.000	100000.000	0.000	0.000	0.000	0.000	0.000	208	1264	-221	-245	16.610	-221	0	-245	0	0
3	16	13	"YOL048C"	"p42_H06"	17120	5130	170	48393	48569	1341	48795	48607	2056	5	0	0	0	0	0	0	0	0	0	0	0	100000.000	100000.000	0.000	0.000	0.000	0.000	0.000	208	1354	-402	-226	16.610	-402	0	-226	0	0
3	1	14	"YOR236W"	"p46_B12"	13000	5400	170	48421	48128	2633	48783	47885	3736	4	0	0	0	0	0	0	0	0	0	0	0	100000.000	100000.000	0.000	0.000	0.000	0.000	0.000	208	1354	-362	-655	16.610	-362	0	-655	0	0
3	2	14	"YOR236W"	"p46_B12"	13270	5400	170	49932	49777	1964	49048	48030	3650	7	0	0	0	0	0	0	0	0	0	0	0	100000.000	100000.000	0.000	0.000	0.000	0.000	0.000	208	1264	884	729	16.610	884	0	729	0	0
3	3	14	"YPL058C"	"p46_D12"	13550	5400	170	48760	48872	1374	50381	50083	1989	1	0	0	0	0	0	0	0	0	0	0	0	100000.000	100000.000	0.000	0.000	0.000	0.000	0.000	208	1264	-1621	-1509	16.610	-1621	0	-1509	0	0
3	4	14	"YPL058C"	"p46_D12"	13820	5400	170	51186	50887	1467	51038	51030	1559	9	0	0	0	0	0	0	0	0	0	0	0	100000.000	100000.000	0.000	0.000	0.000	0.000	0.000	208	1264	148	-151	16.610	148	0	-151	0	0
3	5	14	"YDR200C"	"p46_F12"	14100	5400	170	51778	51450	1804	51012	50947	1270	38	10	0	0	0	0	0	0	0	0	0	0	100000.000	100000.000	0.000	0.000	0.000	0.000	0.000	208	1264	766	438	16.610	766	0	438	0	0
3	6	14	"YDR200C"	"p46_F12"	14370	5400	170	50471	50351	1117	51298	51204	1320	0	0	0	0	0	0	0	0	0	0	0	0	100000.000	100000.000	0.000	0.000	0.000	0.000	0.000	208	1264	-827	-947	16.610	-827	0	-947	0	0
3	7	14	"YNR017W"	"p46_H12"	14650	5400	170	48965	48994	1843	51477	51291	1637	0	0	0	0	0	0	0	0	0	0	0	0	100000.000	100000.000	0.000	0.000	0.000	0.000	0.000	208	1264	-2512	-2483	16.610	-2512	0	-2483	0	0
3	8	14	"YNR017W"	"p46_H12"	14920	5400	170	50825	50757	1194	50826	50680	1838	6	0	0	0	0	0	0	0	0	0	0	0	100000.000	100000.000	0.000	0.000	0.000	0.000	0.000	208	1264	-1	-69	16.610	-1	0	-69	0	0
3	9	14	"YLR432W"	"p46_B06"	15200	5400	170	50960	51062	1365	51121	50965	1776	8	0	0	0	0	0	0	0	0	0	0	0	100000.000	100000.000	0.000	0.000	0.000	0.000	0.000	208	1264	-161	-59	16.610	-161	0	-59	0	0
3	10	14	"YLR432W"	"p46_B06"	15470	5400	170	50973	50717	1371	51733	51774	1448	0	0	0	0	0	0	0	0	0	0	0	0	100000.000	100000.000	0.000	0.000	0.000	0.000	0.000	208	1264	-760	-1016	16.610	-760	0	-1016	0	0
3	11	14	"YNL189W"	"p46_D06"	15750	5400	170	49970	49895	1219	51623	51520	1501	0	0	0	0	0	0	0	0	0	0	0	0	100000.000	100000.000	0.000	0.000	0.000	0.000	0.000	208	1264	-1653	-1728	16.610	-1653	0	-1728	0	0
3	12	14	"YNL189W"	"p46_D06"	16020	5400	170	50223	50327	1290	51366	51259	1398	2	0	0	0	0	0	0	0	0	0	0	0	100000.000	100000.000	0.000	0.000	0.000	0.000	0.000	208	1264	-1143	-1039	16.610	-1143	0	-1039	0	0
3	13	14	"YOL012C"	"p46_F06"	16300	5400	170	50390	50230	1697	50565	50400	1653	13	0	0	0	0	0	0	0	0	0	0	0	100000.000	100000.000	0.000	0.000	0.000	0.000	0.000	208	1264	-175	-335	16.610	-175	0	-335	0	0
3	14	14	"YOL012C"	"p46_F06"	16570	5400	170	49441	49584	1576	49393	48854	2950	0	0	0	0	0	0	0	0	0	0	0	0	100000.000	100000.000	0.000	0.000	0.000	0.000	0.000	208	1264	48	191	16.610	48	0	191	0	0
3	15	14	"YOL063C"	"p46_H06"	16850	5400	170	48956	48967	1494	49577	49142	2057	2	0	0	0	0	0	0	0	0	0	0	0	100000.000	100000.000	0.000	0.000	0.000	0.000	0.000	208	1264	-621	-610	16.610	-621	0	-610	0	0
3	16	14	"YOL063C"	"p46_H06"	17120	5400	170	48070	48162	1496	49064	49084	1597	3	0	0	0	0	0	0	0	0	0	0	0	100000.000	100000.000	0.000	0.000	0.000	0.000	0.000	208	1354	-994	-902	16.610	-994	0	-902	0	0
3	1	15	"Pka2_100n"	"c04_C24"	13000	5680	170	31653	31924	1801	42699	43472	4459	0	0	0	0	0	0	0	0	0	0	0	0	100000.000	100000.000	0.000	0.000	0.000	0.000	0.000	208	1354	-11046	-10775	16.610	-11046	0	-10775	0	0
3	2	15	"Pka2_100n"	"c04_C24"	13270	5680	170	31418	31480	2769	42267	42551	3642	0	0	0	0	0	0	0	0	0	0	0	0	100000.000	100000.000	0.000	0.000	0.000	0.000	0.000	208	1264	-10849	-10787	16.610	-10849	0	-10787	0	0
3	3	15	"Rab3A_5n"	"c04_G24"	13550	5680	170	49276	48913	1779	48319	47495	3677	1	0	0	0	0	0	0	0	0	0	0	0	100000.000	100000.000	0.000	0.000	0.000	0.000	0.000	208	1264	957	594	16.610	957	0	594	0	0
3	4	15	"Rab3A_5n"	"c04_G24"	13820	5680	170	50464	50305	1873	50288	50105	1848	13	2	0	0	0	0	0	0	0	0	0	0	100000.000	100000.000	0.000	0.000	0.000	0.000	0.000	208	1264	176	17	16.610	176	0	17	0	0
3	5	15	"EMPTY"	"c04_K24"	14100	5680	170	53010	52733	1807	51324	51309	1434	53	24	0	0	0	0	0	0	0	0	0	0	100000.000	100000.000	0.000	0.000	0.000	0.000	0.000	208	1264	1686	1409	16.610	1686	0	1409	0	0
3	6	15	"EMPTY"	"c04_K24"	14370	5680	170	52111	51967	1154	51948	51806	1434	10	0	0	0	0	0	0	0	0	0	0	0	100000.000	100000.000	0.000	0.000	0.000	0.000	0.000	208	1264	163	19	16.610	163	0	19	0	0
3	7	15	"EMPTY"	"c04_O24"	14650	5680	170	51717	51498	1242	52085	51955	1344	2	0	0	0	0	0	0	0	0	0	0	0	100000.000	100000.000	0.000	0.000	0.000	0.000	0.000	208	1264	-368	-587	16.610	-368	0	-587	0	0
3	8	15	"EMPTY"	"c04_O24"	14920	5680	170	52649	52537	1282	51460	51177	1736	30	5	0	0	0	0	0	0	0	0	0	0	100000.000	100000.000	0.000	0.000	0.000	0.000	0.000	208	1264	1189	1077	16.610	1189	0	1077	0	0
3	9	15	"Casein_10n"	"c04_C12"	15200	5680	170	52861	52760	1005	51977	51762	2035	10	0	0	0	0	0	0	0	0	0	0	0	100000.000	100000.000	0.000	0.000	0.000	0.000	0.000	208	1264	884	783	16.610	884	0	783	0	0
3	10	15	"Casein_10n"	"c04_C12"	15470	5680	170	51845	52063	1284	52346	52374	1502	13	0	0	0	0	0	0	0	0	0	0	0	100000.000	100000.000	0.000	0.000	0.000	0.000	0.000	208	1264	-501	-283	16.610	-501	0	-283	0	0
3	11	15	"MBP_10n"	"c04_G12"	15750	5680	170	51910	51806	1249	51650	51549	1465	12	0	0	0	0	0	0	0	0	0	0	0	100000.000	100000.000	0.000	0.000	0.000	0.000	0.000	208	1264	260	156	16.610	260	0	156	0	0
3	12	15	"MBP_10n"	"c04_G12"	16020	5680	170	50950	50896	1072	51890	51774	1194	0	0	0	0	0	0	0	0	0	0	0	0	100000.000	100000.000	0.000	0.000	0.000	0.000	0.000	208	1264	-940	-994	16.610	-940	0	-994	0	0
3	13	15	"Histone_10n"	"c04_K12"	16300	5680	170	50918	50436	1537	51551	51320	1447	0	0	0	0	0	0	0	0	0	0	0	0	100000.000	100000.000	0.000	0.000	0.000	0.000	0.000	208	1264	-633	-1115	16.610	-633	0	-1115	0	0
3	14	15	"Histone_10n"	"c04_K12"	16570	5680	170	51505	51243	1248	50250	50087	1706	29	0	0	0	0	0	0	0	0	0	0	0	100000.000	100000.000	0.000	0.000	0.000	0.000	0.000	208	1264	1255	993	16.610	1255	0	993	0	0
3	15	15	"pEY_10n"	"c04_O12"	16850	5680	170	49098	49111	1729	48558	48116	2791	11	0	0	0	0	0	0	0	0	0	0	0	100000.000	100000.000	0.000	0.000	0.000	0.000	0.000	208	1246	540	553	16.610	540	0	553	0	0
3	16	15	"pEY_10n"	"c04_O12"	17120	5680	170	48837	48655	1333	47567	47431	2178	15	0	0	0	0	0	0	0	0	0	0	0	100000.000	100000.000	0.000	0.000	0.000	0.000	0.000	208	1354	1270	1088	16.610	1270	0	1088	0	0
3	1	16	"YOL012C"	"pYaleTF_C24"	13000	5950	170	41600	41837	2245	46194	45379	4593	0	0	0	0	0	0	0	0	0	0	0	0	100000.000	100000.000	0.000	0.000	0.000	0.000	0.000	208	1444	-4594	-4357	16.610	-4594	0	-4357	0	-100
3	2	16	"YOL012C"	"pYaleTF_C24"	13270	5950	170	39877	39868	2245	42559	42686	3479	0	0	0	0	0	0	0	0	0	0	0	0	100000.000	100000.000	0.000	0.000	0.000	0.000	0.000	208	1354	-2682	-2691	16.610	-2682	0	-2691	0	-100
3	3	16	"YMR228W"	"pYaleTF_G24"	13550	5950	170	43988	44142	2468	43957	43507	4659	5	0	0	0	0	0	0	0	0	0	0	0	100000.000	100000.000	0.000	0.000	0.000	0.000	0.000	208	1354	31	185	16.610	31	0	185	0	0
3	4	16	"YMR228W"	"pYaleTF_G24"	13820	5950	170	49418	49516	1298	47815	46555	4342	4	0	0	0	0	0	0	0	0	0	0	0	100000.000	100000.000	0.000	0.000	0.000	0.000	0.000	208	1354	1603	1701	16.610	1603	0	1701	0	0
3	5	16	"YJL115W"	"pYaleTF_K24"	14100	5950	170	51289	51236	1749	50336	50026	2368	24	0	0	0	0	0	0	0	0	0	0	0	100000.000	100000.000	0.000	0.000	0.000	0.000	0.000	208	1354	953	900	16.610	953	0	900	0	0
3	6	16	"YJL115W"	"pYaleTF_K24"	14370	5950	170	51622	51536	1267	51722	51653	1518	9	0	0	0	0	0	0	0	0	0	0	0	100000.000	100000.000	0.000	0.000	0.000	0.000	0.000	208	1354	-100	-186	16.610	-100	0	-186	0	0
3	7	16	"YNR010W"	"pYaleTF_O24"	14650	5950	170	51966	51912	912	51990	51913	1183	9	0	0	0	0	0	0	0	0	0	0	0	100000.000	100000.000	0.000	0.000	0.000	0.000	0.000	208	1354	-24	-78	16.610	-24	0	-78	0	0
3	8	16	"YNR010W"	"pYaleTF_O24"	14920	5950	170	50712	50396	1367	51845	51728	1363	0	0	0	0	0	0	0	0	0	0	0	0	100000.000	100000.000	0.000	0.000	0.000	0.000	0.000	208	1354	-1133	-1449	16.610	-1133	0	-1449	0	0
3	9	16	"YIL036W"	"pYaleTF_C12"	15200	5950	170	51335	51351	1322	51836	51799	1431	7	0	0	0	0	0	0	0	0	0	0	0	100000.000	100000.000	0.000	0.000	0.000	0.000	0.000	208	1354	-501	-485	16.610	-501	0	-485	0	0
3	10	16	"YIL036W"	"pYaleTF_C12"	15470	5950	170	51235	51212	943	52046	52045	1281	0	0	0	0	0	0	0	0	0	0	0	0	100000.000	100000.000	0.000	0.000	0.000	0.000	0.000	208	1354	-811	-834	16.610	-811	0	-834	0	0
3	11	16	"YIL128W"	"pYaleTF_G12"	15750	5950	170	52069	52160	1239	51684	51546	1264	26	4	0	0	0	0	0	0	0	0	0	0	100000.000	100000.000	0.000	0.000	0.000	0.000	0.000	208	1354	385	476	16.610	385	0	476	0	0
3	12	16	"YIL128W"	"pYaleTF_G12"	16020	5950	170	52130	52060	1276	52219	52119	1169	14	2	0	0	0	0	0	0	0	0	0	0	100000.000	100000.000	0.000	0.000	0.000	0.000	0.000	208	1354	-89	-159	16.610	-89	0	-159	0	0
3	13	16	"YJL056C"	"pYaleTF_K12"	16300	5950	170	52268	52141	1447	51511	51326	1362	32	5	0	0	0	0	0	0	0	0	0	0	100000.000	100000.000	0.000	0.000	0.000	0.000	0.000	208	1354	757	630	16.610	757	0	630	0	0
3	14	16	"YJL056C"	"pYaleTF_K12"	16570	5950	170	50759	50484	1299	49937	49867	1930	11	0	0	0	0	0	0	0	0	0	0	0	100000.000	100000.000	0.000	0.000	0.000	0.000	0.000	208	1355	822	547	16.610	822	0	547	0	0
3	15	16	"YJL110C"	"pYaleTF_O12"	16850	5940	170	42933	42671	3908	47671	47553	2721	0	0	0	0	0	0	0	0	0	0	0	0	100000.000	100000.000	0.000	0.000	0.000	0.000	0.000	208	1338	-4738	-5000	16.610	-4738	0	-5000	0	-100
3	16	16	"YJL110C"	"pYaleTF_O12"	17120	5950	170	48041	47974	1152	47267	47240	2234	7	0	0	0	0	0	0	0	0	0	0	0	100000.000	100000.000	0.000	0.000	0.000	0.000	0.000	208	1445	774	707	16.610	774	0	707	0	0
4	1	1	"Cy3_Ab"	"c01_D24"	17530	1850	170	46836	46876	1093	46826	46506	2806	0	0	0	0	0	0	0	0	0	0	0	0	100000.000	100000.000	0.000	0.000	0.000	0.000	0.000	208	1444	10	50	16.610	10	0	50	0	0
4	2	1	"Cy3_Ab"	"c01_D24"	17800	1850	170	40325	39565	2587	40960	37996	7806	0	0	0	0	0	0	0	0	0	0	0	0	100000.000	100000.000	0.000	0.000	0.000	0.000	0.000	208	1354	-635	-1395	16.610	-635	0	-1395	0	0
4	3	1	"Pka-2_100n"	"c01_H24"	18080	1850	170	14048	14356	978	23286	23915	6687	0	0	0	0	0	0	0	0	0	0	0	0	100000.000	100000.000	0.000	0.000	0.000	0.000	0.000	208	1354	-9238	-8930	16.610	-9238	0	-8930	0	0
4	4	1	"Pka-2_100n"	"c01_H24"	18350	1850	170	13930	13985	580	20892	21657	5400	0	0	0	0	0	0	0	0	0	0	0	0	100000.000	100000.000	0.000	0.000	0.000	0.000	0.000	208	1354	-6962	-6907	16.610	-6962	0	-6907	0	0
4	5	1	"BSA_32n"	"c01_L24"	18630	1850	170	36657	36194	4850	38475	35507	9994	0	0	0	0	0	0	0	0	0	0	0	0	100000.000	100000.000	0.000	0.000	0.000	0.000	0.000	208	1354	-1818	-2281	16.610	-1818	0	-2281	0	0
4	6	1	"BSA_32n"	"c01_L24"	18900	1850	170	48968	48959	1688	46690	46798	2755	37	1	0	0	0	0	0	0	0	0	0	0	100000.000	100000.000	0.000	0.000	0.000	0.000	0.000	208	1354	2278	2269	16.610	2278	0	2269	0	0
4	7	1	"BSA_63n"	"c01_P24"	19180	1850	170	51303	51167	1076	50462	50393	1895	10	0	0	0	0	0	0	0	0	0	0	0	100000.000	100000.000	0.000	0.000	0.000	0.000	0.000	208	1354	841	705	16.610	841	0	705	0	0
4	8	1	"BSA_63n"	"c01_P24"	19450	1850	170	52378	52288	1202	51277	51165	1291	44	8	0	0	0	0	0	0	0	0	0	0	100000.000	100000.000	0.000	0.000	0.000	0.000	0.000	208	1354	1101	1011	16.610	1101	0	1011	0	0
4	9	1	"BSA_125n"	"c01_D12"	19730	1850	170	51376	51372	1394	51607	51552	1256	17	0	0	0	0	0	0	0	0	0	0	0	100000.000	100000.000	0.000	0.000	0.000	0.000	0.000	208	1354	-231	-235	16.610	-231	0	-235	0	0
4	10	1	"BSA_125n"	"c01_D12"	20000	1850	170	51274	51384	1087	51379	51256	1503	10	0	0	0	0	0	0	0	0	0	0	0	100000.000	100000.000	0.000	0.000	0.000	0.000	0.000	208	1354	-105	5	16.610	-105	0	5	0	0
4	11	1	"BSA_250n"	"c01_H12"	20280	1850	170	50974	50973	1689	51092	51069	1521	19	0	0	0	0	0	0	0	0	0	0	0	100000.000	100000.000	0.000	0.000	0.000	0.000	0.000	208	1354	-118	-119	16.610	-118	0	-119	0	0
4	12	1	"BSA_250n"	"c01_H12"	20550	1850	170	51130	51142	1406	51380	51252	1399	12	2	0	0	0	0	0	0	0	0	0	0	100000.000	100000.000	0.000	0.000	0.000	0.000	0.000	208	1354	-250	-238	16.610	-250	0	-238	0	0
4	13	1	"BSA_500n"	"c01_L12"	20830	1850	170	51191	51049	1012	51258	51025	1396	3	0	0	0	0	0	0	0	0	0	0	0	100000.000	100000.000	0.000	0.000	0.000	0.000	0.000	208	1354	-67	-209	16.610	-67	0	-209	0	0
4	14	1	"BSA_500n"	"c01_L12"	21100	1850	170	50768	50779	1389	49864	49684	1960	19	1	0	0	0	0	0	0	0	0	0	0	100000.000	100000.000	0.000	0.000	0.000	0.000	0.000	208	1354	904	915	16.610	904	0	915	0	0
4	15	1	"BSA_1000n"	"c01_P12"	21380	1850	170	45586	45407	2108	45139	45204	3021	8	0	0	0	0	0	0	0	0	0	0	0	100000.000	100000.000	0.000	0.000	0.000	0.000	0.000	208	1354	447	268	16.610	447	0	268	0	0
4	16	1	"BSA_1000n"	"c01_P12"	21650	1850	170	39420	39234	2440	38153	37529	5461	0	0	0	0	0	0	0	0	0	0	0	0	100000.000	100000.000	0.000	0.000	0.000	0.000	0.000	208	1444	1267	1081	16.610	1267	0	1081	0	-100
4	1	2	"YBR273C"	"p03_B12"	17530	2120	170	47004	46955	1252	48212	48033	2018	0	0	0	0	0	0	0	0	0	0	0	0	100000.000	100000.000	0.000	0.000	0.000	0.000	0.000	208	1354	-1208	-1257	16.610	-1208	0	-1257	0	0
4	2	2	"YBR273C"	"p03_B12"	17800	2120	170	43787	43314	2331	44995	42888	5440	0	0	0	0	0	0	0	0	0	0	0	0	100000.000	100000.000	0.000	0.000	0.000	0.000	0.000	208	1264	-1208	-1681	16.610	-1208	0	-1681	0	0
4	3	2	"YBR265W"	"p03_D12"	18080	2120	170	37303	36309	4807	38438	35378	10156	0	0	0	0	0	0	0	0	0	0	0	0	100000.000	100000.000	0.000	0.000	0.000	0.000	0.000	208	1264	-1135	-2129	16.610	-1135	0	-2129	0	0
4	4	2	"YBR265W"	"p03_D12"	18350	2120	170	34172	34046	3246	37773	34134	10565	0	0	0	0	0	0	0	0	0	0	0	0	100000.000	100000.000	0.000	0.000	0.000	0.000	0.000	208	1264	-3601	-3727	16.610	-3601	0	-3727	0	0
4	5	2	"YBR265W"	"p03_F12"	18630	2120	170	44066	43556	3044	43804	41519	7229	0	0	0	0	0	0	0	0	0	0	0	0	100000.000	100000.000	0.000	0.000	0.000	0.000	0.000	208	1264	262	-248	16.610	262	0	-248	0	0
4	6	2	"YBR265W"	"p03_F12"	18900	2120	170	44557	44387	1774	46755	46627	2353	0	0	0	0	0	0	0	0	0	0	0	0	100000.000	100000.000	0.000	0.000	0.000	0.000	0.000	208	1264	-2198	-2368	16.610	-2198	0	-2368	0	0
4	7	2	"YBR283C"	"p03_H12"	19180	2120	170	50517	50444	1155	49699	49326	2177	9	0	0	0	0	0	0	0	0	0	0	0	100000.000	100000.000	0.000	0.000	0.000	0.000	0.000	208	1264	818	745	16.610	818	0	745	0	0
4	8	2	"YBR283C"	"p03_H12"	19450	2120	170	51622	51283	1436	51303	51146	1333	16	0	0	0	0	0	0	0	0	0	0	0	100000.000	100000.000	0.000	0.000	0.000	0.000	0.000	208	1264	319	-20	16.610	319	0	-20	0	0
4	9	2	"YBR190W"	"p03_B06"	19730	2120	170	49844	49896	1197	50773	50670	1547	0	0	0	0	0	0	0	0	0	0	0	0	100000.000	100000.000	0.000	0.000	0.000	0.000	0.000	208	1264	-929	-877	16.610	-929	0	-877	0	0
4	10	2	"YBR190W"	"p03_B06"	20000	2120	170	50216	50283	1319	50474	50433	1545	13	0	0	0	0	0	0	0	0	0	0	0	100000.000	100000.000	0.000	0.000	0.000	0.000	0.000	208	1264	-258	-191	16.610	-258	0	-191	0	0
4	11	2	"YBR195C"	"p03_D06"	20280	2120	170	48916	48882	1353	49784	49774	1423	4	0	0	0	0	0	0	0	0	0	0	0	100000.000	100000.000	0.000	0.000	0.000	0.000	0.000	208	1264	-868	-902	16.610	-868	0	-902	0	0
4	12	2	"YBR195C"	"p03_D06"	20550	2120	170	50998	50889	1150	50027	49904	1272	42	3	0	0	0	0	0	0	0	0	0	0	100000.000	100000.000	0.000	0.000	0.000	0.000	0.000	208	1264	971	862	16.610	971	0	862	0	0
4	13	2	"YBR198C"	"p03_F06"	20830	2120	170	49957	49994	1159	50104	50038	1573	6	0	0	0	0	0	0	0	0	0	0	0	100000.000	100000.000	0.000	0.000	0.000	0.000	0.000	208	1264	-147	-110	16.610	-147	0	-110	0	0
4	14	2	"YBR198C"	"p03_F06"	21100	2120	170	48937	48885	1176	49535	49451	1717	0	0	0	0	0	0	0	0	0	0	0	0	100000.000	100000.000	0.000	0.000	0.000	0.000	0.000	208	1264	-598	-650	16.610	-598	0	-650	0	0
4	15	2	"YBR200W"	"p03_H06"	21380	2120	170	46356	46189	1694	46501	45928	3001	0	0	0	0	0	0	0	0	0	0	0	0	100000.000	100000.000	0.000	0.000	0.000	0.000	0.000	208	1264	-145	-312	16.610	-145	0	-312	0	0
4	16	2	"YBR200W"	"p03_H06"	21650	2120	170	31900	32167	4885	39121	38609	5489	0	0	0	0	0	0	0	0	0	0	0	0	100000.000	100000.000	0.000	0.000	0.000	0.000	0.000	208	1354	-7221	-6954	16.610	-7221	0	-6954	0	-100
4	1	3	"YDR462W"	"p07_B12"	17530	2400	170	50132	49758	1812	49517	49355	1698	23	0	0	0	0	0	0	0	0	0	0	0	100000.000	100000.000	0.000	0.000	0.000	0.000	0.000	208	1354	615	241	16.610	615	0	241	0	0
4	2	3	"YDR462W"	"p07_B12"	17800	2400	170	48150	48241	929	48154	47963	1979	3	0	0	0	0	0	0	0	0	0	0	0	100000.000	100000.000	0.000	0.000	0.000	0.000	0.000	208	1264	-4	87	16.610	-4	0	87	0	0
4	3	3	"YDR465C"	"p07_D12"	18080	2400	170	47082	47045	1170	46852	46569	2213	3	0	0	0	0	0	0	0	0	0	0	0	100000.000	100000.000	0.000	0.000	0.000	0.000	0.000	208	1264	230	193	16.610	230	0	193	0	0
4	4	3	"YDR465C"	"p07_D12"	18350	2400	170	45951	45877	2200	47037	46612	2930	0	0	0	0	0	0	0	0	0	0	0	0	100000.000	100000.000	0.000	0.000	0.000	0.000	0.000	208	1264	-1086	-1160	16.610	-1086	0	-1160	0	0
4	5	3	"YDR467C"	"p07_F12"	18630	2400	170	48686	48430	1570	48497	48198	2343	0	0	0	0	0	0	0	0	0	0	0	0	100000.000	100000.000	0.000	0.000	0.000	0.000	0.000	208	1264	189	-67	16.610	189	0	-67	0	0
4	6	3	"YDR467C"	"p07_F12"	18900	2400	170	47212	47109	1914	48509	48395	1568	4	0	0	0	0	0	0	0	0	0	0	0	100000.000	100000.000	0.000	0.000	0.000	0.000	0.000	208	1264	-1297	-1400	16.610	-1297	0	-1400	0	0
4	7	3	"YDR469W"	"p07_H12"	19180	2400	170	51080	50919	1106	49638	49440	1688	39	0	0	0	0	0	0	0	0	0	0	0	100000.000	100000.000	0.000	0.000	0.000	0.000	0.000	208	1264	1442	1281	16.610	1442	0	1281	0	0
4	8	3	"YDR469W"	"p07_H12"	19450	2400	170	51096	51067	836	51112	50916	1527	0	0	0	0	0	0	0	0	0	0	0	0	100000.000	100000.000	0.000	0.000	0.000	0.000	0.000	208	1264	-16	-45	16.610	-16	0	-45	0	0
4	9	3	"YDR171W"	"p07_B06"	19730	2400	170	49485	49533	1053	50199	50195	1441	1	0	0	0	0	0	0	0	0	0	0	0	100000.000	100000.000	0.000	0.000	0.000	0.000	0.000	208	1264	-714	-666	16.610	-714	0	-666	0	0
4	10	3	"YDR171W"	"p07_B06"	20000	2400	170	48638	48640	1451	49800	49799	1296	3	0	0	0	0	0	0	0	0	0	0	0	100000.000	100000.000	0.000	0.000	0.000	0.000	0.000	208	1264	-1162	-1160	16.610	-1162	0	-1160	0	0
4	11	3	"YDR176W"	"p07_D06"	20280	2400	170	49517	49400	1317	49780	49800	1448	6	0	0	0	0	0	0	0	0	0	0	0	100000.000	100000.000	0.000	0.000	0.000	0.000	0.000	208	1264	-263	-380	16.610	-263	0	-380	0	0
4	12	3	"YDR176W"	"p07_D06"	20550	2400	170	47885	48393	2089	48981	48643	1813	19	0	0	0	0	0	0	0	0	0	0	0	100000.000	100000.000	0.000	0.000	0.000	0.000	0.000	208	1264	-1096	-588	16.610	-1096	0	-588	0	0
4	13	3	"YDR183W"	"p07_F06"	20830	2400	170	48695	48404	1262	49723	49620	1777	0	0	0	0	0	0	0	0	0	0	0	0	100000.000	100000.000	0.000	0.000	0.000	0.000	0.000	208	1264	-1028	-1319	16.610	-1028	0	-1319	0	0
4	14	3	"YDR183W"	"p07_F06"	21100	2400	170	50501	50445	865	49973	49942	1537	8	0	0	0	0	0	0	0	0	0	0	0	100000.000	100000.000	0.000	0.000	0.000	0.000	0.000	208	1264	528	472	16.610	528	0	472	0	0
4	15	3	"YDR188W"	"p07_H06"	21380	2400	170	47832	47830	1419	48317	48152	2310	1	0	0	0	0	0	0	0	0	0	0	0	100000.000	100000.000	0.000	0.000	0.000	0.000	0.000	208	1264	-485	-487	16.610	-485	0	-487	0	0
4	16	3	"YDR188W"	"p07_H06"	21650	2400	170	46063	46021	1596	46778	45667	4402	0	0	0	0	0	0	0	0	0	0	0	0	100000.000	100000.000	0.000	0.000	0.000	0.000	0.000	208	1354	-715	-757	16.610	-715	0	-757	0	0
4	1	4	"YGL198W"	"p11_B12"	17530	2670	170	50070	50062	924	50070	50043	1577	2	0	0	0	0	0	0	0	0	0	0	0	0.000	100000.000	0.000	0.000	0.000	0.000	0.000	208	1354	0	-8	Error	0	0	-8	0	0
4	2	4	"YGL198W"	"p11_B12"	17800	2670	170	51751	51757	924	50268	50128	1527	48	5	0	0	0	0	0	0	0	0	0	0	100000.000	100000.000	0.000	0.000	0.000	0.000	0.000	208	1264	1483	1489	16.610	1483	0	1489	0	0
4	3	4	"YGL199C"	"p11_D12"	18080	2670	170	48805	48946	1537	49080	49127	1792	12	0	0	0	0	0	0	0	0	0	0	0	100000.000	100000.000	0.000	0.000	0.000	0.000	0.000	208	1264	-275	-134	16.610	-275	0	-134	0	0
4	4	4	"YGL199C"	"p11_D12"	18350	2670	170	50184	49844	1403	49415	49259	1704	17	0	0	0	0	0	0	0	0	0	0	0	100000.000	100000.000	0.000	0.000	0.000	0.000	0.000	208	1264	769	429	16.610	769	0	429	0	0
4	5	4	"YGL200C"	"p11_F12"	18630	2670	170	49697	49655	1425	50400	50262	1481	6	0	0	0	0	0	0	0	0	0	0	0	100000.000	100000.000	0.000	0.000	0.000	0.000	0.000	208	1264	-703	-745	16.610	-703	0	-745	0	0
4	6	4	"YGL200C"	"p11_F12"	18900	2670	170	50238	50175	812	50232	50208	1498	2	0	0	0	0	0	0	0	0	0	0	0	100000.000	100000.000	0.000	0.000	0.000	0.000	0.000	208	1264	6	-57	16.610	6	0	-57	0	0
4	7	4	"YGL208W"	"p11_H12"	19180	2670	170	49533	49482	1066	50317	50373	1368	0	0	0	0	0	0	0	0	0	0	0	0	100000.000	100000.000	0.000	0.000	0.000	0.000	0.000	208	1264	-784	-835	16.610	-784	0	-835	0	0
4	8	4	"YGL208W"	"p11_H12"	19450	2670	170	51079	50984	1072	51630	51484	1408	1	0	0	0	0	0	0	0	0	0	0	0	100000.000	100000.000	0.000	0.000	0.000	0.000	0.000	208	1264	-551	-646	16.610	-551	0	-646	0	0
4	9	4	"YGL096W"	"p11_B06"	19730	2670	170	49266	49320	925	50695	50458	1915	0	0	0	0	0	0	0	0	0	0	0	0	100000.000	100000.000	0.000	0.000	0.000	0.000	0.000	208	1264	-1429	-1375	16.610	-1429	0	-1375	0	0
4	10	4	"YGL096W"	"p11_B06"	20000	2670	170	46981	46496	1810	49248	49150	1699	0	0	0	0	0	0	0	0	0	0	0	0	100000.000	100000.000	0.000	0.000	0.000	0.000	0.000	208	1264	-2267	-2752	16.610	-2267	0	-2752	0	0
4	11	4	"YGL100W"	"p11_D06"	20280	2670	170	50956	50938	1447	49762	49696	1348	46	18	0	0	0	0	0	0	0	0	0	0	100000.000	100000.000	0.000	0.000	0.000	0.000	0.000	208	1264	1194	1176	16.610	1194	0	1176	0	0
4	12	4	"YGL100W"	"p11_D06"	20550	2670	170	49072	48608	2003	49424	49067	2084	0	0	0	0	0	0	0	0	0	0	0	0	100000.000	100000.000	0.000	0.000	0.000	0.000	0.000	208	1264	-352	-816	16.610	-352	0	-816	0	0
4	13	4	"YJL158C"	"p11_F06"	20830	2670	170	50278	50448	1193	50390	49963	2252	1	0	0	0	0	0	0	0	0	0	0	0	100000.000	100000.000	0.000	0.000	0.000	0.000	0.000	208	1264	-112	58	16.610	-112	0	58	0	0
4	14	4	"YJL158C"	"p11_F06"	21100	2670	170	52227	52078	1355	51275	51181	1477	33	2	0	0	0	0	0	0	0	0	0	0	100000.000	100000.000	0.000	0.000	0.000	0.000	0.000	208	1264	952	803	16.610	952	0	803	0	0
4	15	4	"YGL104C"	"p11_H06"	21380	2670	170	50999	50928	1017	50394	50235	1622	13	0	0	0	0	0	0	0	0	0	0	0	100000.000	100000.000	0.000	0.000	0.000	0.000	0.000	208	1264	605	534	16.610	605	0	534	0	0
4	16	4	"YGL104C"	"p11_H06"	21650	2670	170	47367	47428	1436	50183	50050	1862	0	0	0	0	0	0	0	0	0	0	0	0	100000.000	100000.000	0.000	0.000	0.000	0.000	0.000	208	1354	-2816	-2755	16.610	-2816	0	-2755	0	0
4	1	5	"YIL167W"	"p15_B12"	17530	2950	170	49833	49806	1292	50727	50745	1378	3	0	0	0	0	0	0	0	0	0	0	0	100000.000	100000.000	0.000	0.000	0.000	0.000	0.000	208	1354	-894	-921	16.610	-894	0	-921	0	0
4	2	5	"YIL167W"	"p15_B12"	17800	2950	170	49671	49680	934	50969	50877	1103	0	0	0	0	0	0	0	0	0	0	0	0	100000.000	100000.000	0.000	0.000	0.000	0.000	0.000	208	1264	-1298	-1289	16.610	-1298	0	-1289	0	0
4	3	5	"YIR001C"	"p15_D12"	18080	2950	170	49510	49432	1086	50334	50121	1487	0	0	0	0	0	0	0	0	0	0	0	0	100000.000	100000.000	0.000	0.000	0.000	0.000	0.000	208	1264	-824	-902	16.610	-824	0	-902	0	0
4	4	5	"YIR001C"	"p15_D12"	18350	2950	170	49876	49801	1004	50604	50402	1225	0	0	0	0	0	0	0	0	0	0	0	0	100000.000	100000.000	0.000	0.000	0.000	0.000	0.000	208	1264	-728	-803	16.610	-728	0	-803	0	0
4	5	5	"YIR004W"	"p15_F12"	18630	2950	170	50191	50312	1123	51272	51145	1213	2	0	0	0	0	0	0	0	0	0	0	0	100000.000	100000.000	0.000	0.000	0.000	0.000	0.000	208	1264	-1081	-960	16.610	-1081	0	-960	0	0
4	6	5	"YIR004W"	"p15_F12"	18900	2950	170	50782	50845	1168	51111	51070	1234	10	0	0	0	0	0	0	0	0	0	0	0	100000.000	100000.000	0.000	0.000	0.000	0.000	0.000	208	1264	-329	-266	16.610	-329	0	-266	0	0
4	7	5	"YIR011C"	"p15_H12"	19180	2950	170	51206	51319	951	51251	51261	1266	10	0	0	0	0	0	0	0	0	0	0	0	100000.000	100000.000	0.000	0.000	0.000	0.000	0.000	208	1264	-45	68	16.610	-45	0	68	0	0
4	8	5	"YIR011C"	"p15_H12"	19450	2950	170	52587	52457	789	52078	52010	1143	18	0	0	0	0	0	0	0	0	0	0	0	100000.000	100000.000	0.000	0.000	0.000	0.000	0.000	208	1264	509	379	16.610	509	0	379	0	0
4	9	5	"YIL009W"	"p15_B06"	19730	2950	170	51925	51820	1236	51795	51384	1764	5	0	0	0	0	0	0	0	0	0	0	0	100000.000	100000.000	0.000	0.000	0.000	0.000	0.000	208	1264	130	25	16.610	130	0	25	0	0
4	10	5	"YIL009W"	"p15_B06"	20000	2950	170	50630	50519	1005	50004	49821	2091	1	0	0	0	0	0	0	0	0	0	0	0	100000.000	100000.000	0.000	0.000	0.000	0.000	0.000	208	1264	626	515	16.610	626	0	515	0	0
4	11	5	"YIL011W"	"p15_D06"	20280	2950	170	48976	48460	1635	48772	48161	2399	0	0	0	0	0	0	0	0	0	0	0	0	100000.000	100000.000	0.000	0.000	0.000	0.000	0.000	208	1264	204	-312	16.610	204	0	-312	0	0
4	12	5	"YIL011W"	"p15_D06"	20550	2950	170	48176	48058	1179	49407	48816	2378	0	0	0	0	0	0	0	0	0	0	0	0	100000.000	100000.000	0.000	0.000	0.000	0.000	0.000	208	1264	-1231	-1349	16.610	-1231	0	-1349	0	0
4	13	5	"YIL015C-A"	"p15_F06"	20830	2950	170	50577	50723	1092	50537	50425	1345	14	2	0	0	0	0	0	0	0	0	0	0	100000.000	100000.000	0.000	0.000	0.000	0.000	0.000	208	1264	40	186	16.610	40	0	186	0	0
4	14	5	"YIL015C-A"	"p15_F06"	21100	2950	170	52253	52222	937	51447	51352	1309	30	0	0	0	0	0	0	0	0	0	0	0	100000.000	100000.000	0.000	0.000	0.000	0.000	0.000	208	1264	806	775	16.610	806	0	775	0	0
4	15	5	"YIL003W"	"p15_H06"	21380	2950	170	50614	50420	1241	51017	50839	1224	2	0	0	0	0	0	0	0	0	0	0	0	100000.000	100000.000	0.000	0.000	0.000	0.000	0.000	208	1264	-403	-597	16.610	-403	0	-597	0	0
4	16	5	"YIL003W"	"p15_H06"	21650	2950	170	50390	50286	732	51104	50969	1290	0	0	0	0	0	0	0	0	0	0	0	0	100000.000	100000.000	0.000	0.000	0.000	0.000	0.000	208	1354	-714	-818	16.610	-714	0	-818	0	0
4	1	6	"YLR008C"	"p19_B12"	17530	3220	170	51221	51036	1171	50525	50443	1469	21	0	0	0	0	0	0	0	0	0	0	0	100000.000	100000.000	0.000	0.000	0.000	0.000	0.000	208	1354	696	511	16.610	696	0	511	0	0
4	2	6	"YLR008C"	"p19_B12"	17800	3220	170	51982	51893	1073	50692	50614	1303	49	9	0	0	0	0	0	0	0	0	0	0	100000.000	100000.000	0.000	0.000	0.000	0.000	0.000	208	1264	1290	1201	16.610	1290	0	1201	0	0
4	3	6	"YLR009W"	"p19_D12"	18080	3220	170	49908	49857	1718	50659	50608	1375	12	0	0	0	0	0	0	0	0	0	0	0	100000.000	100000.000	0.000	0.000	0.000	0.000	0.000	208	1264	-751	-802	16.610	-751	0	-802	0	0
4	4	6	"YLR009W"	"p19_D12"	18350	3220	170	50694	50586	928	50865	50849	1381	1	0	0	0	0	0	0	0	0	0	0	0	100000.000	100000.000	0.000	0.000	0.000	0.000	0.000	208	1264	-171	-279	16.610	-171	0	-279	0	0
4	5	6	"YLR010C"	"p19_F12"	18630	3220	170	51065	51077	1260	50821	50697	1435	22	0	0	0	0	0	0	0	0	0	0	0	100000.000	100000.000	0.000	0.000	0.000	0.000	0.000	208	1264	244	256	16.610	244	0	256	0	0
4	6	6	"YLR010C"	"p19_F12"	18900	3220	170	51012	50855	1265	50949	50837	1396	13	0	0	0	0	0	0	0	0	0	0	0	100000.000	100000.000	0.000	0.000	0.000	0.000	0.000	208	1264	63	-94	16.610	63	0	-94	0	0
4	7	6	"YLR012C"	"p19_H12"	19180	3220	170	51106	51176	956	50982	50987	1246	15	0	0	0	0	0	0	0	0	0	0	0	100000.000	100000.000	0.000	0.000	0.000	0.000	0.000	208	1264	124	194	16.610	124	0	194	0	0
4	8	6	"YLR012C"	"p19_H12"	19450	3220	170	51489	51549	1186	51591	51594	1277	13	1	0	0	0	0	0	0	0	0	0	0	100000.000	100000.000	0.000	0.000	0.000	0.000	0.000	208	1264	-102	-42	16.610	-102	0	-42	0	0
4	9	6	"YKR061W"	"p19_B06"	19730	3220	170	52541	52519	1075	52031	51929	1130	33	0	0	0	0	0	0	0	0	0	0	0	100000.000	100000.000	0.000	0.000	0.000	0.000	0.000	208	1264	510	488	16.610	510	0	488	0	0
4	10	6	"YKR061W"	"p19_B06"	20000	3220	170	51800	51669	818	51253	51133	1438	10	0	0	0	0	0	0	0	0	0	0	0	100000.000	100000.000	0.000	0.000	0.000	0.000	0.000	208	1264	547	416	16.610	547	0	416	0	0
4	11	6	"YKR068C"	"p19_D06"	20280	3220	170	48388	48529	1690	49003	48540	2754	3	0	0	0	0	0	0	0	0	0	0	0	100000.000	100000.000	0.000	0.000	0.000	0.000	0.000	208	1264	-615	-474	16.610	-615	0	-474	0	0
4	12	6	"YKR068C"	"p19_D06"	20550	3220	170	48993	48897	1112	48168	48089	2287	8	0	0	0	0	0	0	0	0	0	0	0	100000.000	100000.000	0.000	0.000	0.000	0.000	0.000	208	1264	825	729	16.610	825	0	729	0	0
4	13	6	"YKR077W"	"p19_F06"	20830	3220	170	49730	49750	1122	50389	50351	1499	1	0	0	0	0	0	0	0	0	0	0	0	100000.000	100000.000	0.000	0.000	0.000	0.000	0.000	208	1264	-659	-639	16.610	-659	0	-639	0	0
4	14	6	"YKR077W"	"p19_F06"	21100	3220	170	51567	51395	1197	51045	50975	1373	24	0	0	0	0	0	0	0	0	0	0	0	100000.000	100000.000	0.000	0.000	0.000	0.000	0.000	208	1264	522	350	16.610	522	0	350	0	0
4	15	6	"YKR084C"	"p19_H06"	21380	3220	170	51672	51568	966	50957	51007	1356	19	0	0	0	0	0	0	0	0	0	0	0	100000.000	100000.000	0.000	0.000	0.000	0.000	0.000	208	1264	715	611	16.610	715	0	611	0	0
4	16	6	"YKR084C"	"p19_H06"	21650	3220	170	51816	51913	1050	51390	51356	1304	25	2	0	0	0	0	0	0	0	0	0	0	100000.000	100000.000	0.000	0.000	0.000	0.000	0.000	208	1354	426	523	16.610	426	0	523	0	0
4	1	7	"YMR239C"	"p23_B12"	17530	3500	170	45688	45740	1696	50225	50000	1817	0	0	0	0	0	0	0	0	0	0	0	0	100000.000	100000.000	0.000	0.000	0.000	0.000	0.000	208	1354	-4537	-4485	16.610	-4537	0	-4485	0	0
4	2	7	"YMR239C"	"p23_B12"	17800	3500	170	49179	49180	1217	50006	49771	1764	0	0	0	0	0	0	0	0	0	0	0	0	100000.000	100000.000	0.000	0.000	0.000	0.000	0.000	208	1264	-827	-826	16.610	-827	0	-826	0	0
4	3	7	"YMR241W"	"p23_D12"	18080	3500	170	50664	50596	913	50724	50629	1441	1	0	0	0	0	0	0	0	0	0	0	0	100000.000	100000.000	0.000	0.000	0.000	0.000	0.000	208	1264	-60	-128	16.610	-60	0	-128	0	0
4	4	7	"YMR241W"	"p23_D12"	18350	3500	170	52083	51902	1181	51506	51330	1531	12	2	0	0	0	0	0	0	0	0	0	0	100000.000	100000.000	0.000	0.000	0.000	0.000	0.000	208	1264	577	396	16.610	577	0	396	0	0
4	5	7	"YMR242C"	"p23_F12"	18630	3500	170	51836	51425	1617	51225	51186	1434	24	0	0	0	0	0	0	0	0	0	0	0	100000.000	100000.000	0.000	0.000	0.000	0.000	0.000	208	1264	611	200	16.610	611	0	200	0	0
4	6	7	"YMR242C"	"p23_F12"	18900	3500	170	51461	51430	990	51300	51266	1174	17	0	0	0	0	0	0	0	0	0	0	0	100000.000	100000.000	0.000	0.000	0.000	0.000	0.000	208	1264	161	130	16.610	161	0	130	0	0
4	7	7	"YMR244W"	"p23_H12"	19180	3500	170	51256	51129	1012	51244	51273	1242	8	0	0	0	0	0	0	0	0	0	0	0	100000.000	100000.000	0.000	0.000	0.000	0.000	0.000	208	1264	12	-115	16.610	12	0	-115	0	0
4	8	7	"YMR244W"	"p23_H12"	19450	3500	170	50258	50194	1426	51490	51423	1387	1	0	0	0	0	0	0	0	0	0	0	0	100000.000	100000.000	0.000	0.000	0.000	0.000	0.000	208	1264	-1232	-1296	16.610	-1232	0	-1296	0	0
4	9	7	"YMR107W"	"p23_B06"	19730	3500	170	51349	51306	805	51299	51195	1293	5	0	0	0	0	0	0	0	0	0	0	0	100000.000	100000.000	0.000	0.000	0.000	0.000	0.000	208	1264	50	7	16.610	50	0	7	0	0
4	10	7	"YMR107W"	"p23_B06"	20000	3500	170	50718	50680	1225	51076	51081	1239	7	0	0	0	0	0	0	0	0	0	0	0	100000.000	100000.000	0.000	0.000	0.000	0.000	0.000	208	1264	-358	-396	16.610	-358	0	-396	0	0
4	11	7	"YMR112C"	"p23_D06"	20280	3500	170	49494	49377	1118	49823	49166	2749	0	0	0	0	0	0	0	0	0	0	0	0	100000.000	100000.000	0.000	0.000	0.000	0.000	0.000	208	1264	-329	-446	16.610	-329	0	-446	0	0
4	12	7	"YMR112C"	"p23_D06"	20550	3500	170	43715	43765	1400	47414	47433	2348	0	0	0	0	0	0	0	0	0	0	0	0	100000.000	100000.000	0.000	0.000	0.000	0.000	0.000	208	1264	-3699	-3649	16.610	-3699	0	-3649	0	0
4	13	7	"YMR084W"	"p23_F06"	20830	3500	170	50738	50329	1605	49776	49464	1955	19	0	0	0	0	0	0	0	0	0	0	0	100000.000	100000.000	0.000	0.000	0.000	0.000	0.000	208	1264	962	553	16.610	962	0	553	0	0
4	14	7	"YMR084W"	"p23_F06"	21100	3500	170	52150	51758	1512	50758	50639	1165	54	19	0	0	0	0	0	0	0	0	0	0	100000.000	100000.000	0.000	0.000	0.000	0.000	0.000	208	1264	1392	1000	16.610	1392	0	1000	0	0
4	15	7	"YMR132C"	"p23_H06"	21380	3500	170	50199	50259	1401	50972	51007	1352	11	0	0	0	0	0	0	0	0	0	0	0	100000.000	100000.000	0.000	0.000	0.000	0.000	0.000	208	1264	-773	-713	16.610	-773	0	-713	0	0
4	16	7	"YMR132C"	"p23_H06"	21650	3500	170	51125	51039	1228	51589	51504	1475	4	0	0	0	0	0	0	0	0	0	0	0	100000.000	100000.000	0.000	0.000	0.000	0.000	0.000	208	1354	-464	-550	16.610	-464	0	-550	0	0
4	1	8	"GST100p"	"c02_D24"	17530	3770	170	50212	50069	1140	50439	50338	1532	4	0	0	0	0	0	0	0	0	0	0	0	100000.000	100000.000	0.000	0.000	0.000	0.000	0.000	208	1354	-227	-370	16.610	-227	0	-370	0	0
4	2	8	"GST100p"	"c02_D24"	17800	3770	170	50720	50471	1640	50295	50164	1563	22	0	0	0	0	0	0	0	0	0	0	0	100000.000	100000.000	0.000	0.000	0.000	0.000	0.000	208	1264	425	176	16.610	425	0	176	0	0
4	3	8	"GST200p"	"c02_H24"	18080	3770	170	49228	48877	2071	50953	50953	1475	0	0	0	0	0	0	0	0	0	0	0	0	100000.000	100000.000	0.000	0.000	0.000	0.000	0.000	208	1264	-1725	-2076	16.610	-1725	0	-2076	0	0
4	4	8	"GST200p"	"c02_H24"	18350	3770	170	52337	52280	808	51678	51598	1466	15	0	0	0	0	0	0	0	0	0	0	0	100000.000	100000.000	0.000	0.000	0.000	0.000	0.000	208	1264	659	602	16.610	659	0	602	0	0
4	5	8	"GST400p"	"c02_L24"	18630	3770	170	51824	51631	1033	51233	51232	1228	22	0	0	0	0	0	0	0	0	0	0	0	100000.000	100000.000	0.000	0.000	0.000	0.000	0.000	208	1264	591	398	16.610	591	0	398	0	0
4	6	8	"GST400p"	"c02_L24"	18900	3770	170	50511	50432	1123	50935	50761	1368	1	0	0	0	0	0	0	0	0	0	0	0	100000.000	100000.000	0.000	0.000	0.000	0.000	0.000	208	1264	-424	-503	16.610	-424	0	-503	0	0
4	7	8	"GST800p"	"c02_P24"	19180	3770	170	50849	50503	1386	50552	50507	1553	7	0	0	0	0	0	0	0	0	0	0	0	100000.000	100000.000	0.000	0.000	0.000	0.000	0.000	208	1264	297	-49	16.610	297	0	-49	0	0
4	8	8	"GST800p"	"c02_P24"	19450	3770	170	51259	51278	1258	51506	51327	1460	9	0	0	0	0	0	0	0	0	0	0	0	100000.000	100000.000	0.000	0.000	0.000	0.000	0.000	208	1264	-247	-228	16.610	-247	0	-228	0	0
4	9	8	"GST1600p"	"c02_D12"	19730	3770	170	51941	51910	1090	51195	51178	1313	31	2	0	0	0	0	0	0	0	0	0	0	100000.000	100000.000	0.000	0.000	0.000	0.000	0.000	208	1264	746	715	16.610	746	0	715	0	0
4	10	8	"GST1600p"	"c02_D12"	20000	3770	170	51568	51682	995	51324	51264	1202	23	0	0	0	0	0	0	0	0	0	0	0	100000.000	100000.000	0.000	0.000	0.000	0.000	0.000	208	1264	244	358	16.610	244	0	358	0	0
4	11	8	"GST3200p"	"c02_H12"	20280	3770	170	50862	50683	1055	51042	50396	2290	0	0	0	0	0	0	0	0	0	0	0	0	100000.000	100000.000	0.000	0.000	0.000	0.000	0.000	208	1264	-180	-359	16.610	-180	0	-359	0	0
4	12	8	"GST3200p"	"c02_H12"	20550	3770	170	50211	50302	1149	50040	49313	2574	2	0	0	0	0	0	0	0	0	0	0	0	100000.000	100000.000	0.000	0.000	0.000	0.000	0.000	208	1264	171	262	16.610	171	0	262	0	0
4	13	8	"GST6400p"	"c02_L12"	20830	3770	170	50248	50101	1445	50903	50801	1719	3	0	0	0	0	0	0	0	0	0	0	0	100000.000	100000.000	0.000	0.000	0.000	0.000	0.000	208	1264	-655	-802	16.610	-655	0	-802	0	0
4	14	8	"GST6400p"	"c02_L12"	21100	3770	170	52221	51996	1137	51458	51604	1574	16	0	0	0	0	0	0	0	0	0	0	0	100000.000	100000.000	0.000	0.000	0.000	0.000	0.000	208	1264	763	538	16.610	763	0	538	0	0
4	15	8	"GST12800p"	"c02_P12"	21380	3770	170	49345	49350	1428	50878	50850	1713	0	0	0	0	0	0	0	0	0	0	0	0	100000.000	100000.000	0.000	0.000	0.000	0.000	0.000	208	1264	-1533	-1528	16.610	-1533	0	-1528	0	0
4	16	8	"GST12800p"	"c02_P12"	21650	3770	170	52993	52663	1349	51978	51799	1538	28	0	0	0	0	0	0	0	0	0	0	0	100000.000	100000.000	0.000	0.000	0.000	0.000	0.000	208	1354	1015	685	16.610	1015	0	685	0	0
4	1	9	"YPL183W-A"	"p27_B12"	17530	4050	170	49756	49533	1140	50695	50626	1656	0	0	0	0	0	0	0	0	0	0	0	0	100000.000	100000.000	0.000	0.000	0.000	0.000	0.000	208	1354	-939	-1162	16.610	-939	0	-1162	0	0
4	2	9	"YPL183W-A"	"p27_B12"	17800	4050	170	50222	49950	1354	50402	50264	1594	1	0	0	0	0	0	0	0	0	0	0	0	100000.000	100000.000	0.000	0.000	0.000	0.000	0.000	208	1264	-180	-452	16.610	-180	0	-452	0	0
4	3	9	"YPL185W"	"p27_D12"	18080	4050	170	50104	50073	1044	50838	50827	1532	0	0	0	0	0	0	0	0	0	0	0	0	100000.000	100000.000	0.000	0.000	0.000	0.000	0.000	208	1264	-734	-765	16.610	-734	0	-765	0	0
4	4	9	"YPL185W"	"p27_D12"	18350	4050	170	51274	51355	1194	50608	50646	1661	23	0	0	0	0	0	0	0	0	0	0	0	100000.000	100000.000	0.000	0.000	0.000	0.000	0.000	208	1264	666	747	16.610	666	0	747	0	0
4	5	9	"YPL191C"	"p27_F12"	18630	4050	170	48333	48345	965	50483	50284	1770	0	0	0	0	0	0	0	0	0	0	0	0	100000.000	100000.000	0.000	0.000	0.000	0.000	0.000	208	1264	-2150	-2138	16.610	-2150	0	-2138	0	0
4	6	9	"YPL191C"	"p27_F12"	18900	4050	170	46619	46434	1726	49176	49165	1969	0	0	0	0	0	0	0	0	0	0	0	0	100000.000	100000.000	0.000	0.000	0.000	0.000	0.000	208	1264	-2557	-2742	16.610	-2557	0	-2742	0	0
4	7	9	"YPL199C"	"p27_H12"	19180	4050	170	48672	48670	1156	49479	49357	1628	4	0	0	0	0	0	0	0	0	0	0	0	100000.000	100000.000	0.000	0.000	0.000	0.000	0.000	208	1264	-807	-809	16.610	-807	0	-809	0	0
4	8	9	"YPL199C"	"p27_H12"	19450	4050	170	51511	51623	1098	51333	51351	1413	16	0	0	0	0	0	0	0	0	0	0	0	100000.000	100000.000	0.000	0.000	0.000	0.000	0.000	208	1264	178	290	16.610	178	0	290	0	0
4	9	9	"YPL027W"	"p27_B06"	19730	4050	170	50164	50171	1308	51344	51249	1383	0	0	0	0	0	0	0	0	0	0	0	0	100000.000	100000.000	0.000	0.000	0.000	0.000	0.000	208	1264	-1180	-1173	16.610	-1180	0	-1173	0	0
4	10	9	"YPL027W"	"p27_B06"	20000	4050	170	50014	50005	1026	51187	50980	1341	0	0	0	0	0	0	0	0	0	0	0	0	100000.000	100000.000	0.000	0.000	0.000	0.000	0.000	208	1264	-1173	-1182	16.610	-1173	0	-1182	0	0
4	11	9	"YPL038W"	"p27_D06"	20280	4050	170	51765	51800	1028	51361	51204	1173	27	0	0	0	0	0	0	0	0	0	0	0	100000.000	100000.000	0.000	0.000	0.000	0.000	0.000	208	1264	404	439	16.610	404	0	439	0	0
4	12	9	"YPL038W"	"p27_D06"	20550	4050	170	51081	50935	982	50641	50378	1543	6	0	0	0	0	0	0	0	0	0	0	0	100000.000	100000.000	0.000	0.000	0.000	0.000	0.000	208	1264	440	294	16.610	440	0	294	0	0
4	13	9	"YPL046C"	"p27_F06"	20830	4050	170	50793	50917	1049	50904	50658	1755	6	0	0	0	0	0	0	0	0	0	0	0	100000.000	100000.000	0.000	0.000	0.000	0.000	0.000	208	1264	-111	13	16.610	-111	0	13	0	0
4	14	9	"YPL046C"	"p27_F06"	21100	4050	170	51334	51024	1344	51361	51462	1740	1	0	0	0	0	0	0	0	0	0	0	0	100000.000	100000.000	0.000	0.000	0.000	0.000	0.000	208	1264	-27	-337	16.610	-27	0	-337	0	0
4	15	9	"YPL049C"	"p27_H06"	21380	4050	170	51104	50709	1659	51081	51005	1891	5	0	0	0	0	0	0	0	0	0	0	0	100000.000	100000.000	0.000	0.000	0.000	0.000	0.000	208	1264	23	-372	16.610	23	0	-372	0	0
4	16	9	"YPL049C"	"p27_H06"	21650	4050	170	52857	52772	1021	52350	52205	1653	9	0	0	0	0	0	0	0	0	0	0	0	100000.000	100000.000	0.000	0.000	0.000	0.000	0.000	208	1354	507	422	16.610	507	0	422	0	0
4	1	10	"YPL112C"	"p31_B12"	17530	4320	170	51255	51128	1100	50562	50442	1696	14	0	0	0	0	0	0	0	0	0	0	0	100000.000	100000.000	0.000	0.000	0.000	0.000	0.000	208	1354	693	566	16.610	693	0	566	0	0
4	2	10	"YPL112C"	"p31_B12"	17800	4320	170	50604	50428	1263	50657	50555	1414	9	0	0	0	0	0	0	0	0	0	0	0	100000.000	100000.000	0.000	0.000	0.000	0.000	0.000	208	1264	-53	-229	16.610	-53	0	-229	0	0
4	3	10	"YPL112C"	"p31_D12"	18080	4320	170	50911	50931	1072	50802	50678	1426	12	0	0	0	0	0	0	0	0	0	0	0	100000.000	100000.000	0.000	0.000	0.000	0.000	0.000	208	1264	109	129	16.610	109	0	129	0	0
4	4	10	"YPL112C"	"p31_D12"	18350	4320	170	48389	48280	1403	50272	50198	1493	0	0	0	0	0	0	0	0	0	0	0	0	100000.000	100000.000	0.000	0.000	0.000	0.000	0.000	208	1264	-1883	-1992	16.610	-1883	0	-1992	0	0
4	5	10	"YMR195W"	"p31_F12"	18630	4320	170	50232	50260	1592	49995	49972	1462	24	1	0	0	0	0	0	0	0	0	0	0	100000.000	100000.000	0.000	0.000	0.000	0.000	0.000	208	1264	237	265	16.610	237	0	265	0	0
4	6	10	"YMR195W"	"p31_F12"	18900	4320	170	48951	48766	1366	48865	48862	1749	4	0	0	0	0	0	0	0	0	0	0	0	100000.000	100000.000	0.000	0.000	0.000	0.000	0.000	208	1264	86	-99	16.610	86	0	-99	0	0
4	7	10	"YOR287C"	"p31_H12"	19180	4320	170	49626	49661	1060	48331	48458	1905	30	0	0	0	0	0	0	0	0	0	0	0	100000.000	100000.000	0.000	0.000	0.000	0.000	0.000	208	1264	1295	1330	16.610	1295	0	1330	0	0
4	8	10	"YOR287C"	"p31_H12"	19450	4320	170	50537	50552	1003	50663	50214	2332	1	0	0	0	0	0	0	0	0	0	0	0	100000.000	100000.000	0.000	0.000	0.000	0.000	0.000	208	1264	-126	-111	16.610	-126	0	-111	0	0
4	9	10	"YOR110W"	"p31_B06"	19730	4320	170	51020	50766	1414	51157	51094	1516	3	0	0	0	0	0	0	0	0	0	0	0	100000.000	100000.000	0.000	0.000	0.000	0.000	0.000	208	1264	-137	-391	16.610	-137	0	-391	0	0
4	10	10	"YOR110W"	"p31_B06"	20000	4320	170	49804	49686	1055	50745	50489	1693	0	0	0	0	0	0	0	0	0	0	0	0	100000.000	100000.000	0.000	0.000	0.000	0.000	0.000	208	1264	-941	-1059	16.610	-941	0	-1059	0	0
4	11	10	"YNR059W"	"p31_D06"	20280	4320	170	51464	51233	1079	50547	50319	1890	7	0	0	0	0	0	0	0	0	0	0	0	100000.000	100000.000	0.000	0.000	0.000	0.000	0.000	208	1264	917	686	16.610	917	0	686	0	0
4	12	10	"YNR059W"	"p31_D06"	20550	4320	170	44396	43830	3591	47818	44365	7775	0	0	0	0	0	0	0	0	0	0	0	0	100000.000	100000.000	0.000	0.000	0.000	0.000	0.000	208	1264	-3422	-3988	16.610	-3422	0	-3988	0	-100
4	13	10	"YOR040W"	"p31_F06"	20830	4320	170	46215	45556	3026	47991	44517	7556	0	0	0	0	0	0	0	0	0	0	0	0	100000.000	100000.000	0.000	0.000	0.000	0.000	0.000	208	1264	-1776	-2435	16.610	-1776	0	-2435	0	-100
4	14	10	"YOR040W"	"p31_F06"	21100	4320	170	50436	50470	1386	50206	50090	1555	20	0	0	0	0	0	0	0	0	0	0	0	100000.000	100000.000	0.000	0.000	0.000	0.000	0.000	208	1264	230	264	16.610	230	0	264	0	0
4	15	10	"YOR119C"	"p31_H06"	21380	4320	170	51416	51385	1552	50734	50307	2395	13	0	0	0	0	0	0	0	0	0	0	0	100000.000	100000.000	0.000	0.000	0.000	0.000	0.000	208	1264	682	651	16.610	682	0	651	0	0
4	16	10	"YOR119C"	"p31_H06"	21650	4320	170	53034	52574	1449	52084	51607	2130	7	0	0	0	0	0	0	0	0	0	0	0	100000.000	100000.000	0.000	0.000	0.000	0.000	0.000	208	1354	950	490	16.610	950	0	490	0	0
4	1	11	"YOR156C"	"p35_B12"	17530	4600	170	45738	45861	1902	49298	49277	1483	0	0	0	0	0	0	0	0	0	0	0	0	100000.000	100000.000	0.000	0.000	0.000	0.000	0.000	208	1354	-3560	-3437	16.610	-3560	0	-3437	0	0
4	2	11	"YOR156C"	"p35_B12"	17800	4600	170	50821	50553	1401	49866	49774	1509	38	0	0	0	0	0	0	0	0	0	0	0	100000.000	100000.000	0.000	0.000	0.000	0.000	0.000	208	1264	955	687	16.610	955	0	687	0	0
4	3	11	"YOR224C"	"p35_D12"	18080	4600	170	48382	48625	1557	49827	49723	1851	3	0	0	0	0	0	0	0	0	0	0	0	100000.000	100000.000	0.000	0.000	0.000	0.000	0.000	208	1264	-1445	-1202	16.610	-1445	0	-1202	0	0
4	4	11	"YOR224C"	"p35_D12"	18350	4600	170	47446	47294	1304	48678	48538	1902	0	0	0	0	0	0	0	0	0	0	0	0	100000.000	100000.000	0.000	0.000	0.000	0.000	0.000	208	1264	-1232	-1384	16.610	-1232	0	-1384	0	0
4	5	11	"YOR248W"	"p35_F12"	18630	4600	170	49395	49062	1304	49258	49215	1536	2	0	0	0	0	0	0	0	0	0	0	0	100000.000	100000.000	0.000	0.000	0.000	0.000	0.000	208	1264	137	-196	16.610	137	0	-196	0	0
4	6	11	"YOR248W"	"p35_F12"	18900	4600	170	49076	49070	1055	49951	49550	1794	0	0	0	0	0	0	0	0	0	0	0	0	100000.000	100000.000	0.000	0.000	0.000	0.000	0.000	208	1264	-875	-881	16.610	-875	0	-881	0	0
4	7	11	"YOR308C"	"p35_H12"	19180	4600	170	46873	46816	1286	48586	48464	1819	0	0	0	0	0	0	0	0	0	0	0	0	100000.000	100000.000	0.000	0.000	0.000	0.000	0.000	208	1264	-1713	-1770	16.610	-1713	0	-1770	0	0
4	8	11	"YOR308C"	"p35_H12"	19450	4600	170	44039	44069	1446	47935	48122	1974	0	0	0	0	0	0	0	0	0	0	0	0	100000.000	100000.000	0.000	0.000	0.000	0.000	0.000	208	1264	-3896	-3866	16.610	-3896	0	-3866	0	0
4	9	11	"YMR313C"	"p35_B06"	19730	4600	170	48647	48776	1184	49430	49241	1938	0	0	0	0	0	0	0	0	0	0	0	0	100000.000	100000.000	0.000	0.000	0.000	0.000	0.000	208	1264	-783	-654	16.610	-783	0	-654	0	0
4	10	11	"YMR313C"	"p35_B06"	20000	4600	170	49056	49049	1261	50012	49960	1429	4	0	0	0	0	0	0	0	0	0	0	0	100000.000	100000.000	0.000	0.000	0.000	0.000	0.000	208	1264	-956	-963	16.610	-956	0	-963	0	0
4	11	11	"YOL164W"	"p35_D06"	20280	4600	170	49306	49373	1366	49674	49681	1859	4	0	0	0	0	0	0	0	0	0	0	0	100000.000	100000.000	0.000	0.000	0.000	0.000	0.000	208	1264	-368	-301	16.610	-368	0	-301	0	0
4	12	11	"YOL164W"	"p35_D06"	20550	4600	170	44547	44696	2037	47447	44403	6672	0	0	0	0	0	0	0	0	0	0	0	0	100000.000	100000.000	0.000	0.000	0.000	0.000	0.000	208	1264	-2900	-2751	16.610	-2900	0	-2751	0	0
4	13	11	"YNL064C"	"p35_F06"	20830	4600	170	47386	47261	2003	47671	44998	6597	0	0	0	0	0	0	0	0	0	0	0	0	100000.000	100000.000	0.000	0.000	0.000	0.000	0.000	208	1264	-285	-410	16.610	-285	0	-410	0	0
4	14	11	"YNL064C"	"p35_F06"	21100	4600	170	49292	49250	1531	50169	49898	1698	5	0	0	0	0	0	0	0	0	0	0	0	100000.000	100000.000	0.000	0.000	0.000	0.000	0.000	208	1264	-877	-919	16.610	-877	0	-919	0	0
4	15	11	"YNL085W"	"p35_H06"	21380	4600	170	44544	44612	2844	49295	49095	2130	0	0	0	0	0	0	0	0	0	0	0	0	100000.000	100000.000	0.000	0.000	0.000	0.000	0.000	208	1264	-4751	-4683	16.610	-4751	0	-4683	0	0
4	16	11	"YNL085W"	"p35_H06"	21650	4600	170	48904	49047	1699	50712	50370	2425	0	0	0	0	0	0	0	0	0	0	0	0	100000.000	100000.000	0.000	0.000	0.000	0.000	0.000	208	1354	-1808	-1665	16.610	-1808	0	-1665	0	0
4	1	12	"YJL144W"	"p39_B12"	17530	4870	170	47893	47982	1256	48229	47971	1746	4	0	0	0	0	0	0	0	0	0	0	0	100000.000	100000.000	0.000	0.000	0.000	0.000	0.000	208	1354	-336	-247	16.610	-336	0	-247	0	0
4	2	12	"YJL144W"	"p39_B12"	17800	4870	170	47943	47920	1425	48804	48564	1994	1	0	0	0	0	0	0	0	0	0	0	0	100000.000	100000.000	0.000	0.000	0.000	0.000	0.000	208	1264	-861	-884	16.610	-861	0	-884	0	0
4	3	12	"YJL189W"	"p39_D12"	18080	4870	170	48111	48054	1533	48173	47544	3096	2	0	0	0	0	0	0	0	0	0	0	0	100000.000	100000.000	0.000	0.000	0.000	0.000	0.000	208	1264	-62	-119	16.610	-62	0	-119	0	0
4	4	12	"YJL189W"	"p39_D12"	18350	4870	170	35691	35748	3933	46109	45466	3087	0	0	0	0	0	0	0	0	0	0	0	0	100000.000	100000.000	0.000	0.000	0.000	0.000	0.000	208	1264	-10418	-10361	16.610	-10418	0	-10361	0	-100
4	5	12	"YKL069W"	"p39_F12"	18630	4870	170	48414	48282	1080	48685	48253	2500	0	0	0	0	0	0	0	0	0	0	0	0	100000.000	100000.000	0.000	0.000	0.000	0.000	0.000	208	1264	-271	-403	16.610	-271	0	-403	0	0
4	6	12	"YKL069W"	"p39_F12"	18900	4870	170	50668	50479	1353	50348	50235	1359	21	0	0	0	0	0	0	0	0	0	0	0	100000.000	100000.000	0.000	0.000	0.000	0.000	0.000	208	1264	320	131	16.610	320	0	131	0	0
4	7	12	"YLR061W"	"p39_H12"	19180	4870	170	50481	50399	1279	50221	50262	1438	18	0	0	0	0	0	0	0	0	0	0	0	100000.000	100000.000	0.000	0.000	0.000	0.000	0.000	208	1264	260	178	16.610	260	0	178	0	0
4	8	12	"YLR061W"	"p39_H12"	19450	4870	170	49102	48900	1203	49558	49160	2266	0	0	0	0	0	0	0	0	0	0	0	0	100000.000	100000.000	0.000	0.000	0.000	0.000	0.000	208	1264	-456	-658	16.610	-456	0	-658	0	0
4	9	12	"YPR064W"	"p39_B06"	19730	4870	170	50385	50298	850	49952	49477	2132	0	0	0	0	0	0	0	0	0	0	0	0	100000.000	100000.000	0.000	0.000	0.000	0.000	0.000	208	1264	433	346	16.610	433	0	346	0	0
4	10	12	"YPR064W"	"p39_B06"	20000	4870	170	49459	49440	1138	49793	49683	1556	4	0	0	0	0	0	0	0	0	0	0	0	100000.000	100000.000	0.000	0.000	0.000	0.000	0.000	208	1264	-334	-353	16.610	-334	0	-353	0	0
4	11	12	"YBR297W"	"p39_D06"	20280	4870	170	49755	49681	1152	49066	48949	1519	23	2	0	0	0	0	0	0	0	0	0	0	100000.000	100000.000	0.000	0.000	0.000	0.000	0.000	208	1264	689	615	16.610	689	0	615	0	0
4	12	12	"YBR297W"	"p39_D06"	20550	4870	170	46879	46796	1360	48714	48649	1288	0	0	0	0	0	0	0	0	0	0	0	0	100000.000	100000.000	0.000	0.000	0.000	0.000	0.000	208	1264	-1835	-1918	16.610	-1835	0	-1918	0	0
4	13	12	"YDR113C"	"p39_F06"	20830	4870	170	48587	48608	1360	49273	49349	1548	2	0	0	0	0	0	0	0	0	0	0	0	100000.000	100000.000	0.000	0.000	0.000	0.000	0.000	208	1264	-686	-665	16.610	-686	0	-665	0	0
4	14	12	"YDR113C"	"p39_F06"	21100	4870	170	50269	50201	1256	50729	50589	1247	8	0	0	0	0	0	0	0	0	0	0	0	100000.000	100000.000	0.000	0.000	0.000	0.000	0.000	208	1264	-460	-528	16.610	-460	0	-528	0	0
4	15	12	"YDR198C"	"p39_H06"	21380	4870	170	51462	51307	1240	50637	50490	1387	30	2	0	0	0	0	0	0	0	0	0	0	100000.000	100000.000	0.000	0.000	0.000	0.000	0.000	208	1264	825	670	16.610	825	0	670	0	0
4	16	12	"YDR198C"	"p39_H06"	21650	4870	170	50561	50596	1331	51226	51031	1545	7	0	0	0	0	0	0	0	0	0	0	0	100000.000	100000.000	0.000	0.000	0.000	0.000	0.000	208	1354	-665	-630	16.610	-665	0	-630	0	0
4	1	13	"YPR158W-A"	"p43_B12"	17530	5150	170	47391	47199	1712	48274	48049	1760	3	0	0	0	0	0	0	0	0	0	0	0	100000.000	100000.000	0.000	0.000	0.000	0.000	0.000	208	1354	-883	-1075	16.610	-883	0	-1075	0	0
4	2	13	"YPR158W-A"	"p43_B12"	17800	5150	170	47839	47972	1281	47701	47556	1859	14	0	0	0	0	0	0	0	0	0	0	0	100000.000	100000.000	0.000	0.000	0.000	0.000	0.000	208	1264	138	271	16.610	138	0	271	0	0
4	3	13	"YLR190W"	"p43_D12"	18080	5150	170	46467	46475	1178	47835	47661	1987	0	0	0	0	0	0	0	0	0	0	0	0	100000.000	100000.000	0.000	0.000	0.000	0.000	0.000	208	1264	-1368	-1360	16.610	-1368	0	-1360	0	0
4	4	13	"YLR190W"	"p43_D12"	18350	5150	170	47119	46965	1605	47265	46726	3359	0	0	0	0	0	0	0	0	0	0	0	0	100000.000	100000.000	0.000	0.000	0.000	0.000	0.000	208	1264	-146	-300	16.610	-146	0	-300	0	0
4	5	13	"YLR254C"	"p43_F12"	18630	5150	170	50194	50127	1266	49199	48941	2019	20	0	0	0	0	0	0	0	0	0	0	0	100000.000	100000.000	0.000	0.000	0.000	0.000	0.000	208	1264	995	928	16.610	995	0	928	0	0
4	6	13	"YLR254C"	"p43_F12"	18900	5150	170	48619	48544	1983	49526	49325	2161	7	0	0	0	0	0	0	0	0	0	0	0	100000.000	100000.000	0.000	0.000	0.000	0.000	0.000	208	1264	-907	-982	16.610	-907	0	-982	0	0
4	7	13	"YML088W"	"p43_H12"	19180	5150	170	49505	49625	1137	50991	50820	1690	0	0	0	0	0	0	0	0	0	0	0	0	100000.000	100000.000	0.000	0.000	0.000	0.000	0.000	208	1264	-1486	-1366	16.610	-1486	0	-1366	0	0
4	8	13	"YML088W"	"p43_H12"	19450	5150	170	48410	48486	2016	50634	50676	1534	7	0	0	0	0	0	0	0	0	0	0	0	100000.000	100000.000	0.000	0.000	0.000	0.000	0.000	208	1264	-2224	-2148	16.610	-2224	0	-2148	0	0
4	9	13	"YMR016C"	"p43_B06"	19730	5150	170	50301	50172	1028	50294	50315	1280	5	0	0	0	0	0	0	0	0	0	0	0	100000.000	100000.000	0.000	0.000	0.000	0.000	0.000	208	1264	7	-122	16.610	7	0	-122	0	0
4	10	13	"YMR016C"	"p43_B06"	20000	5150	170	47964	47945	1240	48859	47692	3441	0	0	0	0	0	0	0	0	0	0	0	0	100000.000	100000.000	0.000	0.000	0.000	0.000	0.000	208	1264	-895	-914	16.610	-895	0	-914	0	0
4	11	13	"YDR472W"	"p43_D06"	20280	5150	170	46352	45836	2505	45685	42838	6944	0	0	0	0	0	0	0	0	0	0	0	0	100000.000	100000.000	0.000	0.000	0.000	0.000	0.000	208	1264	667	151	16.610	667	0	151	0	0
4	12	13	"YDR472W"	"p43_D06"	20550	5150	170	44183	44230	2190	46009	41958	7843	0	0	0	0	0	0	0	0	0	0	0	0	100000.000	100000.000	0.000	0.000	0.000	0.000	0.000	208	1264	-1826	-1779	16.610	-1826	0	-1779	0	0
4	13	13	"YDR498C"	"p43_F06"	20830	5150	170	46457	46648	1825	48038	46360	5011	0	0	0	0	0	0	0	0	0	0	0	0	100000.000	100000.000	0.000	0.000	0.000	0.000	0.000	208	1264	-1581	-1390	16.610	-1581	0	-1390	0	0
4	14	13	"YDR498C"	"p43_F06"	21100	5150	170	47166	47240	1072	50339	49995	1855	0	0	0	0	0	0	0	0	0	0	0	0	100000.000	100000.000	0.000	0.000	0.000	0.000	0.000	208	1264	-3173	-3099	16.610	-3173	0	-3099	0	0
4	15	13	"YDR518W"	"p43_H06"	21380	5150	170	50585	50282	1590	51072	50856	1351	4	0	0	0	0	0	0	0	0	0	0	0	100000.000	100000.000	0.000	0.000	0.000	0.000	0.000	208	1264	-487	-790	16.610	-487	0	-790	0	0
4	16	13	"YDR518W"	"p43_H06"	21650	5150	170	51222	51279	1187	51638	51519	1301	8	0	0	0	0	0	0	0	0	0	0	0	100000.000	100000.000	0.000	0.000	0.000	0.000	0.000	208	1354	-416	-359	16.610	-416	0	-359	0	0
4	1	14	"EMPTY"	"p47_B12"	17530	5420	170	44749	44871	1775	47056	44904	5514	0	0	0	0	0	0	0	0	0	0	0	0	100000.000	100000.000	0.000	0.000	0.000	0.000	0.000	208	1354	-2307	-2185	16.610	-2307	0	-2185	0	0
4	2	14	"EMPTY"	"p47_B12"	17800	5420	170	46706	46553	2099	46932	45408	4218	0	0	0	0	0	0	0	0	0	0	0	0	100000.000	100000.000	0.000	0.000	0.000	0.000	0.000	208	1264	-226	-379	16.610	-226	0	-379	0	0
4	3	14	"EMPTY"	"p47_D12"	18080	5420	170	48560	48730	1411	48283	48018	2242	12	0	0	0	0	0	0	0	0	0	0	0	100000.000	100000.000	0.000	0.000	0.000	0.000	0.000	208	1264	277	447	16.610	277	0	447	0	0
4	4	14	"EMPTY"	"p47_D12"	18350	5420	170	49935	49606	1277	49742	49528	1565	4	0	0	0	0	0	0	0	0	0	0	0	100000.000	100000.000	0.000	0.000	0.000	0.000	0.000	208	1264	193	-136	16.610	193	0	-136	0	0
4	5	14	"EMPTY"	"p47_F12"	18630	5420	170	49453	49355	1141	50158	50059	1314	1	0	0	0	0	0	0	0	0	0	0	0	100000.000	100000.000	0.000	0.000	0.000	0.000	0.000	208	1264	-705	-803	16.610	-705	0	-803	0	0
4	6	14	"EMPTY"	"p47_F12"	18900	5420	170	49671	49480	1632	50145	49750	2268	0	0	0	0	0	0	0	0	0	0	0	0	100000.000	100000.000	0.000	0.000	0.000	0.000	0.000	208	1264	-474	-665	16.610	-474	0	-665	0	0
4	7	14	"EMPTY"	"p47_H12"	19180	5420	170	50428	50387	942	50834	50728	1643	1	0	0	0	0	0	0	0	0	0	0	0	100000.000	100000.000	0.000	0.000	0.000	0.000	0.000	208	1264	-406	-447	16.610	-406	0	-447	0	0
4	8	14	"EMPTY"	"p47_H12"	19450	5420	170	50820	50185	2817	50775	50755	1575	19	0	0	0	0	0	0	0	0	0	0	0	100000.000	100000.000	0.000	0.000	0.000	0.000	0.000	208	1264	45	-590	16.610	45	0	-590	0	0
4	9	14	"YNL109W"	"p47_B06"	19730	5420	170	51030	50795	1399	50553	50496	1440	15	1	0	0	0	0	0	0	0	0	0	0	100000.000	100000.000	0.000	0.000	0.000	0.000	0.000	208	1264	477	242	16.610	477	0	242	0	0
4	10	14	"YNL109W"	"p47_B06"	20000	5420	170	46984	46827	1935	47802	45772	5493	0	0	0	0	0	0	0	0	0	0	0	0	100000.000	100000.000	0.000	0.000	0.000	0.000	0.000	208	1264	-818	-975	16.610	-818	0	-975	0	0
4	11	14	"YOL016C"	"p47_D06"	20280	5420	170	22538	23210	2398	35870	35715	6432	0	0	0	0	0	0	0	0	0	0	0	0	100000.000	100000.000	0.000	0.000	0.000	0.000	0.000	208	1264	-13332	-12660	16.610	-13332	0	-12660	0	-50
4	12	14	"YOL016C"	"p47_D06"	20550	5420	170	22178	22390	1687	32949	33311	5690	0	0	0	0	0	0	0	0	0	0	0	0	100000.000	100000.000	0.000	0.000	0.000	0.000	0.000	208	1264	-10771	-10559	16.610	-10771	0	-10559	0	-50
4	13	14	"YNR010W"	"p47_F06"	20830	5420	170	44019	43864	3260	45440	43124	7596	0	0	0	0	0	0	0	0	0	0	0	0	100000.000	100000.000	0.000	0.000	0.000	0.000	0.000	208	1264	-1421	-1576	16.610	-1421	0	-1576	0	0
4	14	14	"YNR010W"	"p47_F06"	21100	5420	170	48808	48644	1548	49849	49634	1948	0	0	0	0	0	0	0	0	0	0	0	0	100000.000	100000.000	0.000	0.000	0.000	0.000	0.000	208	1264	-1041	-1205	16.610	-1041	0	-1205	0	0
4	15	14	"YMR162C"	"p47_H06"	21380	5420	170	49985	49823	1615	50346	50193	1806	4	0	0	0	0	0	0	0	0	0	0	0	100000.000	100000.000	0.000	0.000	0.000	0.000	0.000	208	1264	-361	-523	16.610	-361	0	-523	0	0
4	16	14	"YMR162C"	"p47_H06"	21650	5420	170	51502	51408	1166	51543	51355	1604	7	0	0	0	0	0	0	0	0	0	0	0	100000.000	100000.000	0.000	0.000	0.000	0.000	0.000	208	1354	-41	-135	16.610	-41	0	-135	0	0
4	1	15	"Pka2_100n"	"c04_D24"	17530	5700	170	22649	23239	3163	40071	39546	5413	0	0	0	0	0	0	0	0	0	0	0	0	100000.000	100000.000	0.000	0.000	0.000	0.000	0.000	208	1354	-17422	-16832	16.610	-17422	0	-16832	0	0
4	2	15	"Pka2_100n"	"c04_D24"	17800	5700	170	30433	30825	2290	40317	39574	5070	0	0	0	0	0	0	0	0	0	0	0	0	100000.000	100000.000	0.000	0.000	0.000	0.000	0.000	208	1264	-9884	-9492	16.610	-9884	0	-9492	0	0
4	3	15	"Rab3A_5n"	"c04_H24"	18080	5700	170	47859	47561	1248	46947	45894	4223	0	0	0	0	0	0	0	0	0	0	0	0	100000.000	100000.000	0.000	0.000	0.000	0.000	0.000	208	1264	912	614	16.610	912	0	614	0	0
4	4	15	"Rab3A_5n"	"c04_H24"	18350	5700	170	51292	51131	956	49695	49429	1591	50	1	0	0	0	0	0	0	0	0	0	0	100000.000	100000.000	0.000	0.000	0.000	0.000	0.000	208	1264	1597	1436	16.610	1597	0	1436	0	0
4	5	15	"EMPTY"	"c04_L24"	18630	5700	170	51441	51029	1371	50281	50202	1280	44	0	0	0	0	0	0	0	0	0	0	0	100000.000	100000.000	0.000	0.000	0.000	0.000	0.000	208	1264	1160	748	16.610	1160	0	748	0	0
4	6	15	"EMPTY"	"c04_L24"	18900	5700	170	52247	52255	1117	51044	50931	1456	43	6	0	0	0	0	0	0	0	0	0	0	100000.000	100000.000	0.000	0.000	0.000	0.000	0.000	208	1264	1203	1211	16.610	1203	0	1211	0	0
4	7	15	"EMPTY"	"c04_P24"	19180	5700	170	51931	51844	999	51563	51507	1449	10	0	0	0	0	0	0	0	0	0	0	0	100000.000	100000.000	0.000	0.000	0.000	0.000	0.000	208	1264	368	281	16.610	368	0	281	0	0
4	8	15	"EMPTY"	"c04_P24"	19450	5700	170	51291	51137	1262	51744	51563	1693	0	0	0	0	0	0	0	0	0	0	0	0	100000.000	100000.000	0.000	0.000	0.000	0.000	0.000	208	1264	-453	-607	16.610	-453	0	-607	0	0
4	9	15	"Casein_10n"	"c04_D12"	19730	5700	170	52713	52618	995	51691	51566	1286	37	4	0	0	0	0	0	0	0	0	0	0	100000.000	100000.000	0.000	0.000	0.000	0.000	0.000	208	1264	1022	927	16.610	1022	0	927	0	0
4	10	15	"Casein_10n"	"c04_D12"	20000	5700	170	51496	50967	1790	50342	49598	3279	0	0	0	0	0	0	0	0	0	0	0	0	100000.000	100000.000	0.000	0.000	0.000	0.000	0.000	208	1264	1154	625	16.610	1154	0	625	0	0
4	11	15	"MBP_10n"	"c04_H12"	20280	5700	170	46777	46972	1941	47556	44915	7035	0	0	0	0	0	0	0	0	0	0	0	0	100000.000	100000.000	0.000	0.000	0.000	0.000	0.000	208	1264	-779	-584	16.610	-779	0	-584	0	0
4	12	15	"MBP_10n"	"c04_H12"	20550	5700	170	45870	46283	2404	46521	44099	7399	0	0	0	0	0	0	0	0	0	0	0	0	100000.000	100000.000	0.000	0.000	0.000	0.000	0.000	208	1264	-651	-238	16.610	-651	0	-238	0	0
4	13	15	"Histone_10n"	"c04_L12"	20830	5700	170	47904	47821	1207	49446	48158	4179	0	0	0	0	0	0	0	0	0	0	0	0	100000.000	100000.000	0.000	0.000	0.000	0.000	0.000	208	1264	-1542	-1625	16.610	-1542	0	-1625	0	0
4	14	15	"Histone_10n"	"c04_L12"	21100	5700	170	50274	50303	1464	50635	50516	1678	9	0	0	0	0	0	0	0	0	0	0	0	100000.000	100000.000	0.000	0.000	0.000	0.000	0.000	208	1264	-361	-332	16.610	-361	0	-332	0	0
4	15	15	"pEY_10n"	"c04_P12"	21380	5700	170	51329	51392	1617	50985	50904	1512	28	5	0	0	0	0	0	0	0	0	0	0	100000.000	100000.000	0.000	0.000	0.000	0.000	0.000	208	1264	344	407	16.610	344	0	407	0	0
4	16	15	"pEY_10n"	"c04_P12"	21650	5700	170	51529	51440	1260	51558	51418	1699	3	0	0	0	0	0	0	0	0	0	0	0	100000.000	100000.000	0.000	0.000	0.000	0.000	0.000	208	1354	-29	-118	16.610	-29	0	-118	0	0
4	1	16	"empty"	"pYaleTF_D24"	17530	5970	170	45981	45782	1234	45765	44786	4308	0	0	0	0	0	0	0	0	0	0	0	0	100000.000	100000.000	0.000	0.000	0.000	0.000	0.000	208	1444	216	17	16.610	216	0	17	0	0
4	2	16	"empty"	"pYaleTF_D24"	17800	5970	170	43197	43236	1482	44056	43099	3562	0	0	0	0	0	0	0	0	0	0	0	0	100000.000	100000.000	0.000	0.000	0.000	0.000	0.000	208	1354	-859	-820	16.610	-859	0	-820	0	0
4	3	16	"empty"	"pYaleTF_H24"	18080	5970	170	45622	45820	1661	43599	42029	5558	2	0	0	0	0	0	0	0	0	0	0	0	100000.000	100000.000	0.000	0.000	0.000	0.000	0.000	208	1354	2023	2221	16.610	2023	0	2221	0	0
4	4	16	"empty"	"pYaleTF_H24"	18350	5970	170	46124	46050	1419	46190	43444	6487	0	0	0	0	0	0	0	0	0	0	0	0	100000.000	100000.000	0.000	0.000	0.000	0.000	0.000	208	1354	-66	-140	16.610	-66	0	-140	0	0
4	5	16	"empty"	"pYaleTF_L24"	18630	5970	170	48588	48360	1588	48269	47495	3354	2	0	0	0	0	0	0	0	0	0	0	0	100000.000	100000.000	0.000	0.000	0.000	0.000	0.000	208	1354	319	91	16.610	319	0	91	0	0
4	6	16	"empty"	"pYaleTF_L24"	18900	5970	170	51532	51386	1061	50046	49859	1606	46	0	0	0	0	0	0	0	0	0	0	0	100000.000	100000.000	0.000	0.000	0.000	0.000	0.000	208	1354	1486	1340	16.610	1486	0	1340	0	0
4	7	16	"ABF1"	"pYaleTF_P24"	19180	5970	170	51611	51476	1030	50971	50752	1841	7	0	0	0	0	0	0	0	0	0	0	0	100000.000	100000.000	0.000	0.000	0.000	0.000	0.000	208	1354	640	505	16.610	640	0	505	0	0
4	8	16	"ABF1"	"pYaleTF_P24"	19450	5970	170	51869	51883	1159	52267	52154	1378	2	0	0	0	0	0	0	0	0	0	0	0	100000.000	100000.000	0.000	0.000	0.000	0.000	0.000	208	1354	-398	-384	16.610	-398	0	-384	0	0
4	9	16	"empty"	"pYaleTF_D12"	19730	5970	170	52612	52450	1260	51830	51733	1492	20	0	0	0	0	0	0	0	0	0	0	0	100000.000	100000.000	0.000	0.000	0.000	0.000	0.000	208	1354	782	620	16.610	782	0	620	0	0
4	10	16	"empty"	"pYaleTF_D12"	20000	5970	170	52501	52322	1598	51565	51486	1353	40	7	0	0	0	0	0	0	0	0	0	0	100000.000	100000.000	0.000	0.000	0.000	0.000	0.000	208	1354	936	757	16.610	936	0	757	0	0
4	11	16	"empty"	"pYaleTF_H12"	20280	5970	170	50671	51038	1669	51342	51180	1605	17	3	0	0	0	0	0	0	0	0	0	0	100000.000	100000.000	0.000	0.000	0.000	0.000	0.000	208	1354	-671	-304	16.610	-671	0	-304	0	0
4	12	16	"empty"	"pYaleTF_H12"	20550	5970	170	50717	50791	1449	51195	51091	1402	14	0	0	0	0	0	0	0	0	0	0	0	100000.000	100000.000	0.000	0.000	0.000	0.000	0.000	208	1354	-478	-404	16.610	-478	0	-404	0	0
4	13	16	"empty"	"pYaleTF_L12"	20830	5970	170	51762	51863	1471	51083	50961	1536	31	8	0	0	0	0	0	0	0	0	0	0	100000.000	100000.000	0.000	0.000	0.000	0.000	0.000	208	1354	679	780	16.610	679	0	780	0	0
4	14	16	"empty"	"pYaleTF_L12"	21100	5970	170	51881	51751	1143	51993	51794	1513	4	0	0	0	0	0	0	0	0	0	0	0	100000.000	100000.000	0.000	0.000	0.000	0.000	0.000	208	1354	-112	-242	16.610	-112	0	-242	0	0
4	15	16	"empty"	"pYaleTF_P12"	21380	5970	170	52457	52497	1096	51954	51704	1663	15	0	0	0	0	0	0	0	0	0	0	0	100000.000	100000.000	0.000	0.000	0.000	0.000	0.000	208	1354	503	543	16.610	503	0	543	0	0
4	16	16	"empty"	"pYaleTF_P12"	21650	5970	170	50745	50624	1844	51372	51350	1436	12	1	0	0	0	0	0	0	0	0	0	0	100000.000	100000.000	0.000	0.000	0.000	0.000	0.000	208	1444	-627	-748	16.610	-627	0	-748	0	0
5	1	1	"Cy3_Ab"	"c01_A23"	3950	6290	170	50019	49994	1411	51130	50913	1712	0	0	0	0	0	0	0	0	0	0	0	0	100000.000	100000.000	0.000	0.000	0.000	0.000	0.000	208	1444	-1111	-1136	16.610	-1111	0	-1136	0	0
5	2	1	"Cy3_Ab"	"c01_A23"	4220	6290	170	46877	46686	1772	48664	47264	4179	0	0	0	0	0	0	0	0	0	0	0	0	100000.000	100000.000	0.000	0.000	0.000	0.000	0.000	208	1354	-1787	-1978	16.610	-1787	0	-1978	0	0
5	3	1	"Pka-2_100n"	"c01_E23"	4500	6290	170	20660	21418	3881	42596	41133	6013	0	0	0	0	0	0	0	0	0	0	0	0	100000.000	100000.000	0.000	0.000	0.000	0.000	0.000	208	1354	-21936	-21178	16.610	-21936	0	-21178	0	0
5	4	1	"Pka-2_100n"	"c01_E23"	4770	6290	170	20372	21753	4147	42498	40956	5615	0	0	0	0	0	0	0	0	0	0	0	0	100000.000	100000.000	0.000	0.000	0.000	0.000	0.000	208	1354	-22126	-20745	16.610	-22126	0	-20745	0	0
5	5	1	"BSA_32n"	"c01_I23"	5050	6290	170	48801	48606	2356	48117	46936	4917	0	0	0	0	0	0	0	0	0	0	0	0	100000.000	100000.000	0.000	0.000	0.000	0.000	0.000	208	1354	684	489	16.610	684	0	489	0	0
5	6	1	"BSA_32n"	"c01_I23"	5320	6290	170	48787	48869	1826	50992	50713	1885	0	0	0	0	0	0	0	0	0	0	0	0	100000.000	100000.000	0.000	0.000	0.000	0.000	0.000	208	1354	-2205	-2123	16.610	-2205	0	-2123	0	0
5	7	1	"BSA_63n"	"c01_M23"	5600	6290	170	50711	50455	2070	51628	51568	1288	11	0	0	0	0	0	0	0	0	0	0	0	100000.000	100000.000	0.000	0.000	0.000	0.000	0.000	208	1354	-917	-1173	16.610	-917	0	-1173	0	0
5	8	1	"BSA_63n"	"c01_M23"	5870	6290	170	50622	50564	1283	51105	51006	1639	2	0	0	0	0	0	0	0	0	0	0	0	100000.000	100000.000	0.000	0.000	0.000	0.000	0.000	208	1354	-483	-541	16.610	-483	0	-541	0	0
5	9	1	"BSA_125n"	"c01_A11"	6150	6290	170	49525	49410	1113	48791	48202	2916	0	0	0	0	0	0	0	0	0	0	0	0	100000.000	100000.000	0.000	0.000	0.000	0.000	0.000	208	1354	734	619	16.610	734	0	619	0	0
5	10	1	"BSA_125n"	"c01_A11"	6420	6290	170	34036	34764	5776	39394	35123	12490	0	0	0	0	0	0	0	0	0	0	0	0	100000.000	100000.000	0.000	0.000	0.000	0.000	0.000	208	1354	-5358	-4630	16.610	-5358	0	-4630	0	-100
5	11	1	"BSA_250n"	"c01_E11"	6700	6290	170	23405	23817	6350	30720	29286	11929	0	0	0	0	0	0	0	0	0	0	0	0	100000.000	100000.000	0.000	0.000	0.000	0.000	0.000	208	1354	-7315	-6903	16.610	-7315	0	-6903	0	-100
5	12	1	"BSA_250n"	"c01_E11"	6970	6290	170	43300	43279	2619	43512	39478	9779	0	0	0	0	0	0	0	0	0	0	0	0	100000.000	100000.000	0.000	0.000	0.000	0.000	0.000	208	1354	-212	-233	16.610	-212	0	-233	0	0
5	13	1	"BSA_500n"	"c01_I11"	7250	6290	170	49660	49593	1187	48934	48509	3232	0	0	0	0	0	0	0	0	0	0	0	0	100000.000	100000.000	0.000	0.000	0.000	0.000	0.000	208	1354	726	659	16.610	726	0	659	0	0
5	14	1	"BSA_500n"	"c01_I11"	7520	6290	170	52392	52193	1778	51907	51710	1262	33	6	0	0	0	0	0	0	0	0	0	0	100000.000	100000.000	0.000	0.000	0.000	0.000	0.000	208	1354	485	286	16.610	485	0	286	0	0
5	15	1	"BSA_1000n"	"c01_M11"	7800	6290	170	51625	51429	1203	52007	51808	1300	2	0	0	0	0	0	0	0	0	0	0	0	100000.000	100000.000	0.000	0.000	0.000	0.000	0.000	208	1354	-382	-578	16.610	-382	0	-578	0	0
5	16	1	"BSA_1000n"	"c01_M11"	8070	6290	170	51825	52211	1676	51189	51204	1418	39	18	0	0	0	0	0	0	0	0	0	0	100000.000	100000.000	0.000	0.000	0.000	0.000	0.000	208	1444	636	1022	16.610	636	0	1022	0	0
5	1	2	"negative"	"p01_A12"	3950	6560	170	50811	50853	1114	51383	50942	2063	1	0	0	0	0	0	0	0	0	0	0	0	100000.000	100000.000	0.000	0.000	0.000	0.000	0.000	208	1354	-572	-530	16.610	-572	0	-530	0	0
5	2	2	"negative"	"p01_A12"	4220	6560	170	50683	50370	1507	49805	49708	2153	14	0	0	0	0	0	0	0	0	0	0	0	100000.000	100000.000	0.000	0.000	0.000	0.000	0.000	208	1264	878	565	16.610	878	0	565	0	0
5	3	2	"Cmd1control"	"p01_C12"	4500	6560	170	41455	40239	4301	47636	46780	3737	0	0	0	0	0	0	0	0	0	0	0	0	100000.000	100000.000	0.000	0.000	0.000	0.000	0.000	208	1264	-6181	-7397	16.610	-6181	0	-7397	0	-100
5	4	2	"Cmd1control"	"p01_C12"	4770	6560	170	46602	45799	2656	46646	46306	3713	0	0	0	0	0	0	0	0	0	0	0	0	100000.000	100000.000	0.000	0.000	0.000	0.000	0.000	208	1264	-44	-847	16.610	-44	0	-847	0	0
5	5	2	"Cmk1control"	"p01_E12"	5050	6560	170	41579	41407	2723	47417	47058	2478	0	0	0	0	0	0	0	0	0	0	0	0	100000.000	100000.000	0.000	0.000	0.000	0.000	0.000	208	1264	-5838	-6010	16.610	-5838	0	-6010	0	0
5	6	2	"Cmk1control"	"p01_E12"	5320	6560	170	47019	46597	2358	49348	49244	2139	0	0	0	0	0	0	0	0	0	0	0	0	100000.000	100000.000	0.000	0.000	0.000	0.000	0.000	208	1264	-2329	-2751	16.610	-2329	0	-2751	0	0
5	7	2	"YBL031W"	"p01_G12"	5600	6560	170	47082	46722	1893	51096	50874	1568	0	0	0	0	0	0	0	0	0	0	0	0	100000.000	100000.000	0.000	0.000	0.000	0.000	0.000	208	1264	-4014	-4374	16.610	-4014	0	-4374	0	0
5	8	2	"YBL031W"	"p01_G12"	5870	6560	170	49231	49292	944	51144	50982	1453	0	0	0	0	0	0	0	0	0	0	0	0	100000.000	100000.000	0.000	0.000	0.000	0.000	0.000	208	1264	-1913	-1852	16.610	-1913	0	-1852	0	0
5	9	2	"YAL056W"	"p01_A06"	6150	6560	170	48758	48822	1576	50285	50127	1759	0	0	0	0	0	0	0	0	0	0	0	0	100000.000	100000.000	0.000	0.000	0.000	0.000	0.000	208	1264	-1527	-1463	16.610	-1527	0	-1463	0	0
5	10	2	"YAL056W"	"p01_A06"	6420	6560	170	44883	44829	2202	47880	46358	4844	0	0	0	0	0	0	0	0	0	0	0	0	100000.000	100000.000	0.000	0.000	0.000	0.000	0.000	208	1264	-2997	-3051	16.610	-2997	0	-3051	0	0
5	11	2	"YAL060W"	"p01_C06"	6700	6560	170	43909	43236	2365	46466	45044	4677	0	0	0	0	0	0	0	0	0	0	0	0	100000.000	100000.000	0.000	0.000	0.000	0.000	0.000	208	1264	-2557	-3230	16.610	-2557	0	-3230	0	0
5	12	2	"YAL060W"	"p01_C06"	6970	6560	170	45297	45487	2256	47894	47625	1919	1	0	0	0	0	0	0	0	0	0	0	0	100000.000	100000.000	0.000	0.000	0.000	0.000	0.000	208	1264	-2597	-2407	16.610	-2597	0	-2407	0	0
5	13	2	"YBR060C"	"p01_E06"	7250	6560	170	45918	45935	2164	49174	49165	1873	0	0	0	0	0	0	0	0	0	0	0	0	100000.000	100000.000	0.000	0.000	0.000	0.000	0.000	208	1264	-3256	-3239	16.610	-3256	0	-3239	0	0
5	14	2	"YBR060C"	"p01_E06"	7520	6560	170	47062	46229	3526	50760	50650	2005	0	0	0	0	0	0	0	0	0	0	0	0	100000.000	100000.000	0.000	0.000	0.000	0.000	0.000	208	1264	-3698	-4531	16.610	-3698	0	-4531	0	-100
5	15	2	"YAL064W"	"p01_G06"	7800	6560	170	50665	50413	1396	51671	51589	1292	0	0	0	0	0	0	0	0	0	0	0	0	100000.000	100000.000	0.000	0.000	0.000	0.000	0.000	208	1264	-1006	-1258	16.610	-1006	0	-1258	0	0
5	16	2	"YAL064W"	"p01_G06"	8070	6560	170	50897	50949	1157	51878	51855	1163	3	0	0	0	0	0	0	0	0	0	0	0	100000.000	100000.000	0.000	0.000	0.000	0.000	0.000	208	1354	-981	-929	16.610	-981	0	-929	0	0
5	1	3	"negative"	"p05_A12"	3950	6840	170	50694	50569	1386	52012	51995	1177	1	0	0	0	0	0	0	0	0	0	0	0	100000.000	100000.000	0.000	0.000	0.000	0.000	0.000	208	1354	-1318	-1443	16.610	-1318	0	-1443	0	0
5	2	3	"negative"	"p05_A12"	4220	6840	170	49839	49849	978	51275	50982	1359	0	0	0	0	0	0	0	0	0	0	0	0	100000.000	100000.000	0.000	0.000	0.000	0.000	0.000	208	1264	-1436	-1426	16.610	-1436	0	-1426	0	0
5	3	3	"Cmd1control"	"p05_C12"	4500	6840	170	47070	47731	1961	49798	49801	1792	4	0	0	0	0	0	0	0	0	0	0	0	100000.000	100000.000	0.000	0.000	0.000	0.000	0.000	208	1264	-2728	-2067	16.610	-2728	0	-2067	0	0
5	4	3	"Cmd1control"	"p05_C12"	4770	6840	170	49168	49296	2117	49840	49596	2007	11	0	0	0	0	0	0	0	0	0	0	0	100000.000	100000.000	0.000	0.000	0.000	0.000	0.000	208	1264	-672	-544	16.610	-672	0	-544	0	0
5	5	3	"Cmk1control"	"p05_E12"	5050	6840	170	42635	42284	2154	49803	49542	2192	0	0	0	0	0	0	0	0	0	0	0	0	100000.000	100000.000	0.000	0.000	0.000	0.000	0.000	208	1264	-7168	-7519	16.610	-7168	0	-7519	0	0
5	6	3	"Cmk1control"	"p05_E12"	5320	6840	170	40482	40295	5072	49500	49090	2671	0	0	0	0	0	0	0	0	0	0	0	0	100000.000	100000.000	0.000	0.000	0.000	0.000	0.000	208	1264	-9018	-9205	16.610	-9018	0	-9205	0	-100
5	7	3	"YDL129W"	"p05_G12"	5600	6840	170	48690	48594	1333	51178	50489	2901	0	0	0	0	0	0	0	0	0	0	0	0	100000.000	100000.000	0.000	0.000	0.000	0.000	0.000	208	1264	-2488	-2584	16.610	-2488	0	-2584	0	0
5	8	3	"YDL129W"	"p05_G12"	5870	6840	170	47971	47908	1431	51507	51321	1524	0	0	0	0	0	0	0	0	0	0	0	0	100000.000	100000.000	0.000	0.000	0.000	0.000	0.000	208	1264	-3536	-3599	16.610	-3536	0	-3599	0	0
5	9	3	"YDL050C"	"p05_A06"	6150	6840	170	49933	49752	1264	50738	50649	1390	1	0	0	0	0	0	0	0	0	0	0	0	100000.000	100000.000	0.000	0.000	0.000	0.000	0.000	208	1264	-805	-986	16.610	-805	0	-986	0	0
5	10	3	"YDL050C"	"p05_A06"	6420	6840	170	47757	47910	1334	50091	50029	1516	0	0	0	0	0	0	0	0	0	0	0	0	100000.000	100000.000	0.000	0.000	0.000	0.000	0.000	208	1264	-2334	-2181	16.610	-2334	0	-2181	0	0
5	11	3	"YDL052C"	"p05_C06"	6700	6840	170	45872	45855	2113	49717	49583	2167	0	0	0	0	0	0	0	0	0	0	0	0	100000.000	100000.000	0.000	0.000	0.000	0.000	0.000	208	1264	-3845	-3862	16.610	-3845	0	-3862	0	0
5	12	3	"YDL052C"	"p05_C06"	6970	6840	170	46537	46645	2369	49420	49459	2322	0	0	0	0	0	0	0	0	0	0	0	0	100000.000	100000.000	0.000	0.000	0.000	0.000	0.000	208	1264	-2883	-2775	16.610	-2883	0	-2775	0	0
5	13	3	"YDL054C"	"p05_E06"	7250	6840	170	49031	48799	1298	50440	50373	1768	0	0	0	0	0	0	0	0	0	0	0	0	100000.000	100000.000	0.000	0.000	0.000	0.000	0.000	208	1264	-1409	-1641	16.610	-1409	0	-1641	0	0
5	14	3	"YDL054C"	"p05_E06"	7520	6840	170	49775	49744	1040	51082	51042	1855	0	0	0	0	0	0	0	0	0	0	0	0	100000.000	100000.000	0.000	0.000	0.000	0.000	0.000	208	1264	-1307	-1338	16.610	-1307	0	-1338	0	0
5	15	3	"YDL056W"	"p05_G06"	7800	6840	170	49065	49102	1950	51225	51297	1438	2	0	0	0	0	0	0	0	0	0	0	0	100000.000	100000.000	0.000	0.000	0.000	0.000	0.000	208	1264	-2160	-2123	16.610	-2160	0	-2123	0	0
5	16	3	"YDL056W"	"p05_G06"	8070	6840	170	51103	51249	1228	51179	51154	1334	17	2	0	0	0	0	0	0	0	0	0	0	100000.000	100000.000	0.000	0.000	0.000	0.000	0.000	208	1354	-76	70	16.610	-76	0	70	0	0
5	1	4	"negative"	"p09_A12"	3950	7110	170	49686	48959	2264	51409	51221	1500	0	0	0	0	0	0	0	0	0	0	0	0	100000.000	100000.000	0.000	0.000	0.000	0.000	0.000	208	1354	-1723	-2450	16.610	-1723	0	-2450	0	0
5	2	4	"negative"	"p09_A12"	4220	7110	170	50787	50348	2167	51430	51295	1357	10	0	0	0	0	0	0	0	0	0	0	0	100000.000	100000.000	0.000	0.000	0.000	0.000	0.000	208	1264	-643	-1082	16.610	-643	0	-1082	0	0
5	3	4	"Cmd1control"	"p09_C12"	4500	7110	170	48834	48769	1278	51410	51283	1408	0	0	0	0	0	0	0	0	0	0	0	0	100000.000	100000.000	0.000	0.000	0.000	0.000	0.000	208	1264	-2576	-2641	16.610	-2576	0	-2641	0	0
5	4	4	"Cmd1control"	"p09_C12"	4770	7110	170	49308	48239	3902	51146	50869	1901	3	0	0	0	0	0	0	0	0	0	0	0	100000.000	100000.000	0.000	0.000	0.000	0.000	0.000	208	1264	-1838	-2907	16.610	-1838	0	-2907	0	0
5	5	4	"Cmk1control"	"p09_E12"	5050	7110	170	49419	49594	1630	51431	51322	1128	4	0	0	0	0	0	0	0	0	0	0	0	100000.000	100000.000	0.000	0.000	0.000	0.000	0.000	208	1264	-2012	-1837	16.610	-2012	0	-1837	0	0
5	6	4	"Cmk1control"	"p09_E12"	5320	7110	170	49813	49990	1182	51067	50704	2290	0	0	0	0	0	0	0	0	0	0	0	0	100000.000	100000.000	0.000	0.000	0.000	0.000	0.000	208	1264	-1254	-1077	16.610	-1254	0	-1077	0	0
5	7	4	"YER179W"	"p09_G12"	5600	7110	170	51269	51283	1774	51667	51535	1583	16	0	0	0	0	0	0	0	0	0	0	0	100000.000	100000.000	0.000	0.000	0.000	0.000	0.000	208	1264	-398	-384	16.610	-398	0	-384	0	0
5	8	4	"YER179W"	"p09_G12"	5870	7110	170	50063	49374	2118	51613	51548	1443	0	0	0	0	0	0	0	0	0	0	0	0	100000.000	100000.000	0.000	0.000	0.000	0.000	0.000	208	1264	-1550	-2239	16.610	-1550	0	-2239	0	0
5	9	4	"YER093C-A"	"p09_A06"	6150	7110	170	50340	49786	2053	50941	50827	1297	3	0	0	0	0	0	0	0	0	0	0	0	100000.000	100000.000	0.000	0.000	0.000	0.000	0.000	208	1264	-601	-1155	16.610	-601	0	-1155	0	0
5	10	4	"YER093C-A"	"p09_A06"	6420	7110	170	48916	48699	1792	50726	50765	1433	0	0	0	0	0	0	0	0	0	0	0	0	100000.000	100000.000	0.000	0.000	0.000	0.000	0.000	208	1264	-1810	-2027	16.610	-1810	0	-2027	0	0
5	11	4	"YER095W"	"p09_C06"	6700	7110	170	50254	50262	1475	51157	51060	1839	5	0	0	0	0	0	0	0	0	0	0	0	100000.000	100000.000	0.000	0.000	0.000	0.000	0.000	208	1264	-903	-895	16.610	-903	0	-895	0	0
5	12	4	"YER095W"	"p09_C06"	6970	7110	170	49199	49091	1739	51400	51259	1595	0	0	0	0	0	0	0	0	0	0	0	0	100000.000	100000.000	0.000	0.000	0.000	0.000	0.000	208	1264	-2201	-2309	16.610	-2201	0	-2309	0	0
5	13	4	"YER097W"	"p09_E06"	7250	7110	170	50377	50316	1234	51588	51318	1502	1	0	0	0	0	0	0	0	0	0	0	0	100000.000	100000.000	0.000	0.000	0.000	0.000	0.000	208	1264	-1211	-1272	16.610	-1211	0	-1272	0	0
5	14	4	"YER097W"	"p09_E06"	7520	7110	170	49985	49853	1271	51711	51688	1338	0	0	0	0	0	0	0	0	0	0	0	0	100000.000	100000.000	0.000	0.000	0.000	0.000	0.000	208	1264	-1726	-1858	16.610	-1726	0	-1858	0	0
5	15	4	"YER101C"	"p09_G06"	7800	7110	170	50123	50127	1640	51156	51239	1528	4	0	0	0	0	0	0	0	0	0	0	0	100000.000	100000.000	0.000	0.000	0.000	0.000	0.000	208	1264	-1033	-1029	16.610	-1033	0	-1029	0	0
5	16	4	"YER101C"	"p09_G06"	8070	7110	170	49935	49917	1494	50842	50736	1509	7	0	0	0	0	0	0	0	0	0	0	0	100000.000	100000.000	0.000	0.000	0.000	0.000	0.000	208	1354	-907	-925	16.610	-907	0	-925	0	0
5	1	5	"negative"	"p13_A12"	3950	7390	170	51682	51433	1270	51649	51560	1594	4	0	0	0	0	0	0	0	0	0	0	0	100000.000	100000.000	0.000	0.000	0.000	0.000	0.000	208	1354	33	-216	16.610	33	0	-216	0	0
5	2	5	"negative"	"p13_A12"	4220	7390	170	50515	50516	1362	51389	51339	1540	3	0	0	0	0	0	0	0	0	0	0	0	100000.000	100000.000	0.000	0.000	0.000	0.000	0.000	208	1264	-874	-873	16.610	-874	0	-873	0	0
5	3	5	"Cmd1control"	"p13_C12"	4500	7390	170	49369	49133	1628	51528	51374	1463	0	0	0	0	0	0	0	0	0	0	0	0	100000.000	100000.000	0.000	0.000	0.000	0.000	0.000	208	1264	-2159	-2395	16.610	-2159	0	-2395	0	0
5	4	5	"Cmd1control"	"p13_C12"	4770	7390	170	48626	48454	1872	51312	51083	1533	0	0	0	0	0	0	0	0	0	0	0	0	100000.000	100000.000	0.000	0.000	0.000	0.000	0.000	208	1264	-2686	-2858	16.610	-2686	0	-2858	0	0
5	5	5	"Cmk1control"	"p13_E12"	5050	7390	170	50213	50051	1304	51329	51252	1305	0	0	0	0	0	0	0	0	0	0	0	0	100000.000	100000.000	0.000	0.000	0.000	0.000	0.000	208	1264	-1116	-1278	16.610	-1116	0	-1278	0	0
5	6	5	"Cmk1control"	"p13_E12"	5320	7390	170	47018	45933	3827	50983	50597	2281	0	0	0	0	0	0	0	0	0	0	0	0	100000.000	100000.000	0.000	0.000	0.000	0.000	0.000	208	1264	-3965	-5050	16.610	-3965	0	-5050	0	-100
5	7	5	"YHL041W"	"p13_G12"	5600	7390	170	50415	50284	1577	51221	50729	2340	0	0	0	0	0	0	0	0	0	0	0	0	100000.000	100000.000	0.000	0.000	0.000	0.000	0.000	208	1264	-806	-937	16.610	-806	0	-937	0	0
5	8	5	"YHL041W"	"p13_G12"	5870	7390	170	49588	49563	930	51631	51506	1459	0	0	0	0	0	0	0	0	0	0	0	0	100000.000	100000.000	0.000	0.000	0.000	0.000	0.000	208	1264	-2043	-2068	16.610	-2043	0	-2068	0	0
5	9	5	"YGR244C"	"p13_A06"	6150	7390	170	48995	49143	1860	51231	51190	1578	6	0	0	0	0	0	0	0	0	0	0	0	100000.000	100000.000	0.000	0.000	0.000	0.000	0.000	208	1264	-2236	-2088	16.610	-2236	0	-2088	0	0
5	10	5	"YGR244C"	"p13_A06"	6420	7390	170	47572	46997	1708	50588	50644	1529	0	0	0	0	0	0	0	0	0	0	0	0	100000.000	100000.000	0.000	0.000	0.000	0.000	0.000	208	1264	-3016	-3591	16.610	-3016	0	-3591	0	0
5	11	5	"YGR247W"	"p13_C06"	6700	7390	170	49618	49396	1249	50780	50505	1698	0	0	0	0	0	0	0	0	0	0	0	0	100000.000	100000.000	0.000	0.000	0.000	0.000	0.000	208	1264	-1162	-1384	16.610	-1162	0	-1384	0	0
5	12	5	"YGR247W"	"p13_C06"	6970	7390	170	50390	50103	1341	50974	50702	1699	0	0	0	0	0	0	0	0	0	0	0	0	100000.000	100000.000	0.000	0.000	0.000	0.000	0.000	208	1264	-584	-871	16.610	-584	0	-871	0	0
5	13	5	"YGR252W"	"p13_E06"	7250	7390	170	49528	49636	1059	51337	51229	1257	0	0	0	0	0	0	0	0	0	0	0	0	100000.000	100000.000	0.000	0.000	0.000	0.000	0.000	208	1264	-1809	-1701	16.610	-1809	0	-1701	0	0
5	14	5	"YGR252W"	"p13_E06"	7520	7390	170	50116	50008	1330	51012	51064	1332	3	0	0	0	0	0	0	0	0	0	0	0	100000.000	100000.000	0.000	0.000	0.000	0.000	0.000	208	1264	-896	-1004	16.610	-896	0	-1004	0	0
5	15	5	"YHR174W"	"p13_G06"	7800	7390	170	50039	50057	1269	50324	50214	1400	10	0	0	0	0	0	0	0	0	0	0	0	100000.000	100000.000	0.000	0.000	0.000	0.000	0.000	208	1264	-285	-267	16.610	-285	0	-267	0	0
5	16	5	"YHR174W"	"p13_G06"	8070	7390	170	48249	48249	1434	50169	49983	1713	0	0	0	0	0	0	0	0	0	0	0	0	100000.000	100000.000	0.000	0.000	0.000	0.000	0.000	208	1355	-1920	-1920	16.610	-1920	0	-1920	0	0
5	1	6	"negative"	"p17_A12"	3950	7660	170	49899	49697	1941	52353	52318	1517	0	0	0	0	0	0	0	0	0	0	0	0	100000.000	100000.000	0.000	0.000	0.000	0.000	0.000	208	1354	-2454	-2656	16.610	-2454	0	-2656	0	0
5	2	6	"negative"	"p17_A12"	4220	7660	170	51012	50811	1519	52290	52294	1290	1	0	0	0	0	0	0	0	0	0	0	0	100000.000	100000.000	0.000	0.000	0.000	0.000	0.000	208	1264	-1278	-1479	16.610	-1278	0	-1479	0	0
5	3	6	"Cmd1control"	"p17_C12"	4500	7660	170	48899	48754	1385	51449	51274	1657	0	0	0	0	0	0	0	0	0	0	0	0	100000.000	100000.000	0.000	0.000	0.000	0.000	0.000	208	1264	-2550	-2695	16.610	-2550	0	-2695	0	0
5	4	6	"Cmd1control"	"p17_C12"	4770	7660	170	48801	48586	1355	50720	50516	1431	0	0	0	0	0	0	0	0	0	0	0	0	100000.000	100000.000	0.000	0.000	0.000	0.000	0.000	208	1264	-1919	-2134	16.610	-1919	0	-2134	0	0
5	5	6	"Cmk1control"	"p17_E12"	5050	7660	170	48786	48743	1510	50919	50917	1197	0	0	0	0	0	0	0	0	0	0	0	0	100000.000	100000.000	0.000	0.000	0.000	0.000	0.000	208	1264	-2133	-2176	16.610	-2133	0	-2176	0	0
5	6	6	"Cmk1control"	"p17_E12"	5320	7660	170	49695	49382	1525	51120	51070	1315	0	0	0	0	0	0	0	0	0	0	0	0	100000.000	100000.000	0.000	0.000	0.000	0.000	0.000	208	1264	-1425	-1738	16.610	-1425	0	-1738	0	0
5	7	6	"YKL003C"	"p17_G12"	5600	7660	170	49926	49870	1494	51450	51183	1806	0	0	0	0	0	0	0	0	0	0	0	0	100000.000	100000.000	0.000	0.000	0.000	0.000	0.000	208	1264	-1524	-1580	16.610	-1524	0	-1580	0	0
5	8	6	"YKL003C"	"p17_G12"	5870	7660	170	48664	48492	1484	51955	51802	1445	0	0	0	0	0	0	0	0	0	0	0	0	100000.000	100000.000	0.000	0.000	0.000	0.000	0.000	208	1264	-3291	-3463	16.610	-3291	0	-3463	0	0
5	9	6	"YJR060W"	"p17_A06"	6150	7660	170	51404	51186	1255	51789	51733	1430	2	0	0	0	0	0	0	0	0	0	0	0	100000.000	100000.000	0.000	0.000	0.000	0.000	0.000	208	1264	-385	-603	16.610	-385	0	-603	0	0
5	10	6	"YJR060W"	"p17_A06"	6420	7660	170	48696	48746	1465	50913	50817	1846	0	0	0	0	0	0	0	0	0	0	0	0	100000.000	100000.000	0.000	0.000	0.000	0.000	0.000	208	1264	-2217	-2167	16.610	-2217	0	-2167	0	0
5	11	6	"YJR072C"	"p17_C06"	6700	7660	170	47138	46291	3936	50778	50554	1672	0	0	0	0	0	0	0	0	0	0	0	0	100000.000	100000.000	0.000	0.000	0.000	0.000	0.000	208	1264	-3640	-4487	16.610	-3640	0	-4487	0	-100
5	12	6	"YJR072C"	"p17_C06"	6970	7660	170	49012	48952	1153	50988	50912	1203	0	0	0	0	0	0	0	0	0	0	0	0	100000.000	100000.000	0.000	0.000	0.000	0.000	0.000	208	1264	-1976	-2036	16.610	-1976	0	-2036	0	0
5	13	6	"YJR074W"	"p17_E06"	7250	7660	170	48893	48907	1223	51172	51166	1058	0	0	0	0	0	0	0	0	0	0	0	0	100000.000	100000.000	0.000	0.000	0.000	0.000	0.000	208	1264	-2279	-2265	16.610	-2279	0	-2265	0	0
5	14	6	"YJR074W"	"p17_E06"	7520	7660	170	49515	49072	1424	51095	51100	1287	0	0	0	0	0	0	0	0	0	0	0	0	100000.000	100000.000	0.000	0.000	0.000	0.000	0.000	208	1264	-1580	-2023	16.610	-1580	0	-2023	0	0
5	15	6	"YJR076C"	"p17_G06"	7800	7660	170	48209	48146	1573	49791	49262	2691	0	0	0	0	0	0	0	0	0	0	0	0	100000.000	100000.000	0.000	0.000	0.000	0.000	0.000	208	1282	-1582	-1645	16.610	-1582	0	-1645	0	0
5	16	6	"YJR076C"	"p17_G06"	8080	7660	170	42624	42386	4584	49470	48833	2660	0	0	0	0	0	0	0	0	0	0	0	0	100000.000	100000.000	0.000	0.000	0.000	0.000	0.000	208	1374	-6846	-7084	16.610	-6846	0	-7084	0	-100
5	1	7	"negative"	"p21_A12"	3950	7940	170	49258	49512	1736	52250	52081	1227	0	0	0	0	0	0	0	0	0	0	0	0	100000.000	100000.000	0.000	0.000	0.000	0.000	0.000	208	1354	-2992	-2738	16.610	-2992	0	-2738	0	0
5	2	7	"negative"	"p21_A12"	4220	7940	170	51406	51314	1233	52713	52674	1159	0	0	0	0	0	0	0	0	0	0	0	0	100000.000	100000.000	0.000	0.000	0.000	0.000	0.000	208	1264	-1307	-1399	16.610	-1307	0	-1399	0	0
5	3	7	"Cmd1control"	"p21_C12"	4500	7940	170	49971	49969	1477	51934	51868	1516	0	0	0	0	0	0	0	0	0	0	0	0	100000.000	100000.000	0.000	0.000	0.000	0.000	0.000	208	1264	-1963	-1965	16.610	-1963	0	-1965	0	0
5	4	7	"Cmd1control"	"p21_C12"	4770	7940	170	48385	48175	1765	51146	51117	1294	0	0	0	0	0	0	0	0	0	0	0	0	100000.000	100000.000	0.000	0.000	0.000	0.000	0.000	208	1264	-2761	-2971	16.610	-2761	0	-2971	0	0
5	5	7	"Cmk1control"	"p21_E12"	5050	7940	170	49326	49239	951	51478	51434	1387	0	0	0	0	0	0	0	0	0	0	0	0	100000.000	100000.000	0.000	0.000	0.000	0.000	0.000	208	1264	-2152	-2239	16.610	-2152	0	-2239	0	0
5	6	7	"Cmk1control"	"p21_E12"	5320	7940	170	49341	48880	2320	51878	51766	1703	0	0	0	0	0	0	0	0	0	0	0	0	100000.000	100000.000	0.000	0.000	0.000	0.000	0.000	208	1264	-2537	-2998	16.610	-2537	0	-2998	0	0
5	7	7	"YLR394W"	"p21_G12"	5600	7940	170	49005	48769	2099	51997	51684	1931	0	0	0	0	0	0	0	0	0	0	0	0	100000.000	100000.000	0.000	0.000	0.000	0.000	0.000	208	1264	-2992	-3228	16.610	-2992	0	-3228	0	0
5	8	7	"YLR394W"	"p21_G12"	5870	7940	170	51396	51130	2184	52511	52486	1553	5	0	0	0	0	0	0	0	0	0	0	0	100000.000	100000.000	0.000	0.000	0.000	0.000	0.000	208	1264	-1115	-1381	16.610	-1115	0	-1381	0	0
5	9	7	"YLR281C"	"p21_A06"	6150	7940	170	48927	49075	1148	52536	52447	1561	0	0	0	0	0	0	0	0	0	0	0	0	100000.000	100000.000	0.000	0.000	0.000	0.000	0.000	208	1264	-3609	-3461	16.610	-3609	0	-3461	0	0
5	10	7	"YLR281C"	"p21_A06"	6420	7940	170	50287	50362	1223	51974	51867	1501	0	0	0	0	0	0	0	0	0	0	0	0	100000.000	100000.000	0.000	0.000	0.000	0.000	0.000	208	1264	-1687	-1612	16.610	-1687	0	-1612	0	0
5	11	7	"YLR285W"	"p21_C06"	6700	7940	170	50136	50174	1867	51923	51681	1670	3	0	0	0	0	0	0	0	0	0	0	0	100000.000	100000.000	0.000	0.000	0.000	0.000	0.000	208	1264	-1787	-1749	16.610	-1787	0	-1749	0	0
5	12	7	"YLR285W"	"p21_C06"	6970	7940	170	51467	51386	1189	51627	51625	1157	13	0	0	0	0	0	0	0	0	0	0	0	100000.000	100000.000	0.000	0.000	0.000	0.000	0.000	208	1264	-160	-241	16.610	-160	0	-241	0	0
5	13	7	"YMR240C"	"p21_E06"	7250	7940	170	51203	51157	1159	51506	51493	997	16	0	0	0	0	0	0	0	0	0	0	0	100000.000	100000.000	0.000	0.000	0.000	0.000	0.000	208	1264	-303	-349	16.610	-303	0	-349	0	0
5	14	7	"YMR240C"	"p21_E06"	7520	7940	170	50145	49736	1531	51615	51563	1197	0	0	0	0	0	0	0	0	0	0	0	0	100000.000	100000.000	0.000	0.000	0.000	0.000	0.000	208	1264	-1470	-1879	16.610	-1470	0	-1879	0	0
5	15	7	"YLR290C"	"p21_G06"	7800	7940	170	49781	50256	1581	51105	50959	1467	13	1	0	0	0	0	0	0	0	0	0	0	100000.000	100000.000	0.000	0.000	0.000	0.000	0.000	208	1264	-1324	-849	16.610	-1324	0	-849	0	0
5	16	7	"YLR290C"	"p21_G06"	8070	7940	170	49425	49515	1174	50401	50050	2120	0	0	0	0	0	0	0	0	0	0	0	0	100000.000	100000.000	0.000	0.000	0.000	0.000	0.000	208	1355	-976	-886	16.610	-976	0	-886	0	0
5	1	8	"GST100p"	"c02_A23"	3950	8210	170	49279	49004	1821	52230	52085	1720	0	0	0	0	0	0	0	0	0	0	0	0	100000.000	100000.000	0.000	0.000	0.000	0.000	0.000	208	1354	-2951	-3226	16.610	-2951	0	-3226	0	0
5	2	8	"GST100p"	"c02_A23"	4220	8210	170	49677	49641	1458	52347	52151	1648	0	0	0	0	0	0	0	0	0	0	0	0	100000.000	100000.000	0.000	0.000	0.000	0.000	0.000	208	1264	-2670	-2706	16.610	-2670	0	-2706	0	0
5	3	8	"GST200p"	"c02_E23"	4500	8210	170	50494	50482	1585	52236	52201	1325	1	0	0	0	0	0	0	0	0	0	0	0	100000.000	100000.000	0.000	0.000	0.000	0.000	0.000	208	1264	-1742	-1754	16.610	-1742	0	-1754	0	0
5	4	8	"GST200p"	"c02_E23"	4770	8210	170	52241	52132	972	51651	51633	1203	23	0	0	0	0	0	0	0	0	0	0	0	100000.000	100000.000	0.000	0.000	0.000	0.000	0.000	208	1264	590	481	16.610	590	0	481	0	0
5	5	8	"GST400p"	"c02_I23"	5050	8210	170	50933	50901	1344	52202	52094	1325	0	0	0	0	0	0	0	0	0	0	0	0	100000.000	100000.000	0.000	0.000	0.000	0.000	0.000	208	1264	-1269	-1301	16.610	-1269	0	-1301	0	0
5	6	8	"GST400p"	"c02_I23"	5320	8210	170	51609	51159	2148	52599	52461	1231	9	0	0	0	0	0	0	0	0	0	0	0	100000.000	100000.000	0.000	0.000	0.000	0.000	0.000	208	1264	-990	-1440	16.610	-990	0	-1440	0	0
5	7	8	"GST800p"	"c02_M23"	5600	8210	170	51717	51553	1107	52456	52401	1145	0	0	0	0	0	0	0	0	0	0	0	0	100000.000	100000.000	0.000	0.000	0.000	0.000	0.000	208	1264	-739	-903	16.610	-739	0	-903	0	0
5	8	8	"GST800p"	"c02_M23"	5870	8210	170	51652	51106	1844	52702	52751	1393	0	0	0	0	0	0	0	0	0	0	0	0	100000.000	100000.000	0.000	0.000	0.000	0.000	0.000	208	1264	-1050	-1596	16.610	-1050	0	-1596	0	0
5	9	8	"GST1600p"	"c02_A11"	6150	8210	170	51096	50933	1278	52427	52417	1499	0	0	0	0	0	0	0	0	0	0	0	0	100000.000	100000.000	0.000	0.000	0.000	0.000	0.000	208	1264	-1331	-1494	16.610	-1331	0	-1494	0	0
5	10	8	"GST1600p"	"c02_A11"	6420	8210	170	50144	50078	1376	52240	52100	1415	0	0	0	0	0	0	0	0	0	0	0	0	100000.000	100000.000	0.000	0.000	0.000	0.000	0.000	208	1264	-2096	-2162	16.610	-2096	0	-2162	0	0
5	11	8	"GST3200p"	"c02_E11"	6700	8210	170	52071	51825	1498	51783	51777	1228	25	1	0	0	0	0	0	0	0	0	0	0	100000.000	100000.000	0.000	0.000	0.000	0.000	0.000	208	1264	288	42	16.610	288	0	42	0	0
5	12	8	"GST3200p"	"c02_E11"	6970	8210	170	50776	50373	1616	51942	51970	1069	0	0	0	0	0	0	0	0	0	0	0	0	100000.000	100000.000	0.000	0.000	0.000	0.000	0.000	208	1264	-1166	-1569	16.610	-1166	0	-1569	0	0
5	13	8	"GST6400p"	"c02_I11"	7250	8210	170	49710	49726	1117	51737	51751	1329	0	0	0	0	0	0	0	0	0	0	0	0	100000.000	100000.000	0.000	0.000	0.000	0.000	0.000	208	1264	-2027	-2011	16.610	-2027	0	-2011	0	0
5	14	8	"GST6400p"	"c02_I11"	7520	8210	170	51618	51426	1177	51654	51605	1224	7	0	0	0	0	0	0	0	0	0	0	0	100000.000	100000.000	0.000	0.000	0.000	0.000	0.000	208	1264	-36	-228	16.610	-36	0	-228	0	0
5	15	8	"GST12800p"	"c02_M11"	7800	8210	170	50962	51059	1141	51673	51513	1158	7	0	0	0	0	0	0	0	0	0	0	0	100000.000	100000.000	0.000	0.000	0.000	0.000	0.000	208	1264	-711	-614	16.610	-711	0	-614	0	0
5	16	8	"GST12800p"	"c02_M11"	8070	8210	170	51606	51634	1356	51031	50906	1353	27	8	0	0	0	0	0	0	0	0	0	0	100000.000	100000.000	0.000	0.000	0.000	0.000	0.000	208	1354	575	603	16.610	575	0	603	0	0
5	1	9	"negative"	"p25_A12"	3950	8490	170	50818	50740	1388	51943	51722	1973	0	0	0	0	0	0	0	0	0	0	0	0	100000.000	100000.000	0.000	0.000	0.000	0.000	0.000	208	1354	-1125	-1203	16.610	-1125	0	-1203	0	0
5	2	9	"negative"	"p25_A12"	4220	8490	170	49543	49109	1848	51975	51633	1688	0	0	0	0	0	0	0	0	0	0	0	0	100000.000	100000.000	0.000	0.000	0.000	0.000	0.000	208	1264	-2432	-2866	16.610	-2432	0	-2866	0	0
5	3	9	"Cmd1control"	"p25_C12"	4500	8490	170	47575	47272	2710	51928	51864	1145	0	0	0	0	0	0	0	0	0	0	0	0	100000.000	100000.000	0.000	0.000	0.000	0.000	0.000	208	1264	-4353	-4656	16.610	-4353	0	-4656	0	0
5	4	9	"Cmd1control"	"p25_C12"	4770	8490	170	49404	49363	805	51522	51480	1087	0	0	0	0	0	0	0	0	0	0	0	0	100000.000	100000.000	0.000	0.000	0.000	0.000	0.000	208	1264	-2118	-2159	16.610	-2118	0	-2159	0	0
5	5	9	"Cmk1control"	"p25_E12"	5050	8490	170	47740	47588	2583	52108	52065	1419	0	0	0	0	0	0	0	0	0	0	0	0	100000.000	100000.000	0.000	0.000	0.000	0.000	0.000	208	1264	-4368	-4520	16.610	-4368	0	-4520	0	0
5	6	9	"Cmk1control"	"p25_E12"	5320	8490	170	47712	47960	1972	52438	52344	1346	0	0	0	0	0	0	0	0	0	0	0	0	100000.000	100000.000	0.000	0.000	0.000	0.000	0.000	208	1264	-4726	-4478	16.610	-4726	0	-4478	0	0
5	7	9	"YBL074C"	"p25_G12"	5600	8490	170	48091	47754	2232	52042	52030	1275	0	0	0	0	0	0	0	0	0	0	0	0	100000.000	100000.000	0.000	0.000	0.000	0.000	0.000	208	1264	-3951	-4288	16.610	-3951	0	-4288	0	0
5	8	9	"YBL074C"	"p25_G12"	5870	8490	170	48422	48289	2006	51669	51268	2007	0	0	0	0	0	0	0	0	0	0	0	0	100000.000	100000.000	0.000	0.000	0.000	0.000	0.000	208	1264	-3247	-3380	16.610	-3247	0	-3380	0	0
5	9	9	"YNL289W"	"p25_A06"	6150	8490	170	48088	48015	1823	51516	51409	1230	0	0	0	0	0	0	0	0	0	0	0	0	100000.000	100000.000	0.000	0.000	0.000	0.000	0.000	208	1264	-3428	-3501	16.610	-3428	0	-3501	0	0
5	10	9	"YNL289W"	"p25_A06"	6420	8490	170	49992	49687	1587	51168	51095	1279	0	0	0	0	0	0	0	0	0	0	0	0	100000.000	100000.000	0.000	0.000	0.000	0.000	0.000	208	1264	-1176	-1481	16.610	-1176	0	-1481	0	0
5	11	9	"YNL294C"	"p25_C06"	6700	8490	170	46560	46839	2708	50660	47973	6536	0	0	0	0	0	0	0	0	0	0	0	0	100000.000	100000.000	0.000	0.000	0.000	0.000	0.000	208	1264	-4100	-3821	16.610	-4100	0	-3821	0	0
5	12	9	"YNL294C"	"p25_C06"	6970	8490	170	44974	44749	2548	49787	46997	6826	0	0	0	0	0	0	0	0	0	0	0	0	100000.000	100000.000	0.000	0.000	0.000	0.000	0.000	208	1264	-4813	-5038	16.610	-4813	0	-5038	0	0
5	13	9	"YNL300W"	"p25_E06"	7250	8490	170	47716	47841	1567	50197	49103	4561	0	0	0	0	0	0	0	0	0	0	0	0	100000.000	100000.000	0.000	0.000	0.000	0.000	0.000	208	1264	-2481	-2356	16.610	-2481	0	-2356	0	0
5	14	9	"YNL300W"	"p25_E06"	7520	8490	170	49383	49299	1708	51222	51157	1388	0	0	0	0	0	0	0	0	0	0	0	0	100000.000	100000.000	0.000	0.000	0.000	0.000	0.000	208	1264	-1839	-1923	16.610	-1839	0	-1923	0	0
5	15	9	"YNL310C"	"p25_G06"	7800	8490	170	48445	48383	1760	51208	51053	1377	0	0	0	0	0	0	0	0	0	0	0	0	100000.000	100000.000	0.000	0.000	0.000	0.000	0.000	208	1264	-2763	-2825	16.610	-2763	0	-2825	0	0
5	16	9	"YNL310C"	"p25_G06"	8070	8490	170	46631	46719	1731	50286	50134	1878	0	0	0	0	0	0	0	0	0	0	0	0	100000.000	100000.000	0.000	0.000	0.000	0.000	0.000	208	1354	-3655	-3567	16.610	-3655	0	-3567	0	0
5	1	10	"negative"	"p29_A12"	3950	8760	170	51832	51786	1280	52693	52431	1683	0	0	0	0	0	0	0	0	0	0	0	0	100000.000	100000.000	0.000	0.000	0.000	0.000	0.000	208	1354	-861	-907	16.610	-861	0	-907	0	0
5	2	10	"negative"	"p29_A12"	4220	8760	170	51377	51038	1579	51654	51539	1314	6	0	0	0	0	0	0	0	0	0	0	0	100000.000	100000.000	0.000	0.000	0.000	0.000	0.000	208	1264	-277	-616	16.610	-277	0	-616	0	0
5	3	10	"Cmd1control"	"p29_C12"	4500	8760	170	49847	49823	1274	51777	51654	1229	0	0	0	0	0	0	0	0	0	0	0	0	100000.000	100000.000	0.000	0.000	0.000	0.000	0.000	208	1264	-1930	-1954	16.610	-1930	0	-1954	0	0
5	4	10	"Cmd1control"	"p29_C12"	4770	8760	170	50744	50421	1651	51502	51416	1272	6	0	0	0	0	0	0	0	0	0	0	0	100000.000	100000.000	0.000	0.000	0.000	0.000	0.000	208	1264	-758	-1081	16.610	-758	0	-1081	0	0
5	5	10	"Cmk1control"	"p29_E12"	5050	8760	170	49995	49687	1272	51874	51706	1489	0	0	0	0	0	0	0	0	0	0	0	0	100000.000	100000.000	0.000	0.000	0.000	0.000	0.000	208	1264	-1879	-2187	16.610	-1879	0	-2187	0	0
5	6	10	"Cmk1control"	"p29_E12"	5320	8760	170	50810	50880	1221	51720	51580	1575	1	0	0	0	0	0	0	0	0	0	0	0	100000.000	100000.000	0.000	0.000	0.000	0.000	0.000	208	1264	-910	-840	16.610	-910	0	-840	0	0
5	7	10	"YGL246C"	"p29_G12"	5600	8760	170	49070	48971	1433	51355	51302	1441	0	0	0	0	0	0	0	0	0	0	0	0	100000.000	100000.000	0.000	0.000	0.000	0.000	0.000	208	1264	-2285	-2384	16.610	-2285	0	-2384	0	0
5	8	10	"YGL246C"	"p29_G12"	5870	8760	170	43746	42771	5389	50971	50717	1920	0	0	0	0	0	0	0	0	0	0	0	0	100000.000	100000.000	0.000	0.000	0.000	0.000	0.000	208	1264	-7225	-8200	16.610	-7225	0	-8200	0	-100
5	9	10	"YBR075W"	"p29_A06"	6150	8760	170	50788	50171	2014	51542	51392	1488	1	0	0	0	0	0	0	0	0	0	0	0	100000.000	100000.000	0.000	0.000	0.000	0.000	0.000	208	1264	-754	-1371	16.610	-754	0	-1371	0	0
5	10	10	"YBR075W"	"p29_A06"	6420	8760	170	47667	47660	2697	50756	50770	1412	0	0	0	0	0	0	0	0	0	0	0	0	100000.000	100000.000	0.000	0.000	0.000	0.000	0.000	208	1264	-3089	-3096	16.610	-3089	0	-3096	0	0
5	11	10	"YLR416C"	"p29_C06"	6700	8760	170	48876	48701	1654	49774	47288	6310	0	0	0	0	0	0	0	0	0	0	0	0	100000.000	100000.000	0.000	0.000	0.000	0.000	0.000	208	1264	-898	-1073	16.610	-898	0	-1073	0	0
5	12	10	"YLR416C"	"p29_C06"	6970	8760	170	49064	48721	1574	49055	46253	6698	0	0	0	0	0	0	0	0	0	0	0	0	100000.000	100000.000	0.000	0.000	0.000	0.000	0.000	208	1264	9	-334	16.610	9	0	-334	0	0
5	13	10	"YDR432W"	"p29_E06"	7250	8760	170	47610	47374	1953	49771	48418	4133	0	0	0	0	0	0	0	0	0	0	0	0	100000.000	100000.000	0.000	0.000	0.000	0.000	0.000	208	1264	-2161	-2397	16.610	-2161	0	-2397	0	0
5	14	10	"YDR432W"	"p29_E06"	7520	8760	170	49323	49389	953	50598	50573	1206	0	0	0	0	0	0	0	0	0	0	0	0	100000.000	100000.000	0.000	0.000	0.000	0.000	0.000	208	1264	-1275	-1209	16.610	-1275	0	-1209	0	0
5	15	10	"YDR434W"	"p29_G06"	7800	8760	170	50894	50715	1318	51119	51087	1325	8	0	0	0	0	0	0	0	0	0	0	0	100000.000	100000.000	0.000	0.000	0.000	0.000	0.000	208	1264	-225	-404	16.610	-225	0	-404	0	0
5	16	10	"YDR434W"	"p29_G06"	8070	8760	170	48479	48141	1875	50146	49688	2395	0	0	0	0	0	0	0	0	0	0	0	0	100000.000	100000.000	0.000	0.000	0.000	0.000	0.000	208	1354	-1667	-2005	16.610	-1667	0	-2005	0	0
5	1	11	"negative"	"p33_A12"	3950	9040	170	49470	49402	2038	52437	52120	1844	0	0	0	0	0	0	0	0	0	0	0	0	100000.000	100000.000	0.000	0.000	0.000	0.000	0.000	208	1354	-2967	-3035	16.610	-2967	0	-3035	0	0
5	2	11	"negative"	"p33_A12"	4220	9040	170	48570	48282	2353	52015	51878	1467	0	0	0	0	0	0	0	0	0	0	0	0	100000.000	100000.000	0.000	0.000	0.000	0.000	0.000	208	1264	-3445	-3733	16.610	-3445	0	-3733	0	0
5	3	11	"Cmd1control"	"p33_C12"	4500	9040	170	47433	47220	2036	51470	51281	1353	0	0	0	0	0	0	0	0	0	0	0	0	100000.000	100000.000	0.000	0.000	0.000	0.000	0.000	208	1264	-4037	-4250	16.610	-4037	0	-4250	0	0
5	4	11	"Cmd1control"	"p33_C12"	4770	9040	170	47578	47290	2323	52080	51919	1346	0	0	0	0	0	0	0	0	0	0	0	0	100000.000	100000.000	0.000	0.000	0.000	0.000	0.000	208	1264	-4502	-4790	16.610	-4502	0	-4790	0	0
5	5	11	"Cmk1control"	"p33_E12"	5050	9040	170	48010	47689	2203	51800	51439	1871	0	0	0	0	0	0	0	0	0	0	0	0	100000.000	100000.000	0.000	0.000	0.000	0.000	0.000	208	1264	-3790	-4111	16.610	-3790	0	-4111	0	0
5	6	11	"Cmk1control"	"p33_E12"	5320	9040	170	40535	39330	5325	50445	50255	1741	0	0	0	0	0	0	0	0	0	0	0	0	100000.000	100000.000	0.000	0.000	0.000	0.000	0.000	208	1264	-9910	-11115	16.610	-9910	0	-11115	0	-100
5	7	11	"YIL072W"	"p33_G12"	5600	9040	170	46788	46971	1928	51111	50963	1368	0	0	0	0	0	0	0	0	0	0	0	0	100000.000	100000.000	0.000	0.000	0.000	0.000	0.000	208	1264	-4323	-4140	16.610	-4323	0	-4140	0	0
5	8	11	"YIL072W"	"p33_G12"	5870	9040	170	46141	46556	1855	51520	51370	1230	0	0	0	0	0	0	0	0	0	0	0	0	100000.000	100000.000	0.000	0.000	0.000	0.000	0.000	208	1264	-5379	-4964	16.610	-5379	0	-4964	0	0
5	9	11	"YGR198W"	"p33_A06"	6150	9040	170	48059	48301	2350	51614	51457	1372	0	0	0	0	0	0	0	0	0	0	0	0	100000.000	100000.000	0.000	0.000	0.000	0.000	0.000	208	1264	-3555	-3313	16.610	-3555	0	-3313	0	0
5	10	11	"YGR198W"	"p33_A06"	6420	9040	170	48140	47770	2108	51281	51111	1461	0	0	0	0	0	0	0	0	0	0	0	0	100000.000	100000.000	0.000	0.000	0.000	0.000	0.000	208	1264	-3141	-3511	16.610	-3141	0	-3511	0	0
5	11	11	"YGR227W"	"p33_C06"	6700	9040	170	50238	50306	1078	51203	51092	1409	0	0	0	0	0	0	0	0	0	0	0	0	100000.000	100000.000	0.000	0.000	0.000	0.000	0.000	208	1264	-965	-897	16.610	-965	0	-897	0	0
5	12	11	"YGR227W"	"p33_C06"	6970	9040	170	49678	49667	1048	51310	51103	1434	0	0	0	0	0	0	0	0	0	0	0	0	100000.000	100000.000	0.000	0.000	0.000	0.000	0.000	208	1264	-1632	-1643	16.610	-1632	0	-1643	0	0
5	13	11	"YNL043C"	"p33_E06"	7250	9040	170	46815	46817	2202	50179	50167	1358	0	0	0	0	0	0	0	0	0	0	0	0	100000.000	100000.000	0.000	0.000	0.000	0.000	0.000	208	1264	-3364	-3362	16.610	-3364	0	-3362	0	0
5	14	11	"YNL043C"	"p33_E06"	7520	9040	170	48965	49029	1795	50390	50319	1391	6	0	0	0	0	0	0	0	0	0	0	0	100000.000	100000.000	0.000	0.000	0.000	0.000	0.000	208	1264	-1425	-1361	16.610	-1425	0	-1361	0	0
5	15	11	"YHL003C"	"p33_G06"	7800	9040	170	47348	47478	1535	50508	50486	1566	0	0	0	0	0	0	0	0	0	0	0	0	100000.000	100000.000	0.000	0.000	0.000	0.000	0.000	208	1264	-3160	-3030	16.610	-3160	0	-3030	0	0
5	16	11	"YHL003C"	"p33_G06"	8070	9040	170	46255	46617	1703	49806	49653	1658	0	0	0	0	0	0	0	0	0	0	0	0	100000.000	100000.000	0.000	0.000	0.000	0.000	0.000	208	1354	-3551	-3189	16.610	-3551	0	-3189	0	0
5	1	12	"negative"	"p37_A12"	3950	9310	170	50690	50488	1383	51970	52001	1329	0	0	0	0	0	0	0	0	0	0	0	0	100000.000	100000.000	0.000	0.000	0.000	0.000	0.000	208	1354	-1280	-1482	16.610	-1280	0	-1482	0	0
5	2	12	"negative"	"p37_A12"	4220	9310	170	52274	52071	1353	52132	52086	1284	14	0	0	0	0	0	0	0	0	0	0	0	100000.000	100000.000	0.000	0.000	0.000	0.000	0.000	208	1264	142	-61	16.610	142	0	-61	0	0
5	3	12	"Cmd1control"	"p37_C12"	4500	9310	170	49117	48889	1757	51884	51853	1217	0	0	0	0	0	0	0	0	0	0	0	0	100000.000	100000.000	0.000	0.000	0.000	0.000	0.000	208	1264	-2767	-2995	16.610	-2767	0	-2995	0	0
5	4	12	"Cmd1control"	"p37_C12"	4770	9310	170	49513	49513	1276	52028	51863	1253	0	0	0	0	0	0	0	0	0	0	0	0	100000.000	100000.000	0.000	0.000	0.000	0.000	0.000	208	1264	-2515	-2515	16.610	-2515	0	-2515	0	0
5	5	12	"Cmk1control"	"p37_E12"	5050	9310	170	48887	49519	2124	51981	51780	1551	0	0	0	0	0	0	0	0	0	0	0	0	100000.000	100000.000	0.000	0.000	0.000	0.000	0.000	208	1264	-3094	-2462	16.610	-3094	0	-2462	0	0
5	6	12	"Cmk1control"	"p37_E12"	5320	9310	170	50097	50065	1149	51273	51103	1883	0	0	0	0	0	0	0	0	0	0	0	0	100000.000	100000.000	0.000	0.000	0.000	0.000	0.000	208	1264	-1176	-1208	16.610	-1176	0	-1208	0	0
5	7	12	"YNL175C"	"p37_G12"	5600	9310	170	51275	50652	1681	51572	51612	1430	2	0	0	0	0	0	0	0	0	0	0	0	100000.000	100000.000	0.000	0.000	0.000	0.000	0.000	208	1264	-297	-920	16.610	-297	0	-920	0	0
5	8	12	"YNL175C"	"p37_G12"	5870	9310	170	52091	52002	1322	52092	51944	1359	12	2	0	0	0	0	0	0	0	0	0	0	100000.000	100000.000	0.000	0.000	0.000	0.000	0.000	208	1264	-1	-90	16.610	-1	0	-90	0	0
5	9	12	"YPL249C-A"	"p37_A06"	6150	9310	170	50423	50304	992	51547	51440	1373	0	0	0	0	0	0	0	0	0	0	0	0	100000.000	100000.000	0.000	0.000	0.000	0.000	0.000	208	1264	-1124	-1243	16.610	-1124	0	-1243	0	0
5	10	12	"YPL249C-A"	"p37_A06"	6420	9310	170	50485	50521	1353	50770	50379	1707	10	0	0	0	0	0	0	0	0	0	0	0	100000.000	100000.000	0.000	0.000	0.000	0.000	0.000	208	1264	-285	-249	16.610	-285	0	-249	0	0
5	11	12	"YPR020W"	"p37_C06"	6700	9310	170	48465	48212	1332	51075	50747	1709	0	0	0	0	0	0	0	0	0	0	0	0	100000.000	100000.000	0.000	0.000	0.000	0.000	0.000	208	1264	-2610	-2863	16.610	-2610	0	-2863	0	0
5	12	12	"YPR020W"	"p37_C06"	6970	9310	170	49067	49351	2086	50963	50864	1346	12	0	0	0	0	0	0	0	0	0	0	0	100000.000	100000.000	0.000	0.000	0.000	0.000	0.000	208	1264	-1896	-1612	16.610	-1896	0	-1612	0	0
5	13	12	"YPR109W"	"p37_E06"	7250	9310	170	51514	51268	1210	50424	50423	1357	39	2	0	0	0	0	0	0	0	0	0	0	100000.000	100000.000	0.000	0.000	0.000	0.000	0.000	208	1264	1090	844	16.610	1090	0	844	0	0
5	14	12	"YPR109W"	"p37_E06"	7520	9310	170	50077	50184	2001	49911	49904	1402	33	12	0	0	0	0	0	0	0	0	0	0	100000.000	100000.000	0.000	0.000	0.000	0.000	0.000	208	1264	166	273	16.610	166	0	273	0	0
5	15	12	"YBR150C"	"p37_G06"	7800	9310	170	47875	48053	1522	49287	49086	1944	0	0	0	0	0	0	0	0	0	0	0	0	100000.000	100000.000	0.000	0.000	0.000	0.000	0.000	208	1264	-1412	-1234	16.610	-1412	0	-1234	0	0
5	16	12	"YBR150C"	"p37_G06"	8070	9310	170	48306	47656	2767	49103	48749	2144	0	0	0	0	0	0	0	0	0	0	0	0	100000.000	100000.000	0.000	0.000	0.000	0.000	0.000	208	1354	-797	-1447	16.610	-797	0	-1447	0	0
5	1	13	"negative"	"p41_A12"	3950	9590	170	51778	51796	1646	51447	51427	1200	38	12	0	0	0	0	0	0	0	0	0	0	100000.000	100000.000	0.000	0.000	0.000	0.000	0.000	208	1354	331	349	16.610	331	0	349	0	0
5	2	13	"negative"	"p41_A12"	4220	9590	170	50327	49957	1608	51943	51835	1350	0	0	0	0	0	0	0	0	0	0	0	0	100000.000	100000.000	0.000	0.000	0.000	0.000	0.000	208	1264	-1616	-1986	16.610	-1616	0	-1986	0	0
5	3	13	"Cmd1control"	"p41_C12"	4500	9590	170	47370	47331	1514	51620	51433	1609	0	0	0	0	0	0	0	0	0	0	0	0	100000.000	100000.000	0.000	0.000	0.000	0.000	0.000	208	1264	-4250	-4289	16.610	-4250	0	-4289	0	0
5	4	13	"Cmd1control"	"p41_C12"	4770	9590	170	48929	48266	2663	51798	51572	1526	0	0	0	0	0	0	0	0	0	0	0	0	100000.000	100000.000	0.000	0.000	0.000	0.000	0.000	208	1264	-2869	-3532	16.610	-2869	0	-3532	0	0
5	5	13	"Cmk1control"	"p41_E12"	5050	9590	170	48027	47702	2152	51962	51770	1568	0	0	0	0	0	0	0	0	0	0	0	0	100000.000	100000.000	0.000	0.000	0.000	0.000	0.000	208	1264	-3935	-4260	16.610	-3935	0	-4260	0	0
5	6	13	"Cmk1control"	"p41_E12"	5320	9590	170	46529	46692	1836	51509	51438	1398	0	0	0	0	0	0	0	0	0	0	0	0	100000.000	100000.000	0.000	0.000	0.000	0.000	0.000	208	1264	-4980	-4817	16.610	-4980	0	-4817	0	0
5	7	13	"YER182W"	"p41_G12"	5600	9590	170	50040	49894	1641	51747	51677	1569	0	0	0	0	0	0	0	0	0	0	0	0	100000.000	100000.000	0.000	0.000	0.000	0.000	0.000	208	1264	-1707	-1853	16.610	-1707	0	-1853	0	0
5	8	13	"YER182W"	"p41_G12"	5870	9590	170	51016	50748	1549	51971	51483	2356	0	0	0	0	0	0	0	0	0	0	0	0	100000.000	100000.000	0.000	0.000	0.000	0.000	0.000	208	1264	-955	-1223	16.610	-955	0	-1223	0	0
5	9	13	"YLR309C"	"p41_A06"	6150	9590	170	47054	46881	1982	50880	50464	2445	0	0	0	0	0	0	0	0	0	0	0	0	100000.000	100000.000	0.000	0.000	0.000	0.000	0.000	208	1264	-3826	-3999	16.610	-3826	0	-3999	0	0
5	10	13	"YLR309C"	"p41_A06"	6420	9590	170	45948	46027	1086	49915	49743	1568	0	0	0	0	0	0	0	0	0	0	0	0	100000.000	100000.000	0.000	0.000	0.000	0.000	0.000	208	1264	-3967	-3888	16.610	-3967	0	-3888	0	0
5	11	13	"YDR329C"	"p41_C06"	6700	9590	170	48860	48892	1215	49638	49549	1648	1	0	0	0	0	0	0	0	0	0	0	0	100000.000	100000.000	0.000	0.000	0.000	0.000	0.000	208	1264	-778	-746	16.610	-778	0	-746	0	0
5	12	13	"YDR329C"	"p41_C06"	6970	9590	170	47500	47352	1474	49516	49117	2218	0	0	0	0	0	0	0	0	0	0	0	0	100000.000	100000.000	0.000	0.000	0.000	0.000	0.000	208	1264	-2016	-2164	16.610	-2016	0	-2164	0	0
5	13	13	"YDR458C"	"p41_E06"	7250	9590	170	45903	45989	2015	49455	49008	2331	0	0	0	0	0	0	0	0	0	0	0	0	100000.000	100000.000	0.000	0.000	0.000	0.000	0.000	208	1264	-3552	-3466	16.610	-3552	0	-3466	0	0
5	14	13	"YDR458C"	"p41_E06"	7520	9590	170	44687	44887	2020	49081	48956	1555	0	0	0	0	0	0	0	0	0	0	0	0	100000.000	100000.000	0.000	0.000	0.000	0.000	0.000	208	1264	-4394	-4194	16.610	-4394	0	-4194	0	0
5	15	13	"YFL054C"	"p41_G06"	7800	9590	170	45393	45187	1620	48265	48074	1612	0	0	0	0	0	0	0	0	0	0	0	0	100000.000	100000.000	0.000	0.000	0.000	0.000	0.000	208	1264	-2872	-3078	16.610	-2872	0	-3078	0	0
5	16	13	"YFL054C"	"p41_G06"	8070	9590	170	41938	41667	2677	48501	48191	2353	0	0	0	0	0	0	0	0	0	0	0	0	100000.000	100000.000	0.000	0.000	0.000	0.000	0.000	208	1354	-6563	-6834	16.610	-6563	0	-6834	0	0
5	1	14	"negative"	"p45_A12"	3950	9860	170	48985	48877	1433	50425	47515	6531	0	0	0	0	0	0	0	0	0	0	0	0	100000.000	100000.000	0.000	0.000	0.000	0.000	0.000	208	1354	-1440	-1548	16.610	-1440	0	-1548	0	0
5	2	14	"negative"	"p45_A12"	4220	9860	170	49218	49156	1685	49723	46759	7178	0	0	0	0	0	0	0	0	0	0	0	0	100000.000	100000.000	0.000	0.000	0.000	0.000	0.000	208	1264	-505	-567	16.610	-505	0	-567	0	0
5	3	14	"Cmd1control"	"p45_C12"	4500	9860	170	45314	44124	4664	49867	47892	5843	0	0	0	0	0	0	0	0	0	0	0	0	100000.000	100000.000	0.000	0.000	0.000	0.000	0.000	208	1264	-4553	-5743	16.610	-4553	0	-5743	0	0
5	4	14	"Cmd1control"	"p45_C12"	4770	9860	170	48975	48213	2829	51172	50720	2352	0	0	0	0	0	0	0	0	0	0	0	0	100000.000	100000.000	0.000	0.000	0.000	0.000	0.000	208	1264	-2197	-2959	16.610	-2197	0	-2959	0	0
5	5	14	"Cmk1control"	"p45_E12"	5050	9860	170	49010	49104	916	51683	51076	2714	0	0	0	0	0	0	0	0	0	0	0	0	100000.000	100000.000	0.000	0.000	0.000	0.000	0.000	208	1264	-2673	-2579	16.610	-2673	0	-2579	0	0
5	6	14	"Cmk1control"	"p45_E12"	5320	9860	170	41208	39400	6878	50039	49442	3055	0	0	0	0	0	0	0	0	0	0	0	0	100000.000	100000.000	0.000	0.000	0.000	0.000	0.000	208	1264	-8831	-10639	16.610	-8831	0	-10639	0	-100
5	7	14	"YNL304W"	"p45_G12"	5600	9860	170	44874	44815	2367	50549	50300	1836	0	0	0	0	0	0	0	0	0	0	0	0	100000.000	100000.000	0.000	0.000	0.000	0.000	0.000	208	1264	-5675	-5734	16.610	-5675	0	-5734	0	0
5	8	14	"YNL304W"	"p45_G12"	5870	9860	170	45996	45899	2295	49800	48962	3430	0	0	0	0	0	0	0	0	0	0	0	0	100000.000	100000.000	0.000	0.000	0.000	0.000	0.000	208	1264	-3804	-3901	16.610	-3804	0	-3901	0	-100
5	9	14	"YPR069C"	"p45_A06"	6150	9860	170	47156	46478	2403	49625	48823	3339	0	0	0	0	0	0	0	0	0	0	0	0	100000.000	100000.000	0.000	0.000	0.000	0.000	0.000	208	1264	-2469	-3147	16.610	-2469	0	-3147	0	0
5	10	14	"YPR069C"	"p45_A06"	6420	9860	170	45914	46017	2108	50226	50055	1534	0	0	0	0	0	0	0	0	0	0	0	0	100000.000	100000.000	0.000	0.000	0.000	0.000	0.000	208	1264	-4312	-4209	16.610	-4312	0	-4209	0	0
5	11	14	"YKL168C"	"p45_C06"	6700	9860	170	43027	43058	2759	49705	49633	1371	0	0	0	0	0	0	0	0	0	0	0	0	100000.000	100000.000	0.000	0.000	0.000	0.000	0.000	208	1264	-6678	-6647	16.610	-6678	0	-6647	0	100
5	12	14	"YKL168C"	"p45_C06"	6970	9860	170	41641	41277	2471	49065	48817	1993	0	0	0	0	0	0	0	0	0	0	0	0	100000.000	100000.000	0.000	0.000	0.000	0.000	0.000	208	1264	-7424	-7788	16.610	-7424	0	-7788	0	100
5	13	14	"YOR041C"	"p45_E06"	7250	9860	170	46766	46659	1207	48725	48363	2036	0	0	0	0	0	0	0	0	0	0	0	0	100000.000	100000.000	0.000	0.000	0.000	0.000	0.000	208	1264	-1959	-2066	16.610	-1959	0	-2066	0	0
5	14	14	"YOR041C"	"p45_E06"	7520	9860	170	47266	47171	1630	48659	48451	1726	0	0	0	0	0	0	0	0	0	0	0	0	100000.000	100000.000	0.000	0.000	0.000	0.000	0.000	208	1264	-1393	-1488	16.610	-1393	0	-1488	0	0
5	15	14	"YJR040W"	"p45_G06"	7800	9860	170	44695	45102	1743	48387	48245	1458	0	0	0	0	0	0	0	0	0	0	0	0	100000.000	100000.000	0.000	0.000	0.000	0.000	0.000	208	1264	-3692	-3285	16.610	-3692	0	-3285	0	0
5	16	14	"YJR040W"	"p45_G06"	8070	9860	170	44821	45121	1670	48151	48115	1734	0	0	0	0	0	0	0	0	0	0	0	0	100000.000	100000.000	0.000	0.000	0.000	0.000	0.000	208	1354	-3330	-3030	16.610	-3330	0	-3030	0	0
5	1	15	"Pka2_100n"	"c04_A23"	3950	10140	170	14759	15148	1414	40103	38259	9022	0	0	0	0	0	0	0	0	0	0	0	0	100000.000	100000.000	0.000	0.000	0.000	0.000	0.000	208	1354	-25344	-24955	16.610	-25344	0	-24955	0	0
5	2	15	"Pka2_100n"	"c04_A23"	4220	10140	170	14368	14593	1180	37499	36522	8091	0	0	0	0	0	0	0	0	0	0	0	0	100000.000	100000.000	0.000	0.000	0.000	0.000	0.000	208	1264	-23131	-22906	16.610	-23131	0	-22906	0	0
5	3	15	"Rab3A_5n"	"c04_E23"	4500	10140	170	38354	38181	3514	46582	43893	7281	0	0	0	0	0	0	0	0	0	0	0	0	100000.000	100000.000	0.000	0.000	0.000	0.000	0.000	208	1264	-8228	-8401	16.610	-8228	0	-8401	0	-100
5	4	15	"Rab3A_5n"	"c04_E23"	4770	10140	170	43891	42695	4698	50267	49851	2096	0	0	0	0	0	0	0	0	0	0	0	0	100000.000	100000.000	0.000	0.000	0.000	0.000	0.000	208	1264	-6376	-7572	16.610	-6376	0	-7572	0	-100
5	5	15	"dead Mkk2"	"c04_I23"	5050	10140	170	51202	50934	1617	51191	50965	1993	3	0	0	0	0	0	0	0	0	0	0	0	100000.000	100000.000	0.000	0.000	0.000	0.000	0.000	208	1264	11	-257	16.610	11	0	-257	0	0
5	6	15	"dead Mkk2"	"c04_I23"	5320	10140	170	51491	51363	874	51001	50197	3031	0	0	0	0	0	0	0	0	0	0	0	0	100000.000	100000.000	0.000	0.000	0.000	0.000	0.000	208	1264	490	362	16.610	490	0	362	0	0
5	7	15	"EMPTY"	"c04_M23"	5600	10140	170	51129	50873	1814	50983	50861	1213	26	0	0	0	0	0	0	0	0	0	0	0	100000.000	100000.000	0.000	0.000	0.000	0.000	0.000	208	1264	146	-110	16.610	146	0	-110	0	0
5	8	15	"EMPTY"	"c04_M23"	5870	10140	170	50177	49820	1980	50387	49613	2880	0	0	0	0	0	0	0	0	0	0	0	0	100000.000	100000.000	0.000	0.000	0.000	0.000	0.000	208	1264	-210	-567	16.610	-210	0	-567	0	0
5	9	15	"Casein_10n"	"c04_A11"	6150	10140	170	49727	49525	1262	50628	49905	2995	0	0	0	0	0	0	0	0	0	0	0	0	100000.000	100000.000	0.000	0.000	0.000	0.000	0.000	208	1264	-901	-1103	16.610	-901	0	-1103	0	0
5	10	15	"Casein_10n"	"c04_A11"	6420	10140	170	51345	51392	843	51348	51168	1394	6	0	0	0	0	0	0	0	0	0	0	0	100000.000	100000.000	0.000	0.000	0.000	0.000	0.000	208	1264	-3	44	16.610	-3	0	44	0	0
5	11	15	"MBP_10n"	"c04_E11"	6700	10140	170	51623	51594	1114	50893	50790	1277	32	1	0	0	0	0	0	0	0	0	0	0	100000.000	100000.000	0.000	0.000	0.000	0.000	0.000	208	1264	730	701	16.610	730	0	701	0	0
5	12	15	"MBP_10n"	"c04_E11"	6970	10140	170	49928	49759	1512	50316	50136	1517	8	0	0	0	0	0	0	0	0	0	0	0	100000.000	100000.000	0.000	0.000	0.000	0.000	0.000	208	1264	-388	-557	16.610	-388	0	-557	0	0
5	13	15	"Histone_10n"	"c04_I11"	7250	10140	170	45348	45139	2348	49059	48925	1623	0	0	0	0	0	0	0	0	0	0	0	0	100000.000	100000.000	0.000	0.000	0.000	0.000	0.000	208	1264	-3711	-3920	16.610	-3711	0	-3920	0	0
5	14	15	"Histone_10n"	"c04_I11"	7520	10140	170	46466	46655	1203	48836	48775	1546	0	0	0	0	0	0	0	0	0	0	0	0	100000.000	100000.000	0.000	0.000	0.000	0.000	0.000	208	1264	-2370	-2181	16.610	-2370	0	-2181	0	0
5	15	15	"pEY_10n"	"c04_M11"	7800	10140	170	48666	48721	1537	48967	48786	1563	17	0	0	0	0	0	0	0	0	0	0	0	100000.000	100000.000	0.000	0.000	0.000	0.000	0.000	208	1264	-301	-246	16.610	-301	0	-246	0	0
5	16	15	"pEY_10n"	"c04_M11"	8070	10140	170	47949	48050	1045	48539	48554	1539	2	0	0	0	0	0	0	0	0	0	0	0	100000.000	100000.000	0.000	0.000	0.000	0.000	0.000	208	1354	-590	-489	16.610	-590	0	-489	0	0
5	1	16	"YMR176W"	"pYaleTF_A23"	3950	10410	170	46779	46878	3144	50021	46317	7984	0	0	0	0	0	0	0	0	0	0	0	0	100000.000	100000.000	0.000	0.000	0.000	0.000	0.000	208	1444	-3242	-3143	16.610	-3242	0	-3143	0	0
5	2	16	"YMR176W"	"pYaleTF_A23"	4220	10410	170	47471	46826	2087	48925	45125	8124	0	0	0	0	0	0	0	0	0	0	0	0	100000.000	100000.000	0.000	0.000	0.000	0.000	0.000	208	1354	-1454	-2099	16.610	-1454	0	-2099	0	0
5	3	16	"CMK1"	"pYaleTF_E23"	4500	10410	170	49986	50075	957	48962	48386	3091	4	0	0	0	0	0	0	0	0	0	0	0	100000.000	100000.000	0.000	0.000	0.000	0.000	0.000	208	1354	1024	1113	16.610	1024	0	1113	0	0
5	4	16	"CMK1"	"pYaleTF_E23"	4770	10410	170	46968	46858	2648	48862	48284	3184	3	0	0	0	0	0	0	0	0	0	0	0	100000.000	100000.000	0.000	0.000	0.000	0.000	0.000	208	1354	-1894	-2004	16.610	-1894	0	-2004	0	-100
5	5	16	"YLR136C"	"pYaleTF_I23"	5050	10410	170	44853	45038	4153	50712	49659	3540	0	0	0	0	0	0	0	0	0	0	0	0	100000.000	100000.000	0.000	0.000	0.000	0.000	0.000	208	1354	-5859	-5674	16.610	-5859	0	-5674	0	-100
5	6	16	"YLR136C"	"pYaleTF_I23"	5320	10410	170	51478	51384	1255	50940	50190	3411	0	0	0	0	0	0	0	0	0	0	0	0	100000.000	100000.000	0.000	0.000	0.000	0.000	0.000	208	1354	538	444	16.610	538	0	444	0	0
5	7	16	"YML007W"	"pYaleTF_M23"	5600	10410	170	37192	35629	9013	47911	45803	6813	0	0	0	0	0	0	0	0	0	0	0	0	100000.000	100000.000	0.000	0.000	0.000	0.000	0.000	208	1354	-10719	-12282	16.610	-10719	0	-12282	0	-100
5	8	16	"YML007W"	"pYaleTF_M23"	5870	10410	170	50622	50620	1206	50190	48550	4856	0	0	0	0	0	0	0	0	0	0	0	0	100000.000	100000.000	0.000	0.000	0.000	0.000	0.000	208	1354	432	430	16.610	432	0	430	0	0
5	9	16	"YDR026C"	"pYaleTF_A11"	6150	10410	170	50050	49974	1613	50316	50032	1977	6	0	0	0	0	0	0	0	0	0	0	0	100000.000	100000.000	0.000	0.000	0.000	0.000	0.000	208	1354	-266	-342	16.610	-266	0	-342	0	0
5	10	16	"YDR026C"	"pYaleTF_A11"	6420	10410	170	51774	51444	1636	50784	50829	1411	38	6	0	0	0	0	0	0	0	0	0	0	100000.000	100000.000	0.000	0.000	0.000	0.000	0.000	208	1354	990	660	16.610	990	0	660	0	0
5	11	16	"YDR043C"	"pYaleTF_E11"	6700	10410	170	52032	51869	882	50641	50639	1328	54	0	0	0	0	0	0	0	0	0	0	0	100000.000	100000.000	0.000	0.000	0.000	0.000	0.000	208	1354	1391	1228	16.610	1391	0	1228	0	0
5	12	16	"YDR043C"	"pYaleTF_E11"	6970	10410	170	50148	49860	1285	50449	50227	1613	0	0	0	0	0	0	0	0	0	0	0	0	100000.000	100000.000	0.000	0.000	0.000	0.000	0.000	208	1354	-301	-589	16.610	-301	0	-589	0	0
5	13	16	"YDR123C"	"pYaleTF_I11"	7250	10410	170	46770	45465	4190	48343	46604	5655	0	0	0	0	0	0	0	0	0	0	0	0	100000.000	100000.000	0.000	0.000	0.000	0.000	0.000	208	1354	-1573	-2878	16.610	-1573	0	-2878	0	-100
5	14	16	"YDR123C"	"pYaleTF_I11"	7520	10410	170	47866	47407	2428	48036	46181	5614	0	0	0	0	0	0	0	0	0	0	0	0	100000.000	100000.000	0.000	0.000	0.000	0.000	0.000	208	1354	-170	-629	16.610	-170	0	-629	0	0
5	15	16	"YDR151C"	"pYaleTF_M11"	7800	10410	170	48799	48516	1272	49769	49643	1490	0	0	0	0	0	0	0	0	0	0	0	0	100000.000	100000.000	0.000	0.000	0.000	0.000	0.000	208	1354	-970	-1253	16.610	-970	0	-1253	0	0
5	16	16	"YDR151C"	"pYaleTF_M11"	8070	10410	170	49550	49399	1168	49378	49217	1786	0	0	0	0	0	0	0	0	0	0	0	0	100000.000	100000.000	0.000	0.000	0.000	0.000	0.000	208	1444	172	21	16.610	172	0	21	0	0
6	1	1	"Cy3_Ab"	"c01_B23"	8490	6310	170	50484	50468	978	50017	49865	1796	4	0	0	0	0	0	0	0	0	0	0	0	100000.000	100000.000	0.000	0.000	0.000	0.000	0.000	208	1444	467	451	16.610	467	0	451	0	0
6	2	1	"Cy3_Ab"	"c01_B23"	8760	6310	170	44442	44077	2785	44693	42435	7230	0	0	0	0	0	0	0	0	0	0	0	0	100000.000	100000.000	0.000	0.000	0.000	0.000	0.000	208	1354	-251	-616	16.610	-251	0	-616	0	0
6	3	1	"Pka-2_100n"	"c01_F23"	9040	6310	170	13100	13680	1550	29654	28747	8753	0	0	0	0	0	0	0	0	0	0	0	0	100000.000	100000.000	0.000	0.000	0.000	0.000	0.000	208	1354	-16554	-15974	16.610	-16554	0	-15974	0	0
6	4	1	"Pka-2_100n"	"c01_F23"	9310	6310	170	12836	13081	756	25046	25435	7841	0	0	0	0	0	0	0	0	0	0	0	0	100000.000	100000.000	0.000	0.000	0.000	0.000	0.000	208	1354	-12210	-11965	16.610	-12210	0	-11965	0	0
6	5	1	"BSA_32n"	"c01_J23"	9590	6310	170	42180	40849	3708	43064	38529	10379	0	0	0	0	0	0	0	0	0	0	0	0	100000.000	100000.000	0.000	0.000	0.000	0.000	0.000	208	1354	-884	-2215	16.610	-884	0	-2215	0	0
6	6	1	"BSA_32n"	"c01_J23"	9860	6310	170	49004	48895	1397	48851	48819	2470	1	0	0	0	0	0	0	0	0	0	0	0	100000.000	100000.000	0.000	0.000	0.000	0.000	0.000	208	1354	153	44	16.610	153	0	44	0	0
6	7	1	"BSA_63n"	"c01_N23"	10140	6310	170	50837	50749	1144	51393	51359	1832	0	0	0	0	0	0	0	0	0	0	0	0	100000.000	100000.000	0.000	0.000	0.000	0.000	0.000	208	1354	-556	-644	16.610	-556	0	-644	0	0
6	8	1	"BSA_63n"	"c01_N23"	10410	6310	170	52900	52874	969	52405	52394	1262	20	2	0	0	0	0	0	0	0	0	0	0	100000.000	100000.000	0.000	0.000	0.000	0.000	0.000	208	1354	495	469	16.610	495	0	469	0	0
6	9	1	"BSA_125n"	"c01_B11"	10690	6310	170	51942	52170	1212	52339	52141	1520	11	0	0	0	0	0	0	0	0	0	0	0	100000.000	100000.000	0.000	0.000	0.000	0.000	0.000	208	1354	-397	-169	16.610	-397	0	-169	0	0
6	10	1	"BSA_125n"	"c01_B11"	10960	6310	170	51977	51903	974	51956	51826	1567	4	0	0	0	0	0	0	0	0	0	0	0	100000.000	100000.000	0.000	0.000	0.000	0.000	0.000	208	1354	21	-53	16.610	21	0	-53	0	0
6	11	1	"BSA_250n"	"c01_F11"	11240	6310	170	52836	52830	1281	52743	52562	1490	16	0	0	0	0	0	0	0	0	0	0	0	100000.000	100000.000	0.000	0.000	0.000	0.000	0.000	208	1354	93	87	16.610	93	0	87	0	0
6	12	1	"BSA_250n"	"c01_F11"	11510	6310	170	52071	51867	1475	52501	52352	1562	1	0	0	0	0	0	0	0	0	0	0	0	100000.000	100000.000	0.000	0.000	0.000	0.000	0.000	208	1354	-430	-634	16.610	-430	0	-634	0	0
6	13	1	"BSA_500n"	"c01_J11"	11790	6310	170	50542	50578	1290	52145	52067	1220	0	0	0	0	0	0	0	0	0	0	0	0	100000.000	100000.000	0.000	0.000	0.000	0.000	0.000	208	1354	-1603	-1567	16.610	-1603	0	-1567	0	0
6	14	1	"BSA_500n"	"c01_J11"	12060	6310	170	52283	52226	1322	51652	51512	1321	28	2	0	0	0	0	0	0	0	0	0	0	100000.000	100000.000	0.000	0.000	0.000	0.000	0.000	208	1354	631	574	16.610	631	0	574	0	0
6	15	1	"BSA_1000n"	"c01_N11"	12340	6310	170	51416	51286	1307	51412	51404	1380	9	0	0	0	0	0	0	0	0	0	0	0	100000.000	100000.000	0.000	0.000	0.000	0.000	0.000	208	1354	4	-126	16.610	4	0	-126	0	0
6	16	1	"BSA_1000n"	"c01_N11"	12610	6310	170	51401	51263	1150	51806	51762	1367	3	0	0	0	0	0	0	0	0	0	0	0	100000.000	100000.000	0.000	0.000	0.000	0.000	0.000	208	1444	-405	-543	16.610	-405	0	-543	0	0
6	1	2	"negative"	"p04_A12"	8490	6580	170	50627	50448	1731	50439	50465	1629	19	0	0	0	0	0	0	0	0	0	0	0	100000.000	100000.000	0.000	0.000	0.000	0.000	0.000	208	1354	188	9	16.610	188	0	9	0	0
6	2	2	"negative"	"p04_A12"	8760	6580	170	47684	47589	1433	48971	47410	4195	0	0	0	0	0	0	0	0	0	0	0	0	100000.000	100000.000	0.000	0.000	0.000	0.000	0.000	208	1264	-1287	-1382	16.610	-1287	0	-1382	0	0
6	3	2	"Cmd1control"	"p04_C12"	9040	6580	170	42272	41824	3834	45168	40869	9886	0	0	0	0	0	0	0	0	0	0	0	0	100000.000	100000.000	0.000	0.000	0.000	0.000	0.000	208	1264	-2896	-3344	16.610	-2896	0	-3344	0	0
6	4	2	"Cmd1control"	"p04_C12"	9310	6580	170	41667	41432	2689	43723	39284	10309	0	0	0	0	0	0	0	0	0	0	0	0	100000.000	100000.000	0.000	0.000	0.000	0.000	0.000	208	1264	-2056	-2291	16.610	-2056	0	-2291	0	0
6	5	2	"Cmk1control"	"p04_E12"	9590	6580	170	43800	43701	1134	46506	44506	5672	0	0	0	0	0	0	0	0	0	0	0	0	100000.000	100000.000	0.000	0.000	0.000	0.000	0.000	208	1264	-2706	-2805	16.610	-2706	0	-2805	0	0
6	6	2	"Cmk1control"	"p04_E12"	9860	6580	170	46973	46977	1237	48482	48420	1832	0	0	0	0	0	0	0	0	0	0	0	0	100000.000	100000.000	0.000	0.000	0.000	0.000	0.000	208	1264	-1509	-1505	16.610	-1509	0	-1505	0	0
6	7	2	"YCR101C"	"p04_G12"	10140	6580	170	51256	51208	1101	50920	50760	1701	7	0	0	0	0	0	0	0	0	0	0	0	100000.000	100000.000	0.000	0.000	0.000	0.000	0.000	208	1264	336	288	16.610	336	0	288	0	0
6	8	2	"YCR101C"	"p04_G12"	10410	6580	170	51493	51252	1167	51813	51832	1201	3	0	0	0	0	0	0	0	0	0	0	0	100000.000	100000.000	0.000	0.000	0.000	0.000	0.000	208	1264	-320	-561	16.610	-320	0	-561	0	0
6	9	2	"YCL074W"	"p04_A06"	10690	6580	170	50272	50417	1439	51668	51472	1516	4	0	0	0	0	0	0	0	0	0	0	0	100000.000	100000.000	0.000	0.000	0.000	0.000	0.000	208	1264	-1396	-1251	16.610	-1396	0	-1251	0	0
6	10	2	"YCL074W"	"p04_A06"	10960	6580	170	49813	49774	1352	51799	51607	1684	0	0	0	0	0	0	0	0	0	0	0	0	100000.000	100000.000	0.000	0.000	0.000	0.000	0.000	208	1264	-1986	-2025	16.610	-1986	0	-2025	0	0
6	11	2	"YCL076W"	"p04_C06"	11240	6580	170	51565	51337	1384	51713	51665	1282	8	0	0	0	0	0	0	0	0	0	0	0	100000.000	100000.000	0.000	0.000	0.000	0.000	0.000	208	1264	-148	-376	16.610	-148	0	-376	0	0
6	12	2	"YCL076W"	"p04_C06"	11510	6580	170	50378	49914	2049	51143	51229	1417	4	0	0	0	0	0	0	0	0	0	0	0	100000.000	100000.000	0.000	0.000	0.000	0.000	0.000	208	1264	-765	-1229	16.610	-765	0	-1229	0	0
6	13	2	"YCR002C"	"p04_E06"	11790	6580	170	49889	49964	1691	51100	51159	1416	6	0	0	0	0	0	0	0	0	0	0	0	100000.000	100000.000	0.000	0.000	0.000	0.000	0.000	208	1264	-1211	-1136	16.610	-1211	0	-1136	0	0
6	14	2	"YCR002C"	"p04_E06"	12060	6580	170	49714	49676	892	51223	51248	1332	0	0	0	0	0	0	0	0	0	0	0	0	100000.000	100000.000	0.000	0.000	0.000	0.000	0.000	208	1264	-1509	-1547	16.610	-1509	0	-1547	0	0
6	15	2	"YCL075W"	"p04_G06"	12340	6580	170	50371	50403	1025	51228	51157	1283	0	0	0	0	0	0	0	0	0	0	0	0	100000.000	100000.000	0.000	0.000	0.000	0.000	0.000	208	1264	-857	-825	16.610	-857	0	-825	0	0
6	16	2	"YCL075W"	"p04_G06"	12610	6580	170	50930	50587	1784	50908	50789	1430	15	0	0	0	0	0	0	0	0	0	0	0	100000.000	100000.000	0.000	0.000	0.000	0.000	0.000	208	1354	22	-321	16.610	22	0	-321	0	0
6	1	3	"negative"	"p08_A12"	8490	6860	170	50784	50784	871	50403	50379	1339	13	0	0	0	0	0	0	0	0	0	0	0	100000.000	100000.000	0.000	0.000	0.000	0.000	0.000	208	1354	381	381	16.610	381	0	381	0	0
6	2	3	"negative"	"p08_A12"	8760	6860	170	50917	50890	1457	50099	50010	1199	39	14	0	0	0	0	0	0	0	0	0	0	100000.000	100000.000	0.000	0.000	0.000	0.000	0.000	208	1264	818	791	16.610	818	0	791	0	0
6	3	3	"Cmd1control"	"p08_C12"	9040	6860	170	49173	49101	912	49528	49359	1484	0	0	0	0	0	0	0	0	0	0	0	0	100000.000	100000.000	0.000	0.000	0.000	0.000	0.000	208	1264	-355	-427	16.610	-355	0	-427	0	0
6	4	3	"Cmd1control"	"p08_C12"	9310	6860	170	49263	49081	1747	49607	49553	1801	6	0	0	0	0	0	0	0	0	0	0	0	100000.000	100000.000	0.000	0.000	0.000	0.000	0.000	208	1264	-344	-526	16.610	-344	0	-526	0	0
6	5	3	"Cmk1control"	"p08_E12"	9590	6860	170	47351	47133	1277	49087	49169	1843	0	0	0	0	0	0	0	0	0	0	0	0	100000.000	100000.000	0.000	0.000	0.000	0.000	0.000	208	1264	-1736	-1954	16.610	-1736	0	-1954	0	0
6	6	3	"Cmk1control"	"p08_E12"	9860	6860	170	47449	47462	1217	49400	49320	1418	0	0	0	0	0	0	0	0	0	0	0	0	100000.000	100000.000	0.000	0.000	0.000	0.000	0.000	208	1264	-1951	-1938	16.610	-1951	0	-1938	0	0
6	7	3	"YER020W"	"p08_G12"	10140	6860	170	49150	49273	1348	50641	50561	1294	1	0	0	0	0	0	0	0	0	0	0	0	100000.000	100000.000	0.000	0.000	0.000	0.000	0.000	208	1264	-1491	-1368	16.610	-1491	0	-1368	0	0
6	8	3	"YER020W"	"p08_G12"	10410	6860	170	50475	50436	909	51450	51378	1324	0	0	0	0	0	0	0	0	0	0	0	0	100000.000	100000.000	0.000	0.000	0.000	0.000	0.000	208	1264	-975	-1014	16.610	-975	0	-1014	0	0
6	9	3	"YEL009C"	"p08_A06"	10690	6860	170	51317	51268	1295	52354	52206	1237	1	0	0	0	0	0	0	0	0	0	0	0	100000.000	100000.000	0.000	0.000	0.000	0.000	0.000	208	1264	-1037	-1086	16.610	-1037	0	-1086	0	0
6	10	3	"YEL009C"	"p08_A06"	10960	6860	170	52312	52279	927	52610	52547	1145	3	0	0	0	0	0	0	0	0	0	0	0	100000.000	100000.000	0.000	0.000	0.000	0.000	0.000	208	1264	-298	-331	16.610	-298	0	-331	0	0
6	11	3	"YGL209W"	"p08_C06"	11240	6860	170	51567	51482	1015	51892	51807	1329	3	0	0	0	0	0	0	0	0	0	0	0	100000.000	100000.000	0.000	0.000	0.000	0.000	0.000	208	1264	-325	-410	16.610	-325	0	-410	0	0
6	12	3	"YGL209W"	"p08_C06"	11510	6860	170	50918	51001	1314	50972	50949	1107	18	6	0	0	0	0	0	0	0	0	0	0	100000.000	100000.000	0.000	0.000	0.000	0.000	0.000	208	1264	-54	29	16.610	-54	0	29	0	0
6	13	3	"YEL016C"	"p08_E06"	11790	6860	170	52304	52225	1165	51107	51136	1358	42	5	0	0	0	0	0	0	0	0	0	0	100000.000	100000.000	0.000	0.000	0.000	0.000	0.000	208	1264	1197	1118	16.610	1197	0	1118	0	0
6	14	3	"YEL016C"	"p08_E06"	12060	6860	170	49508	49626	1044	51609	51496	1438	0	0	0	0	0	0	0	0	0	0	0	0	100000.000	100000.000	0.000	0.000	0.000	0.000	0.000	208	1264	-2101	-1983	16.610	-2101	0	-1983	0	0
6	15	3	"YEL019C"	"p08_G06"	12340	6860	170	50448	50560	1218	51779	51706	1380	2	0	0	0	0	0	0	0	0	0	0	0	100000.000	100000.000	0.000	0.000	0.000	0.000	0.000	208	1264	-1331	-1219	16.610	-1331	0	-1219	0	0
6	16	3	"YEL019C"	"p08_G06"	12610	6860	170	49344	49327	1171	51123	51081	1489	0	0	0	0	0	0	0	0	0	0	0	0	100000.000	100000.000	0.000	0.000	0.000	0.000	0.000	208	1354	-1779	-1796	16.610	-1779	0	-1796	0	0
6	1	4	"negative"	"p12_A12"	8490	7130	170	50112	50139	1437	50996	50854	1731	1	0	0	0	0	0	0	0	0	0	0	0	100000.000	100000.000	0.000	0.000	0.000	0.000	0.000	208	1354	-884	-857	16.610	-884	0	-857	0	0
6	2	4	"negative"	"p12_A12"	8760	7130	170	50613	50679	1258	50293	50171	1399	25	0	0	0	0	0	0	0	0	0	0	0	100000.000	100000.000	0.000	0.000	0.000	0.000	0.000	208	1264	320	386	16.610	320	0	386	0	0
6	3	4	"Cmd1control"	"p12_C12"	9040	7130	170	48875	49006	1471	50295	50157	1201	3	0	0	0	0	0	0	0	0	0	0	0	100000.000	100000.000	0.000	0.000	0.000	0.000	0.000	208	1264	-1420	-1289	16.610	-1420	0	-1289	0	0
6	4	4	"Cmd1control"	"p12_C12"	9310	7130	170	48626	48481	1058	50761	50790	1370	0	0	0	0	0	0	0	0	0	0	0	0	100000.000	100000.000	0.000	0.000	0.000	0.000	0.000	208	1264	-2135	-2280	16.610	-2135	0	-2280	0	0
6	5	4	"Cmk1control"	"p12_E12"	9590	7130	170	50048	50227	1358	50774	50685	1397	10	0	0	0	0	0	0	0	0	0	0	0	100000.000	100000.000	0.000	0.000	0.000	0.000	0.000	208	1264	-726	-547	16.610	-726	0	-547	0	0
6	6	4	"Cmk1control"	"p12_E12"	9860	7130	170	49595	49392	1334	50670	50634	1340	0	0	0	0	0	0	0	0	0	0	0	0	100000.000	100000.000	0.000	0.000	0.000	0.000	0.000	208	1264	-1075	-1278	16.610	-1075	0	-1278	0	0
6	7	4	"YGR154C"	"p12_G12"	10140	7130	170	51504	51392	1016	51322	51217	1177	13	0	0	0	0	0	0	0	0	0	0	0	100000.000	100000.000	0.000	0.000	0.000	0.000	0.000	208	1264	182	70	16.610	182	0	70	0	0
6	8	4	"YGR154C"	"p12_G12"	10410	7130	170	51996	51876	980	51510	51493	1472	12	0	0	0	0	0	0	0	0	0	0	0	100000.000	100000.000	0.000	0.000	0.000	0.000	0.000	208	1264	486	366	16.610	486	0	366	0	0
6	9	4	"YGR035C"	"p12_A06"	10690	7130	170	51354	51174	1331	52477	52305	1304	0	0	0	0	0	0	0	0	0	0	0	0	100000.000	100000.000	0.000	0.000	0.000	0.000	0.000	208	1264	-1123	-1303	16.610	-1123	0	-1303	0	0
6	10	4	"YGR035C"	"p12_A06"	10960	7130	170	50810	50898	1101	51969	51833	1505	0	0	0	0	0	0	0	0	0	0	0	0	100000.000	100000.000	0.000	0.000	0.000	0.000	0.000	208	1264	-1159	-1071	16.610	-1159	0	-1071	0	0
6	11	4	"YGR038W"	"p12_C06"	11240	7130	170	51522	50842	1692	51649	51567	1414	0	0	0	0	0	0	0	0	0	0	0	0	100000.000	100000.000	0.000	0.000	0.000	0.000	0.000	208	1264	-127	-807	16.610	-127	0	-807	0	0
6	12	4	"YGR038W"	"p12_C06"	11510	7130	170	51411	51220	1196	51179	51173	1439	7	0	0	0	0	0	0	0	0	0	0	0	100000.000	100000.000	0.000	0.000	0.000	0.000	0.000	208	1264	232	41	16.610	232	0	41	0	0
6	13	4	"YGR045C"	"p12_E06"	11790	7130	170	52198	52144	911	51381	51304	1277	28	1	0	0	0	0	0	0	0	0	0	0	100000.000	100000.000	0.000	0.000	0.000	0.000	0.000	208	1264	817	763	16.610	817	0	763	0	0
6	14	4	"YGR045C"	"p12_E06"	12060	7130	170	51234	51324	1389	51424	51443	1407	15	1	0	0	0	0	0	0	0	0	0	0	100000.000	100000.000	0.000	0.000	0.000	0.000	0.000	208	1264	-190	-100	16.610	-190	0	-100	0	0
6	15	4	"YGR051C"	"p12_G06"	12340	7130	170	50428	50288	1437	51260	51349	1345	3	0	0	0	0	0	0	0	0	0	0	0	100000.000	100000.000	0.000	0.000	0.000	0.000	0.000	208	1264	-832	-972	16.610	-832	0	-972	0	0
6	16	4	"YGR051C"	"p12_G06"	12610	7130	170	50684	50680	1242	51694	51780	1363	0	0	0	0	0	0	0	0	0	0	0	0	100000.000	100000.000	0.000	0.000	0.000	0.000	0.000	208	1354	-1010	-1014	16.610	-1010	0	-1014	0	0
6	1	5	"negative"	"p16_A12"	8490	7410	170	51777	51615	1170	50908	50726	1812	18	0	0	0	0	0	0	0	0	0	0	0	100000.000	100000.000	0.000	0.000	0.000	0.000	0.000	208	1354	869	707	16.610	869	0	707	0	0
6	2	5	"negative"	"p16_A12"	8760	7410	170	51515	51414	974	50958	50846	1429	12	0	0	0	0	0	0	0	0	0	0	0	100000.000	100000.000	0.000	0.000	0.000	0.000	0.000	208	1264	557	456	16.610	557	0	456	0	0
6	3	5	"Cmd1control"	"p16_C12"	9040	7410	170	51233	51295	1367	51017	50875	1237	25	7	0	0	0	0	0	0	0	0	0	0	100000.000	100000.000	0.000	0.000	0.000	0.000	0.000	208	1264	216	278	16.610	216	0	278	0	0
6	4	5	"Cmd1control"	"p16_C12"	9310	7410	170	49662	49448	2253	51311	51186	1257	1	0	0	0	0	0	0	0	0	0	0	0	100000.000	100000.000	0.000	0.000	0.000	0.000	0.000	208	1264	-1649	-1863	16.610	-1649	0	-1863	0	0
6	5	5	"Cmk1control"	"p16_E12"	9590	7410	170	51813	51877	1094	51301	51263	1154	34	6	0	0	0	0	0	0	0	0	0	0	100000.000	100000.000	0.000	0.000	0.000	0.000	0.000	208	1264	512	576	16.610	512	0	576	0	0
6	6	5	"Cmk1control"	"p16_E12"	9860	7410	170	50696	50561	1298	51334	51218	1249	5	0	0	0	0	0	0	0	0	0	0	0	100000.000	100000.000	0.000	0.000	0.000	0.000	0.000	208	1264	-638	-773	16.610	-638	0	-773	0	0
6	7	5	"YJL192C"	"p16_G12"	10140	7410	170	50078	50071	1178	51140	50995	1361	0	0	0	0	0	0	0	0	0	0	0	0	100000.000	100000.000	0.000	0.000	0.000	0.000	0.000	208	1264	-1062	-1069	16.610	-1062	0	-1069	0	0
6	8	5	"YJL192C"	"p16_G12"	10410	7410	170	51659	51454	1379	51650	51555	1509	5	0	0	0	0	0	0	0	0	0	0	0	100000.000	100000.000	0.000	0.000	0.000	0.000	0.000	208	1264	9	-196	16.610	9	0	-196	0	0
6	9	5	"YJL058C"	"p16_A06"	10690	7410	170	52616	52592	854	52541	52400	1249	8	0	0	0	0	0	0	0	0	0	0	0	100000.000	100000.000	0.000	0.000	0.000	0.000	0.000	208	1264	75	51	16.610	75	0	51	0	0
6	10	5	"YJL058C"	"p16_A06"	10960	7410	170	50166	50252	2019	52000	51835	1587	6	0	0	0	0	0	0	0	0	0	0	0	100000.000	100000.000	0.000	0.000	0.000	0.000	0.000	208	1264	-1834	-1748	16.610	-1834	0	-1748	0	0
6	11	5	"YJL063C"	"p16_C06"	11240	7410	170	51264	51011	1240	51729	51586	1700	0	0	0	0	0	0	0	0	0	0	0	0	100000.000	100000.000	0.000	0.000	0.000	0.000	0.000	208	1264	-465	-718	16.610	-465	0	-718	0	0
6	12	5	"YJL063C"	"p16_C06"	11510	7410	170	51766	51672	1333	51467	51230	1696	14	0	0	0	0	0	0	0	0	0	0	0	100000.000	100000.000	0.000	0.000	0.000	0.000	0.000	208	1264	299	205	16.610	299	0	205	0	0
6	13	5	"YJL065C"	"p16_E06"	11790	7410	170	49978	50311	1586	51659	51489	1445	4	0	0	0	0	0	0	0	0	0	0	0	100000.000	100000.000	0.000	0.000	0.000	0.000	0.000	208	1264	-1681	-1348	16.610	-1681	0	-1348	0	0
6	14	5	"YJL065C"	"p16_E06"	12060	7410	170	50961	51064	995	51783	51745	1208	3	0	0	0	0	0	0	0	0	0	0	0	100000.000	100000.000	0.000	0.000	0.000	0.000	0.000	208	1264	-822	-719	16.610	-822	0	-719	0	0
6	15	5	"YJL067W"	"p16_G06"	12340	7410	170	51473	51356	1241	51550	51503	1200	7	1	0	0	0	0	0	0	0	0	0	0	100000.000	100000.000	0.000	0.000	0.000	0.000	0.000	208	1264	-77	-194	16.610	-77	0	-194	0	0
6	16	5	"YJL067W"	"p16_G06"	12610	7410	170	52396	52369	1029	52180	52144	1301	14	0	0	0	0	0	0	0	0	0	0	0	100000.000	100000.000	0.000	0.000	0.000	0.000	0.000	208	1354	216	189	16.610	216	0	189	0	0
6	1	6	"negative"	"p20_A12"	8490	7680	170	50388	50335	1159	50784	50549	1486	4	0	0	0	0	0	0	0	0	0	0	0	100000.000	100000.000	0.000	0.000	0.000	0.000	0.000	208	1354	-396	-449	16.610	-396	0	-449	0	0
6	2	6	"negative"	"p20_A12"	8760	7680	170	50739	50634	1200	50847	50727	1662	3	0	0	0	0	0	0	0	0	0	0	0	100000.000	100000.000	0.000	0.000	0.000	0.000	0.000	208	1264	-108	-213	16.610	-108	0	-213	0	0
6	3	6	"Cmd1control"	"p20_C12"	9040	7680	170	51275	51151	1153	51065	50941	1527	9	0	0	0	0	0	0	0	0	0	0	0	100000.000	100000.000	0.000	0.000	0.000	0.000	0.000	208	1264	210	86	16.610	210	0	86	0	0
6	4	6	"Cmd1control"	"p20_C12"	9310	7680	170	51590	51548	929	50657	50527	1566	26	0	0	0	0	0	0	0	0	0	0	0	100000.000	100000.000	0.000	0.000	0.000	0.000	0.000	208	1264	933	891	16.610	933	0	891	0	0
6	5	6	"Cmk1control"	"p20_E12"	9590	7680	170	49835	49805	983	50117	49977	1761	0	0	0	0	0	0	0	0	0	0	0	0	100000.000	100000.000	0.000	0.000	0.000	0.000	0.000	208	1264	-282	-312	16.610	-282	0	-312	0	0
6	6	6	"Cmk1control"	"p20_E12"	9860	7680	170	50922	51051	930	50486	50335	1559	17	0	0	0	0	0	0	0	0	0	0	0	100000.000	100000.000	0.000	0.000	0.000	0.000	0.000	208	1264	436	565	16.610	436	0	565	0	0
6	7	6	"YLR193C"	"p20_G12"	10140	7680	170	51104	51160	884	50794	50632	1589	8	0	0	0	0	0	0	0	0	0	0	0	100000.000	100000.000	0.000	0.000	0.000	0.000	0.000	208	1264	310	366	16.610	310	0	366	0	0
6	8	6	"YLR193C"	"p20_G12"	10410	7680	170	51722	51563	1167	51040	50860	1842	11	0	0	0	0	0	0	0	0	0	0	0	100000.000	100000.000	0.000	0.000	0.000	0.000	0.000	208	1264	682	523	16.610	682	0	523	0	0
6	9	6	"YLR089C"	"p20_A06"	10690	7680	170	52854	52672	1593	51977	51622	1689	32	1	0	0	0	0	0	0	0	0	0	0	100000.000	100000.000	0.000	0.000	0.000	0.000	0.000	208	1264	877	695	16.610	877	0	695	0	0
6	10	6	"YLR089C"	"p20_A06"	10960	7680	170	51238	51162	1125	52054	51951	1450	0	0	0	0	0	0	0	0	0	0	0	0	100000.000	100000.000	0.000	0.000	0.000	0.000	0.000	208	1264	-816	-892	16.610	-816	0	-892	0	0
6	11	6	"YLR093C"	"p20_C06"	11240	7680	170	51094	51005	976	51465	51421	1629	0	0	0	0	0	0	0	0	0	0	0	0	100000.000	100000.000	0.000	0.000	0.000	0.000	0.000	208	1264	-371	-460	16.610	-371	0	-460	0	0
6	12	6	"YLR093C"	"p20_C06"	11510	7680	170	50865	50833	1639	51505	51356	1623	8	0	0	0	0	0	0	0	0	0	0	0	100000.000	100000.000	0.000	0.000	0.000	0.000	0.000	208	1264	-640	-672	16.610	-640	0	-672	0	0
6	13	6	"YLR099C"	"p20_E06"	11790	7680	170	51982	51844	1036	51614	51508	1503	8	0	0	0	0	0	0	0	0	0	0	0	100000.000	100000.000	0.000	0.000	0.000	0.000	0.000	208	1264	368	230	16.610	368	0	230	0	0
6	14	6	"YLR099C"	"p20_E06"	12060	7680	170	50914	50904	1106	51604	51435	1335	0	0	0	0	0	0	0	0	0	0	0	0	100000.000	100000.000	0.000	0.000	0.000	0.000	0.000	208	1264	-690	-700	16.610	-690	0	-700	0	0
6	15	6	"YLR102C"	"p20_G06"	12340	7680	170	50802	50600	1474	51279	51110	1618	1	0	0	0	0	0	0	0	0	0	0	0	100000.000	100000.000	0.000	0.000	0.000	0.000	0.000	208	1264	-477	-679	16.610	-477	0	-679	0	0
6	16	6	"YLR102C"	"p20_G06"	12610	7680	170	50825	50699	1484	51284	51258	1561	6	0	0	0	0	0	0	0	0	0	0	0	100000.000	100000.000	0.000	0.000	0.000	0.000	0.000	208	1354	-459	-585	16.610	-459	0	-585	0	0
6	1	7	"negative"	"p24_A12"	8490	7960	170	49602	49671	1493	50937	50944	1171	5	0	0	0	0	0	0	0	0	0	0	0	100000.000	100000.000	0.000	0.000	0.000	0.000	0.000	208	1354	-1335	-1266	16.610	-1335	0	-1266	0	0
6	2	7	"negative"	"p24_A12"	8760	7960	170	48608	48480	1244	50404	50328	1234	0	0	0	0	0	0	0	0	0	0	0	0	100000.000	100000.000	0.000	0.000	0.000	0.000	0.000	208	1264	-1796	-1924	16.610	-1796	0	-1924	0	0
6	3	7	"Cmd1control"	"p24_C12"	9040	7960	170	48706	48374	1327	50070	50089	1531	0	0	0	0	0	0	0	0	0	0	0	0	100000.000	100000.000	0.000	0.000	0.000	0.000	0.000	208	1264	-1364	-1696	16.610	-1364	0	-1696	0	0
6	4	7	"Cmd1control"	"p24_C12"	9310	7960	170	48259	48305	1009	50061	49970	1760	0	0	0	0	0	0	0	0	0	0	0	0	100000.000	100000.000	0.000	0.000	0.000	0.000	0.000	208	1264	-1802	-1756	16.610	-1802	0	-1756	0	0
6	5	7	"Cmk1control"	"p24_E12"	9590	7960	170	43083	43329	2212	49550	49489	1892	0	0	0	0	0	0	0	0	0	0	0	0	100000.000	100000.000	0.000	0.000	0.000	0.000	0.000	208	1264	-6467	-6221	16.610	-6467	0	-6221	0	100
6	6	7	"Cmk1control"	"p24_E12"	9860	7960	170	45345	45706	2245	49681	49557	1906	0	0	0	0	0	0	0	0	0	0	0	0	100000.000	100000.000	0.000	0.000	0.000	0.000	0.000	208	1264	-4336	-3975	16.610	-4336	0	-3975	0	100
6	7	7	"YNL155W"	"p24_G12"	10140	7960	170	44574	44295	2491	49505	49400	1997	0	0	0	0	0	0	0	0	0	0	0	0	100000.000	100000.000	0.000	0.000	0.000	0.000	0.000	208	1264	-4931	-5210	16.610	-4931	0	-5210	0	100
6	8	7	"YNL155W"	"p24_G12"	10410	7960	170	42613	42613	1769	48698	47526	5110	0	0	0	0	0	0	0	0	0	0	0	0	100000.000	100000.000	0.000	0.000	0.000	0.000	0.000	208	1264	-6085	-6085	16.610	-6085	0	-6085	0	100
6	9	7	"YCR104W"	"p24_A06"	10690	7960	170	45870	44644	4078	49430	46796	6715	0	0	0	0	0	0	0	0	0	0	0	0	100000.000	100000.000	0.000	0.000	0.000	0.000	0.000	208	1264	-3560	-4786	16.610	-3560	0	-4786	0	-100
6	10	7	"YCR104W"	"p24_A06"	10960	7960	170	49647	49645	1334	51290	51079	1820	0	0	0	0	0	0	0	0	0	0	0	0	100000.000	100000.000	0.000	0.000	0.000	0.000	0.000	208	1264	-1643	-1645	16.610	-1643	0	-1645	0	0
6	11	7	"YNL009W"	"p24_C06"	11240	7960	170	51664	51418	1511	51301	51334	1370	24	0	0	0	0	0	0	0	0	0	0	0	100000.000	100000.000	0.000	0.000	0.000	0.000	0.000	208	1264	363	117	16.610	363	0	117	0	0
6	12	7	"YNL009W"	"p24_C06"	11510	7960	170	49804	49342	1944	51279	51253	1378	1	0	0	0	0	0	0	0	0	0	0	0	100000.000	100000.000	0.000	0.000	0.000	0.000	0.000	208	1264	-1475	-1937	16.610	-1475	0	-1937	0	0
6	13	7	"YNL011C"	"p24_E06"	11790	7960	170	50577	50370	1367	51310	51243	1353	3	0	0	0	0	0	0	0	0	0	0	0	100000.000	100000.000	0.000	0.000	0.000	0.000	0.000	208	1264	-733	-940	16.610	-733	0	-940	0	0
6	14	7	"YNL011C"	"p24_E06"	12060	7960	170	50184	49909	1489	51151	50917	1535	0	0	0	0	0	0	0	0	0	0	0	0	100000.000	100000.000	0.000	0.000	0.000	0.000	0.000	208	1264	-967	-1242	16.610	-967	0	-1242	0	0
6	15	7	"YNL034W"	"p24_G06"	12340	7960	170	47040	47020	2023	50514	50339	1674	0	0	0	0	0	0	0	0	0	0	0	0	100000.000	100000.000	0.000	0.000	0.000	0.000	0.000	208	1264	-3474	-3494	16.610	-3474	0	-3494	0	0
6	16	7	"YNL034W"	"p24_G06"	12610	7960	170	47104	47335	1338	50523	50463	1590	0	0	0	0	0	0	0	0	0	0	0	0	100000.000	100000.000	0.000	0.000	0.000	0.000	0.000	208	1354	-3419	-3188	16.610	-3419	0	-3188	0	0
6	1	8	"GST100p"	"c02_B23"	8490	8230	170	50709	50721	1613	51090	50983	1214	19	0	0	0	0	0	0	0	0	0	0	0	100000.000	100000.000	0.000	0.000	0.000	0.000	0.000	208	1354	-381	-369	16.610	-381	0	-369	0	0
6	2	8	"GST100p"	"c02_B23"	8760	8230	170	50510	50482	1069	50574	50433	1340	8	0	0	0	0	0	0	0	0	0	0	0	100000.000	100000.000	0.000	0.000	0.000	0.000	0.000	208	1264	-64	-92	16.610	-64	0	-92	0	0
6	3	8	"GST200p"	"c02_F23"	9040	8230	170	50307	50280	1123	50115	50119	1578	11	0	0	0	0	0	0	0	0	0	0	0	100000.000	100000.000	0.000	0.000	0.000	0.000	0.000	208	1264	192	165	16.610	192	0	165	0	0
6	4	8	"GST200p"	"c02_F23"	9310	8230	170	50374	50276	957	51200	50926	1522	0	0	0	0	0	0	0	0	0	0	0	0	100000.000	100000.000	0.000	0.000	0.000	0.000	0.000	208	1264	-826	-924	16.610	-826	0	-924	0	0
6	5	8	"GST400p"	"c02_J23"	9590	8230	170	51071	51112	1089	51173	50977	1471	7	0	0	0	0	0	0	0	0	0	0	0	100000.000	100000.000	0.000	0.000	0.000	0.000	0.000	208	1264	-102	-61	16.610	-102	0	-61	0	0
6	6	8	"GST400p"	"c02_J23"	9860	8230	170	52149	52148	1062	51308	51219	1569	27	0	0	0	0	0	0	0	0	0	0	0	100000.000	100000.000	0.000	0.000	0.000	0.000	0.000	208	1264	841	840	16.610	841	0	840	0	0
6	7	8	"GST800p"	"c02_N23"	10140	8230	170	50926	50736	1336	50877	50728	1737	5	0	0	0	0	0	0	0	0	0	0	0	100000.000	100000.000	0.000	0.000	0.000	0.000	0.000	208	1264	49	-141	16.610	49	0	-141	0	0
6	8	8	"GST800p"	"c02_N23"	10410	8230	170	51306	51123	1123	50165	48732	4395	0	0	0	0	0	0	0	0	0	0	0	0	100000.000	100000.000	0.000	0.000	0.000	0.000	0.000	208	1264	1141	958	16.610	1141	0	958	0	0
6	9	8	"GST1600p"	"c02_B11"	10690	8230	170	47945	47574	2638	50813	47877	7024	0	0	0	0	0	0	0	0	0	0	0	0	100000.000	100000.000	0.000	0.000	0.000	0.000	0.000	208	1264	-2868	-3239	16.610	-2868	0	-3239	0	0
6	10	8	"GST1600p"	"c02_B11"	10960	8230	170	51768	51752	1301	51674	51444	1814	7	0	0	0	0	0	0	0	0	0	0	0	100000.000	100000.000	0.000	0.000	0.000	0.000	0.000	208	1264	94	78	16.610	94	0	78	0	0
6	11	8	"GST3200p"	"c02_F11"	11240	8230	170	52568	52598	967	51820	51765	1243	30	5	0	0	0	0	0	0	0	0	0	0	100000.000	100000.000	0.000	0.000	0.000	0.000	0.000	208	1264	748	778	16.610	748	0	778	0	0
6	12	8	"GST3200p"	"c02_F11"	11510	8230	170	51805	51539	1187	51664	51502	1229	11	0	0	0	0	0	0	0	0	0	0	0	100000.000	100000.000	0.000	0.000	0.000	0.000	0.000	208	1264	141	-125	16.610	141	0	-125	0	0
6	13	8	"GST6400p"	"c02_J11"	11790	8230	170	51955	52071	1203	51613	51579	1106	31	8	0	0	0	0	0	0	0	0	0	0	100000.000	100000.000	0.000	0.000	0.000	0.000	0.000	208	1264	342	458	16.610	342	0	458	0	0
6	14	8	"GST6400p"	"c02_J11"	12060	8230	170	51866	51865	1754	51689	51617	1159	32	13	0	0	0	0	0	0	0	0	0	0	100000.000	100000.000	0.000	0.000	0.000	0.000	0.000	208	1264	177	176	16.610	177	0	176	0	0
6	15	8	"GST12800p"	"c02_N11"	12340	8230	170	51959	51866	1139	51650	51501	1550	12	0	0	0	0	0	0	0	0	0	0	0	100000.000	100000.000	0.000	0.000	0.000	0.000	0.000	208	1264	309	216	16.610	309	0	216	0	0
6	16	8	"GST12800p"	"c02_N11"	12610	8230	170	51603	51123	1722	51730	51673	1610	1	0	0	0	0	0	0	0	0	0	0	0	100000.000	100000.000	0.000	0.000	0.000	0.000	0.000	208	1354	-127	-607	16.610	-127	0	-607	0	0
6	1	9	"negative"	"p28_A12"	8490	8510	170	50702	50692	1276	51131	51082	1347	6	0	0	0	0	0	0	0	0	0	0	0	100000.000	100000.000	0.000	0.000	0.000	0.000	0.000	208	1354	-429	-439	16.610	-429	0	-439	0	0
6	2	9	"negative"	"p28_A12"	8760	8510	170	49093	49248	1286	50171	50194	1516	4	0	0	0	0	0	0	0	0	0	0	0	100000.000	100000.000	0.000	0.000	0.000	0.000	0.000	208	1264	-1078	-923	16.610	-1078	0	-923	0	0
6	3	9	"Cmd1control"	"p28_C12"	9040	8510	170	45672	45795	1760	49526	49618	1398	0	0	0	0	0	0	0	0	0	0	0	0	100000.000	100000.000	0.000	0.000	0.000	0.000	0.000	208	1264	-3854	-3731	16.610	-3854	0	-3731	0	0
6	4	9	"Cmd1control"	"p28_C12"	9310	8510	170	48065	47832	1403	49919	49987	1588	0	0	0	0	0	0	0	0	0	0	0	0	100000.000	100000.000	0.000	0.000	0.000	0.000	0.000	208	1264	-1854	-2087	16.610	-1854	0	-2087	0	0
6	5	9	"Cmk1control"	"p28_E12"	9590	8510	170	45403	45217	1823	50084	49934	1756	0	0	0	0	0	0	0	0	0	0	0	0	100000.000	100000.000	0.000	0.000	0.000	0.000	0.000	208	1264	-4681	-4867	16.610	-4681	0	-4867	0	0
6	6	9	"Cmk1control"	"p28_E12"	9860	8510	170	49648	49574	1273	50917	50676	1603	0	0	0	0	0	0	0	0	0	0	0	0	100000.000	100000.000	0.000	0.000	0.000	0.000	0.000	208	1264	-1269	-1343	16.610	-1269	0	-1343	0	0
6	7	9	"YPR193C"	"p28_G12"	10140	8510	170	50665	50710	1373	51304	51090	1522	8	0	0	0	0	0	0	0	0	0	0	0	100000.000	100000.000	0.000	0.000	0.000	0.000	0.000	208	1264	-639	-594	16.610	-639	0	-594	0	0
6	8	9	"YPR193C"	"p28_G12"	10410	8510	170	50496	50566	1486	51420	51172	1513	6	0	0	0	0	0	0	0	0	0	0	0	100000.000	100000.000	0.000	0.000	0.000	0.000	0.000	208	1264	-924	-854	16.610	-924	0	-854	0	0
6	9	9	"YOR085W"	"p28_A06"	10690	8510	170	50961	50877	1229	51762	51691	1134	3	0	0	0	0	0	0	0	0	0	0	0	100000.000	100000.000	0.000	0.000	0.000	0.000	0.000	208	1264	-801	-885	16.610	-801	0	-885	0	0
6	10	9	"YOR085W"	"p28_A06"	10960	8510	170	49308	49325	1406	51938	51884	1263	0	0	0	0	0	0	0	0	0	0	0	0	100000.000	100000.000	0.000	0.000	0.000	0.000	0.000	208	1264	-2630	-2613	16.610	-2630	0	-2613	0	0
6	11	9	"YPR081C"	"p28_C06"	11240	8510	170	51866	51859	1374	52001	51946	1482	12	0	0	0	0	0	0	0	0	0	0	0	100000.000	100000.000	0.000	0.000	0.000	0.000	0.000	208	1264	-135	-142	16.610	-135	0	-142	0	0
6	12	9	"YPR081C"	"p28_C06"	11510	8510	170	51579	51507	1504	51817	51576	2024	5	0	0	0	0	0	0	0	0	0	0	0	100000.000	100000.000	0.000	0.000	0.000	0.000	0.000	208	1264	-238	-310	16.610	-238	0	-310	0	0
6	13	9	"YLR331C"	"p28_E06"	11790	8510	170	50594	50285	1330	52149	52147	1346	0	0	0	0	0	0	0	0	0	0	0	0	100000.000	100000.000	0.000	0.000	0.000	0.000	0.000	208	1264	-1555	-1864	16.610	-1555	0	-1864	0	0
6	14	9	"YLR331C"	"p28_E06"	12060	8510	170	51282	51314	1046	51517	51520	1590	2	0	0	0	0	0	0	0	0	0	0	0	100000.000	100000.000	0.000	0.000	0.000	0.000	0.000	208	1264	-235	-203	16.610	-235	0	-203	0	0
6	15	9	"YLR385C"	"p28_G06"	12340	8510	170	51201	51140	1029	51238	51222	1485	4	0	0	0	0	0	0	0	0	0	0	0	100000.000	100000.000	0.000	0.000	0.000	0.000	0.000	208	1264	-37	-98	16.610	-37	0	-98	0	0
6	16	9	"YLR385C"	"p28_G06"	12610	8510	170	48396	48323	2053	51416	51384	1578	0	0	0	0	0	0	0	0	0	0	0	0	100000.000	100000.000	0.000	0.000	0.000	0.000	0.000	208	1354	-3020	-3093	16.610	-3020	0	-3093	0	0
6	1	10	"negative"	"p32_A12"	8490	8780	170	49604	49773	1323	49718	49610	1741	12	0	0	0	0	0	0	0	0	0	0	0	100000.000	100000.000	0.000	0.000	0.000	0.000	0.000	208	1354	-114	55	16.610	-114	0	55	0	0
6	2	10	"negative"	"p32_A12"	8760	8780	170	48572	48620	1376	49929	49950	1450	0	0	0	0	0	0	0	0	0	0	0	0	100000.000	100000.000	0.000	0.000	0.000	0.000	0.000	208	1264	-1357	-1309	16.610	-1357	0	-1309	0	0
6	3	10	"Cmd1control"	"p32_C12"	9040	8780	170	49277	49296	1044	49283	49291	1484	8	0	0	0	0	0	0	0	0	0	0	0	100000.000	100000.000	0.000	0.000	0.000	0.000	0.000	208	1264	-6	13	16.610	-6	0	13	0	0
6	4	10	"Cmd1control"	"p32_C12"	9310	8780	170	48437	48455	1369	49279	49316	1469	2	0	0	0	0	0	0	0	0	0	0	0	100000.000	100000.000	0.000	0.000	0.000	0.000	0.000	208	1264	-842	-824	16.610	-842	0	-824	0	0
6	5	10	"Cmk1control"	"p32_E12"	9590	8780	170	49661	49689	960	49166	49073	1302	17	1	0	0	0	0	0	0	0	0	0	0	100000.000	100000.000	0.000	0.000	0.000	0.000	0.000	208	1264	495	523	16.610	495	0	523	0	0
6	6	10	"Cmk1control"	"p32_E12"	9860	8780	170	49780	49802	883	50091	50035	1638	0	0	0	0	0	0	0	0	0	0	0	0	100000.000	100000.000	0.000	0.000	0.000	0.000	0.000	208	1264	-311	-289	16.610	-311	0	-289	0	0
6	7	10	"YFR002W"	"p32_G12"	10140	8780	170	50613	50643	894	51411	51256	1346	0	0	0	0	0	0	0	0	0	0	0	0	100000.000	100000.000	0.000	0.000	0.000	0.000	0.000	208	1264	-798	-768	16.610	-798	0	-768	0	0
6	8	10	"YFR002W"	"p32_G12"	10410	8780	170	51527	51520	775	51015	50991	1351	13	0	0	0	0	0	0	0	0	0	0	0	100000.000	100000.000	0.000	0.000	0.000	0.000	0.000	208	1264	512	505	16.610	512	0	505	0	0
6	9	10	"YDR297W"	"p32_A06"	10690	8780	170	50206	50225	1044	51191	51172	1647	0	0	0	0	0	0	0	0	0	0	0	0	100000.000	100000.000	0.000	0.000	0.000	0.000	0.000	208	1264	-985	-966	16.610	-985	0	-966	0	0
6	10	10	"YDR297W"	"p32_A06"	10960	8780	170	50407	50313	1494	51663	51673	1517	0	0	0	0	0	0	0	0	0	0	0	0	100000.000	100000.000	0.000	0.000	0.000	0.000	0.000	208	1264	-1256	-1350	16.610	-1256	0	-1350	0	0
6	11	10	"YDR307W"	"p32_C06"	11240	8780	170	51535	51236	1199	51772	51772	1555	0	0	0	0	0	0	0	0	0	0	0	0	100000.000	100000.000	0.000	0.000	0.000	0.000	0.000	208	1264	-237	-536	16.610	-237	0	-536	0	0
6	12	10	"YDR307W"	"p32_C06"	11510	8780	170	48878	48679	1735	51513	51296	1917	0	0	0	0	0	0	0	0	0	0	0	0	100000.000	100000.000	0.000	0.000	0.000	0.000	0.000	208	1264	-2635	-2834	16.610	-2635	0	-2834	0	0
6	13	10	"YDR314C"	"p32_E06"	11790	8780	170	50802	50657	1471	51372	50976	2231	0	0	0	0	0	0	0	0	0	0	0	0	100000.000	100000.000	0.000	0.000	0.000	0.000	0.000	208	1264	-570	-715	16.610	-570	0	-715	0	0
6	14	10	"YDR314C"	"p32_E06"	12060	8780	170	49799	49997	1375	50512	50371	2226	4	0	0	0	0	0	0	0	0	0	0	0	100000.000	100000.000	0.000	0.000	0.000	0.000	0.000	208	1264	-713	-515	16.610	-713	0	-515	0	0
6	15	10	"YDR319C"	"p32_G06"	12340	8780	170	51252	51205	887	51039	50959	1231	13	0	0	0	0	0	0	0	0	0	0	0	100000.000	100000.000	0.000	0.000	0.000	0.000	0.000	208	1264	213	166	16.610	213	0	166	0	0
6	16	10	"YDR319C"	"p32_G06"	12610	8780	170	52560	52555	1118	51073	50868	1556	47	6	0	0	0	0	0	0	0	0	0	0	100000.000	100000.000	0.000	0.000	0.000	0.000	0.000	208	1354	1487	1482	16.610	1487	0	1482	0	0
6	1	11	"negative"	"p36_A12"	8490	9060	170	49647	49372	1273	50056	49817	1630	0	0	0	0	0	0	0	0	0	0	0	0	100000.000	100000.000	0.000	0.000	0.000	0.000	0.000	208	1354	-409	-684	16.610	-409	0	-684	0	0
6	2	11	"negative"	"p36_A12"	8760	9060	170	48412	48284	1718	49851	49524	2153	0	0	0	0	0	0	0	0	0	0	0	0	100000.000	100000.000	0.000	0.000	0.000	0.000	0.000	208	1264	-1439	-1567	16.610	-1439	0	-1567	0	0
6	3	11	"Cmd1control"	"p36_C12"	9040	9060	170	44704	44352	2727	48754	48524	2105	0	0	0	0	0	0	0	0	0	0	0	0	100000.000	100000.000	0.000	0.000	0.000	0.000	0.000	208	1264	-4050	-4402	16.610	-4050	0	-4402	0	0
6	4	11	"Cmd1control"	"p36_C12"	9310	9060	170	46320	46673	1908	49541	49442	1611	0	0	0	0	0	0	0	0	0	0	0	0	100000.000	100000.000	0.000	0.000	0.000	0.000	0.000	208	1264	-3221	-2868	16.610	-3221	0	-2868	0	0
6	5	11	"Cmk1control"	"p36_E12"	9590	9060	170	47416	47634	1176	49166	49048	1438	0	0	0	0	0	0	0	0	0	0	0	0	100000.000	100000.000	0.000	0.000	0.000	0.000	0.000	208	1264	-1750	-1532	16.610	-1750	0	-1532	0	0
6	6	11	"Cmk1control"	"p36_E12"	9860	9060	170	47573	47733	1292	50004	49918	1325	0	0	0	0	0	0	0	0	0	0	0	0	100000.000	100000.000	0.000	0.000	0.000	0.000	0.000	208	1264	-2431	-2271	16.610	-2431	0	-2271	0	0
6	7	11	"YNL168C"	"p36_G12"	10140	9060	170	48550	48493	1302	50893	50839	1290	0	0	0	0	0	0	0	0	0	0	0	0	100000.000	100000.000	0.000	0.000	0.000	0.000	0.000	208	1264	-2343	-2400	16.610	-2343	0	-2400	0	0
6	8	11	"YNL168C"	"p36_G12"	10410	9060	170	49519	49542	1434	51030	50905	1377	0	0	0	0	0	0	0	0	0	0	0	0	100000.000	100000.000	0.000	0.000	0.000	0.000	0.000	208	1264	-1511	-1488	16.610	-1511	0	-1488	0	0
6	9	11	"YOR211C"	"p36_A06"	10690	9060	170	48074	48270	1277	51034	51055	1600	0	0	0	0	0	0	0	0	0	0	0	0	100000.000	100000.000	0.000	0.000	0.000	0.000	0.000	208	1264	-2960	-2764	16.610	-2960	0	-2764	0	0
6	10	11	"YOR211C"	"p36_A06"	10960	9060	170	49163	49232	1513	51369	51398	1238	0	0	0	0	0	0	0	0	0	0	0	0	100000.000	100000.000	0.000	0.000	0.000	0.000	0.000	208	1264	-2206	-2137	16.610	-2206	0	-2137	0	0
6	11	11	"YBL109W"	"p36_C06"	11240	9060	170	51506	51292	1538	51762	51714	1233	13	0	0	0	0	0	0	0	0	0	0	0	100000.000	100000.000	0.000	0.000	0.000	0.000	0.000	208	1264	-256	-470	16.610	-256	0	-470	0	0
6	12	11	"YBL109W"	"p36_C06"	11510	9060	170	51016	50979	1295	51689	51551	1366	4	0	0	0	0	0	0	0	0	0	0	0	100000.000	100000.000	0.000	0.000	0.000	0.000	0.000	208	1264	-673	-710	16.610	-673	0	-710	0	0
6	13	11	"YPR158C-C"	"p36_E06"	11790	9060	170	47103	47178	2251	50483	50089	2119	0	0	0	0	0	0	0	0	0	0	0	0	100000.000	100000.000	0.000	0.000	0.000	0.000	0.000	208	1264	-3380	-3305	16.610	-3380	0	-3305	0	0
6	14	11	"YPR158C-C"	"p36_E06"	12060	9060	170	45849	45757	1830	49458	49254	1891	0	0	0	0	0	0	0	0	0	0	0	0	100000.000	100000.000	0.000	0.000	0.000	0.000	0.000	208	1264	-3609	-3701	16.610	-3609	0	-3701	0	0
6	15	11	"YGR100W"	"p36_G06"	12340	9060	170	47537	47400	1511	49781	49542	1757	0	0	0	0	0	0	0	0	0	0	0	0	100000.000	100000.000	0.000	0.000	0.000	0.000	0.000	208	1264	-2244	-2381	16.610	-2244	0	-2381	0	0
6	16	11	"YGR100W"	"p36_G06"	12610	9060	170	44722	44607	1824	50344	49937	2032	0	0	0	0	0	0	0	0	0	0	0	0	100000.000	100000.000	0.000	0.000	0.000	0.000	0.000	208	1354	-5622	-5737	16.610	-5622	0	-5737	0	0
6	1	12	"negative"	"p40_A12"	8490	9330	170	48454	48766	1975	50100	49960	1450	7	0	0	0	0	0	0	0	0	0	0	0	100000.000	100000.000	0.000	0.000	0.000	0.000	0.000	208	1354	-1646	-1334	16.610	-1646	0	-1334	0	0
6	2	12	"negative"	"p40_A12"	8760	9330	170	48484	48449	1261	49572	49350	1669	1	0	0	0	0	0	0	0	0	0	0	0	100000.000	100000.000	0.000	0.000	0.000	0.000	0.000	208	1264	-1088	-1123	16.610	-1088	0	-1123	0	0
6	3	12	"Cmd1control"	"p40_C12"	9040	9330	170	48241	48087	1465	48382	48227	1721	4	0	0	0	0	0	0	0	0	0	0	0	100000.000	100000.000	0.000	0.000	0.000	0.000	0.000	208	1264	-141	-295	16.610	-141	0	-295	0	0
6	4	12	"Cmd1control"	"p40_C12"	9310	9330	170	49709	49490	996	49437	49292	1495	2	0	0	0	0	0	0	0	0	0	0	0	100000.000	100000.000	0.000	0.000	0.000	0.000	0.000	208	1264	272	53	16.610	272	0	53	0	0
6	5	12	"Cmk1control"	"p40_E12"	9590	9330	170	45932	45724	1576	49844	49592	1642	0	0	0	0	0	0	0	0	0	0	0	0	100000.000	100000.000	0.000	0.000	0.000	0.000	0.000	208	1264	-3912	-4120	16.610	-3912	0	-4120	0	0
6	6	12	"Cmk1control"	"p40_E12"	9860	9330	170	47696	47714	1598	49932	49674	1718	0	0	0	0	0	0	0	0	0	0	0	0	100000.000	100000.000	0.000	0.000	0.000	0.000	0.000	208	1264	-2236	-2218	16.610	-2236	0	-2218	0	0
6	7	12	"YPR160W"	"p40_G12"	10140	9330	170	48193	48159	1407	50369	50128	1953	0	0	0	0	0	0	0	0	0	0	0	0	100000.000	100000.000	0.000	0.000	0.000	0.000	0.000	208	1264	-2176	-2210	16.610	-2176	0	-2210	0	0
6	8	12	"YPR160W"	"p40_G12"	10410	9330	170	48133	47928	1532	50968	50800	1580	0	0	0	0	0	0	0	0	0	0	0	0	100000.000	100000.000	0.000	0.000	0.000	0.000	0.000	208	1264	-2835	-3040	16.610	-2835	0	-3040	0	0
6	9	12	"YBL047C"	"p40_A06"	10690	9330	170	49316	49245	1669	51007	50946	1370	3	0	0	0	0	0	0	0	0	0	0	0	100000.000	100000.000	0.000	0.000	0.000	0.000	0.000	208	1264	-1691	-1762	16.610	-1691	0	-1762	0	0
6	10	12	"YBL047C"	"p40_A06"	10960	9330	170	50066	49980	941	51356	51413	1341	0	0	0	0	0	0	0	0	0	0	0	0	100000.000	100000.000	0.000	0.000	0.000	0.000	0.000	208	1264	-1290	-1376	16.610	-1290	0	-1376	0	0
6	11	12	"YPR137C-A"	"p40_C06"	11240	9330	170	48701	48842	1453	51328	51304	1384	0	0	0	0	0	0	0	0	0	0	0	0	100000.000	100000.000	0.000	0.000	0.000	0.000	0.000	208	1264	-2627	-2486	16.610	-2627	0	-2486	0	0
6	12	12	"YPR137C-A"	"p40_C06"	11510	9330	170	48086	48372	1953	50811	50850	1457	1	0	0	0	0	0	0	0	0	0	0	0	100000.000	100000.000	0.000	0.000	0.000	0.000	0.000	208	1264	-2725	-2439	16.610	-2725	0	-2439	0	0
6	13	12	"YER013W"	"p40_E06"	11790	9330	170	48400	48552	1755	50180	50123	1492	2	0	0	0	0	0	0	0	0	0	0	0	100000.000	100000.000	0.000	0.000	0.000	0.000	0.000	208	1264	-1780	-1628	16.610	-1780	0	-1628	0	0
6	14	12	"YER013W"	"p40_E06"	12060	9330	170	47942	47788	1580	49775	49611	1424	0	0	0	0	0	0	0	0	0	0	0	0	100000.000	100000.000	0.000	0.000	0.000	0.000	0.000	208	1264	-1833	-1987	16.610	-1833	0	-1987	0	0
6	15	12	"YDR334W"	"p40_G06"	12340	9330	170	50766	50680	979	49793	49793	1756	19	0	0	0	0	0	0	0	0	0	0	0	100000.000	100000.000	0.000	0.000	0.000	0.000	0.000	208	1264	973	887	16.610	973	0	887	0	0
6	16	12	"YDR334W"	"p40_G06"	12610	9330	170	50660	50470	1156	50519	50328	2027	0	0	0	0	0	0	0	0	0	0	0	0	100000.000	100000.000	0.000	0.000	0.000	0.000	0.000	208	1354	141	-49	16.610	141	0	-49	0	0
6	1	13	"negative"	"p44_A12"	8490	9610	170	48760	48514	1409	50013	49857	1387	0	0	0	0	0	0	0	0	0	0	0	0	100000.000	100000.000	0.000	0.000	0.000	0.000	0.000	208	1354	-1253	-1499	16.610	-1253	0	-1499	0	0
6	2	13	"negative"	"p44_A12"	8760	9610	170	47323	47137	1886	49620	49531	1315	0	0	0	0	0	0	0	0	0	0	0	0	100000.000	100000.000	0.000	0.000	0.000	0.000	0.000	208	1264	-2297	-2483	16.610	-2297	0	-2483	0	0
6	3	13	"Cmd1control"	"p44_C12"	9040	9610	170	47687	47296	1902	48661	48730	1337	3	0	0	0	0	0	0	0	0	0	0	0	100000.000	100000.000	0.000	0.000	0.000	0.000	0.000	208	1264	-974	-1365	16.610	-974	0	-1365	0	0
6	4	13	"Cmd1control"	"p44_C12"	9310	9610	170	47125	46942	1393	48772	48770	1501	0	0	0	0	0	0	0	0	0	0	0	0	100000.000	100000.000	0.000	0.000	0.000	0.000	0.000	208	1264	-1647	-1830	16.610	-1647	0	-1830	0	0
6	5	13	"Cmk1control"	"p44_E12"	9590	9610	170	46635	46761	1312	49749	49506	1687	0	0	0	0	0	0	0	0	0	0	0	0	100000.000	100000.000	0.000	0.000	0.000	0.000	0.000	208	1264	-3114	-2988	16.610	-3114	0	-2988	0	0
6	6	13	"Cmk1control"	"p44_E12"	9860	9610	170	48459	48537	1349	49665	49360	1742	0	0	0	0	0	0	0	0	0	0	0	0	100000.000	100000.000	0.000	0.000	0.000	0.000	0.000	208	1264	-1206	-1128	16.610	-1206	0	-1128	0	0
6	7	13	"YDL187C"	"p44_G12"	10140	9610	170	50582	50327	1943	50522	50473	1943	12	0	0	0	0	0	0	0	0	0	0	0	100000.000	100000.000	0.000	0.000	0.000	0.000	0.000	208	1264	60	-195	16.610	60	0	-195	0	0
6	8	13	"YDL187C"	"p44_G12"	10410	9610	170	50160	49977	1059	51136	51064	1509	0	0	0	0	0	0	0	0	0	0	0	0	100000.000	100000.000	0.000	0.000	0.000	0.000	0.000	208	1264	-976	-1159	16.610	-976	0	-1159	0	0
6	9	13	"YOL103W-A"	"p44_A06"	10690	9610	170	47699	47892	1658	50858	50796	1632	0	0	0	0	0	0	0	0	0	0	0	0	100000.000	100000.000	0.000	0.000	0.000	0.000	0.000	208	1264	-3159	-2966	16.610	-3159	0	-2966	0	0
6	10	13	"YOL103W-A"	"p44_A06"	10960	9610	170	47903	47780	1623	50662	50615	1528	0	0	0	0	0	0	0	0	0	0	0	0	100000.000	100000.000	0.000	0.000	0.000	0.000	0.000	208	1264	-2759	-2882	16.610	-2759	0	-2882	0	0
6	11	13	"YOL041C"	"p44_C06"	11240	9610	170	48002	48095	1847	51273	51127	1246	0	0	0	0	0	0	0	0	0	0	0	0	100000.000	100000.000	0.000	0.000	0.000	0.000	0.000	208	1264	-3271	-3178	16.610	-3271	0	-3178	0	0
6	12	13	"YOL041C"	"p44_C06"	11510	9610	170	50471	50481	1224	50898	50830	1485	5	0	0	0	0	0	0	0	0	0	0	0	100000.000	100000.000	0.000	0.000	0.000	0.000	0.000	208	1264	-427	-417	16.610	-427	0	-417	0	0
6	13	13	"YOL027C"	"p44_E06"	11790	9610	170	49312	49527	1757	50195	50247	1395	15	1	0	0	0	0	0	0	0	0	0	0	100000.000	100000.000	0.000	0.000	0.000	0.000	0.000	208	1264	-883	-668	16.610	-883	0	-668	0	0
6	14	13	"YOL027C"	"p44_E06"	12060	9610	170	48459	48628	1635	50201	50224	1570	1	0	0	0	0	0	0	0	0	0	0	0	100000.000	100000.000	0.000	0.000	0.000	0.000	0.000	208	1264	-1742	-1573	16.610	-1742	0	-1573	0	0
6	15	13	"YOL058W"	"p44_G06"	12340	9610	170	49214	49032	1576	50412	50291	1792	0	0	0	0	0	0	0	0	0	0	0	0	100000.000	100000.000	0.000	0.000	0.000	0.000	0.000	208	1264	-1198	-1380	16.610	-1198	0	-1380	0	0
6	16	13	"YOL058W"	"p44_G06"	12610	9610	170	49590	49367	2277	50505	50398	1679	10	1	0	0	0	0	0	0	0	0	0	0	100000.000	100000.000	0.000	0.000	0.000	0.000	0.000	208	1354	-915	-1138	16.610	-915	0	-1138	0	0
6	1	14	"content"	"p48_A12"	8490	9880	170	48445	48488	1217	48435	47549	3277	0	0	0	0	0	0	0	0	0	0	0	0	100000.000	100000.000	0.000	0.000	0.000	0.000	0.000	208	1354	10	53	16.610	10	0	53	0	0
6	2	14	"content"	"p48_A12"	8760	9880	170	50180	49821	1577	47941	46834	3710	12	0	0	0	0	0	0	0	0	0	0	0	100000.000	100000.000	0.000	0.000	0.000	0.000	0.000	208	1264	2239	1880	16.610	2239	0	1880	0	0
6	3	14	"content"	"p48_C12"	9040	9880	170	48422	48250	1224	47984	47192	3044	0	0	0	0	0	0	0	0	0	0	0	0	100000.000	100000.000	0.000	0.000	0.000	0.000	0.000	208	1264	438	266	16.610	438	0	266	0	0
6	4	14	"content"	"p48_C12"	9310	9880	170	47654	47391	2302	48560	47988	2983	0	0	0	0	0	0	0	0	0	0	0	0	100000.000	100000.000	0.000	0.000	0.000	0.000	0.000	208	1264	-906	-1169	16.610	-906	0	-1169	0	0
6	5	14	"content"	"p48_E12"	9590	9880	170	51019	50951	1021	49588	49397	1624	43	0	0	0	0	0	0	0	0	0	0	0	100000.000	100000.000	0.000	0.000	0.000	0.000	0.000	208	1264	1431	1363	16.610	1431	0	1363	0	0
6	6	14	"content"	"p48_E12"	9860	9880	170	50864	50624	1185	49779	49596	1494	37	0	0	0	0	0	0	0	0	0	0	0	100000.000	100000.000	0.000	0.000	0.000	0.000	0.000	208	1264	1085	845	16.610	1085	0	845	0	0
6	7	14	"content"	"p48_G12"	10140	9880	170	51091	51182	934	49759	49774	1974	26	0	0	0	0	0	0	0	0	0	0	0	100000.000	100000.000	0.000	0.000	0.000	0.000	0.000	208	1264	1332	1423	16.610	1332	0	1423	0	0
6	8	14	"content"	"p48_G12"	10410	9880	170	49922	49846	1103	50469	49859	2743	0	0	0	0	0	0	0	0	0	0	0	0	100000.000	100000.000	0.000	0.000	0.000	0.000	0.000	208	1264	-547	-623	16.610	-547	0	-623	0	0
6	9	14	"content"	"p48_A06"	10690	9880	170	52318	51974	1487	50708	50497	1866	40	0	0	0	0	0	0	0	0	0	0	0	100000.000	100000.000	0.000	0.000	0.000	0.000	0.000	208	1264	1610	1266	16.610	1610	0	1266	0	0
6	10	14	"content"	"p48_A06"	10960	9880	170	51227	51275	1126	51197	51036	1396	12	0	0	0	0	0	0	0	0	0	0	0	100000.000	100000.000	0.000	0.000	0.000	0.000	0.000	208	1264	30	78	16.610	30	0	78	0	0
6	11	14	"content"	"p48_C06"	11240	9880	170	51692	51609	874	51819	51750	1347	0	0	0	0	0	0	0	0	0	0	0	0	100000.000	100000.000	0.000	0.000	0.000	0.000	0.000	208	1264	-127	-210	16.610	-127	0	-210	0	0
6	12	14	"content"	"p48_C06"	11510	9880	170	50793	50688	1290	51557	51471	1574	0	0	0	0	0	0	0	0	0	0	0	0	100000.000	100000.000	0.000	0.000	0.000	0.000	0.000	208	1264	-764	-869	16.610	-764	0	-869	0	0
6	13	14	"content"	"p48_E06"	11790	9880	170	50220	50284	1065	50407	50411	1696	4	0	0	0	0	0	0	0	0	0	0	0	100000.000	100000.000	0.000	0.000	0.000	0.000	0.000	208	1264	-187	-123	16.610	-187	0	-123	0	0
6	14	14	"content"	"p48_E06"	12060	9880	170	52087	52012	1203	51185	51010	1722	21	0	0	0	0	0	0	0	0	0	0	0	100000.000	100000.000	0.000	0.000	0.000	0.000	0.000	208	1264	902	827	16.610	902	0	827	0	0
6	15	14	"content"	"p48_G06"	12340	9880	170	48671	47646	3275	49397	47350	6593	0	0	0	0	0	0	0	0	0	0	0	0	100000.000	100000.000	0.000	0.000	0.000	0.000	0.000	208	1264	-726	-1751	16.610	-726	0	-1751	0	0
6	16	14	"content"	"p48_G06"	12610	9880	170	46276	44396	5087	49294	46955	6283	0	0	0	0	0	0	0	0	0	0	0	0	100000.000	100000.000	0.000	0.000	0.000	0.000	0.000	208	1354	-3018	-4898	16.610	-3018	0	-4898	0	-100
6	1	15	"Pka2_100n"	"c04_B23"	8490	10160	170	23930	24775	3419	41179	40295	6737	0	0	0	0	0	0	0	0	0	0	0	0	100000.000	100000.000	0.000	0.000	0.000	0.000	0.000	208	1354	-17249	-16404	16.610	-17249	0	-16404	0	0
6	2	15	"Pka2_100n"	"c04_B23"	8760	10160	170	23397	24205	3269	39885	39162	5513	0	0	0	0	0	0	0	0	0	0	0	0	100000.000	100000.000	0.000	0.000	0.000	0.000	0.000	208	1264	-16488	-15680	16.610	-16488	0	-15680	0	0
6	3	15	"Rab3A_5n"	"c04_F23"	9040	10160	170	45051	45055	1531	46313	45184	3930	0	0	0	0	0	0	0	0	0	0	0	0	100000.000	100000.000	0.000	0.000	0.000	0.000	0.000	208	1264	-1262	-1258	16.610	-1262	0	-1258	0	0
6	4	15	"Rab3A_5n"	"c04_F23"	9310	10160	170	46724	46608	1208	48241	48039	2137	0	0	0	0	0	0	0	0	0	0	0	0	100000.000	100000.000	0.000	0.000	0.000	0.000	0.000	208	1264	-1517	-1633	16.610	-1517	0	-1633	0	0
6	5	15	"EMPTY"	"c04_J23"	9590	10160	170	49018	48943	1309	49452	49316	1527	6	0	0	0	0	0	0	0	0	0	0	0	100000.000	100000.000	0.000	0.000	0.000	0.000	0.000	208	1264	-434	-509	16.610	-434	0	-509	0	0
6	6	15	"EMPTY"	"c04_J23"	9860	10160	170	50013	50010	1114	50107	50109	1419	10	0	0	0	0	0	0	0	0	0	0	0	100000.000	100000.000	0.000	0.000	0.000	0.000	0.000	208	1264	-94	-97	16.610	-94	0	-97	0	0
6	7	15	"EMPTY"	"c04_N23"	10140	10160	170	44892	43658	4893	48609	47602	3307	0	0	0	0	0	0	0	0	0	0	0	0	100000.000	100000.000	0.000	0.000	0.000	0.000	0.000	208	1264	-3717	-4951	16.610	-3717	0	-4951	0	-100
6	8	15	"EMPTY"	"c04_N23"	10410	10160	170	24992	26278	7146	45463	44326	5082	0	0	0	0	0	0	0	0	0	0	0	0	100000.000	100000.000	0.000	0.000	0.000	0.000	0.000	208	1264	-20471	-19185	16.610	-20471	0	-19185	0	-100
6	9	15	"Casein_10n"	"c04_B11"	10690	10160	170	49079	49187	1461	49744	48178	4801	0	0	0	0	0	0	0	0	0	0	0	0	100000.000	100000.000	0.000	0.000	0.000	0.000	0.000	208	1264	-665	-557	16.610	-665	0	-557	0	0
6	10	15	"Casein_10n"	"c04_B11"	10960	10160	170	51613	51401	1330	51212	50895	1714	10	0	0	0	0	0	0	0	0	0	0	0	100000.000	100000.000	0.000	0.000	0.000	0.000	0.000	208	1264	401	189	16.610	401	0	189	0	0
6	11	15	"MBP_10n"	"c04_F11"	11240	10160	170	51238	51236	1157	50953	49955	3469	0	0	0	0	0	0	0	0	0	0	0	0	100000.000	100000.000	0.000	0.000	0.000	0.000	0.000	208	1264	285	283	16.610	285	0	283	0	0
6	12	15	"MBP_10n"	"c04_F11"	11510	10160	170	50367	50019	1772	51104	51109	1596	3	0	0	0	0	0	0	0	0	0	0	0	100000.000	100000.000	0.000	0.000	0.000	0.000	0.000	208	1264	-737	-1085	16.610	-737	0	-1085	0	0
6	13	15	"Histone_10n"	"c04_J11"	11790	10160	170	49799	49517	1115	50476	50397	1557	0	0	0	0	0	0	0	0	0	0	0	0	100000.000	100000.000	0.000	0.000	0.000	0.000	0.000	208	1264	-677	-959	16.610	-677	0	-959	0	0
6	14	15	"Histone_10n"	"c04_J11"	12060	10160	170	50224	50139	1401	50797	50755	1585	2	0	0	0	0	0	0	0	0	0	0	0	100000.000	100000.000	0.000	0.000	0.000	0.000	0.000	208	1264	-573	-658	16.610	-573	0	-658	0	0
6	15	15	"pEY_10n"	"c04_N11"	12340	10160	170	49209	49310	1440	50226	49334	4013	0	0	0	0	0	0	0	0	0	0	0	0	100000.000	100000.000	0.000	0.000	0.000	0.000	0.000	208	1264	-1017	-916	16.610	-1017	0	-916	0	0
6	16	15	"pEY_10n"	"c04_N11"	12610	10160	170	48278	48116	1387	49732	48418	4690	0	0	0	0	0	0	0	0	0	0	0	0	100000.000	100000.000	0.000	0.000	0.000	0.000	0.000	208	1354	-1454	-1616	16.610	-1454	0	-1616	0	0
6	1	16	"YCL048W"	"pYaleTF_B23"	8490	10430	170	32004	31994	1834	38654	38723	6622	0	0	0	0	0	0	0	0	0	0	0	0	100000.000	100000.000	0.000	0.000	0.000	0.000	0.000	208	1444	-6650	-6660	16.610	-6650	0	-6660	0	0
6	2	16	"YCL048W"	"pYaleTF_B23"	8760	10430	170	28942	28826	1420	36545	36615	4683	0	0	0	0	0	0	0	0	0	0	0	0	100000.000	100000.000	0.000	0.000	0.000	0.000	0.000	208	1354	-7603	-7719	16.610	-7603	0	-7719	0	0
6	3	16	"YKL032C"	"pYaleTF_F23"	9040	10430	170	44090	44660	3059	44113	42999	4963	11	0	0	0	0	0	0	0	0	0	0	0	100000.000	100000.000	0.000	0.000	0.000	0.000	0.000	208	1354	-23	547	16.610	-23	0	547	0	0
6	4	16	"YKL032C"	"pYaleTF_F23"	9310	10430	170	48344	48034	1673	47429	46571	3504	1	0	0	0	0	0	0	0	0	0	0	0	100000.000	100000.000	0.000	0.000	0.000	0.000	0.000	208	1354	915	605	16.610	915	0	605	0	0
6	5	16	"YBR215W"	"pYaleTF_J23"	9590	10430	170	48802	48817	1397	49368	49128	1742	2	0	0	0	0	0	0	0	0	0	0	0	100000.000	100000.000	0.000	0.000	0.000	0.000	0.000	208	1354	-566	-551	16.610	-566	0	-551	0	0
6	6	16	"YBR215W"	"pYaleTF_J23"	9860	10430	170	52077	52193	1224	50838	50835	1500	43	10	0	0	0	0	0	0	0	0	0	0	100000.000	100000.000	0.000	0.000	0.000	0.000	0.000	208	1354	1239	1355	16.610	1239	0	1355	0	0
6	7	16	"YDR096W"	"pYaleTF_N23"	10140	10430	170	50252	50313	1071	49988	49395	2853	0	0	0	0	0	0	0	0	0	0	0	0	100000.000	100000.000	0.000	0.000	0.000	0.000	0.000	208	1354	264	325	16.610	264	0	325	0	0
6	8	16	"YDR096W"	"pYaleTF_N23"	10410	10430	170	48499	48196	1456	49294	47361	5600	0	0	0	0	0	0	0	0	0	0	0	0	100000.000	100000.000	0.000	0.000	0.000	0.000	0.000	208	1354	-795	-1098	16.610	-795	0	-1098	0	0
6	9	16	"YBR083W"	"pYaleTF_B11"	10690	10430	170	49572	49510	1080	50559	50126	2564	0	0	0	0	0	0	0	0	0	0	0	0	100000.000	100000.000	0.000	0.000	0.000	0.000	0.000	208	1354	-987	-1049	16.610	-987	0	-1049	0	0
6	10	16	"YBR083W"	"pYaleTF_B11"	10960	10430	170	50900	50670	1685	51369	50584	2728	0	0	0	0	0	0	0	0	0	0	0	0	100000.000	100000.000	0.000	0.000	0.000	0.000	0.000	208	1354	-469	-699	16.610	-469	0	-699	0	0
6	11	16	"YGL237C"	"pYaleTF_F11"	11240	10430	170	44113	42022	6767	50164	49239	3318	0	0	0	0	0	0	0	0	0	0	0	0	100000.000	100000.000	0.000	0.000	0.000	0.000	0.000	208	1354	-6051	-8142	16.610	-6051	0	-8142	0	-100
6	12	16	"YGL237C"	"pYaleTF_F11"	11510	10430	170	51683	51425	1393	51239	51024	1728	9	0	0	0	0	0	0	0	0	0	0	0	100000.000	100000.000	0.000	0.000	0.000	0.000	0.000	208	1354	444	186	16.610	444	0	186	0	0
6	13	16	"YGL244W"	"pYaleTF_J11"	11790	10430	170	51628	51630	873	51362	51313	1459	7	0	0	0	0	0	0	0	0	0	0	0	100000.000	100000.000	0.000	0.000	0.000	0.000	0.000	208	1354	266	268	16.610	266	0	268	0	0
6	14	16	"YGL244W"	"pYaleTF_J11"	12060	10430	170	50067	50074	1307	51632	51684	1376	0	0	0	0	0	0	0	0	0	0	0	0	100000.000	100000.000	0.000	0.000	0.000	0.000	0.000	208	1354	-1565	-1558	16.610	-1565	0	-1558	0	0
6	15	16	"YPL248C"	"pYaleTF_N11"	12340	10430	170	51311	51083	1966	51943	51970	1542	12	0	0	0	0	0	0	0	0	0	0	0	100000.000	100000.000	0.000	0.000	0.000	0.000	0.000	208	1354	-632	-860	16.610	-632	0	-860	0	0
6	16	16	"YPL248C"	"pYaleTF_N11"	12610	10430	170	51324	51161	948	51396	51309	1413	1	0	0	0	0	0	0	0	0	0	0	0	100000.000	100000.000	0.000	0.000	0.000	0.000	0.000	208	1444	-72	-235	16.610	-72	0	-235	0	0
7	1	1	"Cy3_Ab"	"c01_C23"	13000	6330	170	49327	49390	1254	50009	49621	2343	2	0	0	0	0	0	0	0	0	0	0	0	100000.000	100000.000	0.000	0.000	0.000	0.000	0.000	208	1444	-682	-619	16.610	-682	0	-619	0	0
7	2	1	"Cy3_Ab"	"c01_C23"	13270	6330	170	46511	46389	1795	45166	43778	6143	0	0	0	0	0	0	0	0	0	0	0	0	100000.000	100000.000	0.000	0.000	0.000	0.000	0.000	208	1354	1345	1223	16.610	1345	0	1223	0	0
7	3	1	"Pka-2_100n"	"c01_G23"	13550	6330	170	16488	17014	2160	36204	34773	6731	0	0	0	0	0	0	0	0	0	0	0	0	100000.000	100000.000	0.000	0.000	0.000	0.000	0.000	208	1354	-19716	-19190	16.610	-19716	0	-19190	0	0
7	4	1	"Pka-2_100n"	"c01_G23"	13820	6330	170	20963	21099	2150	37981	36366	7128	0	0	0	0	0	0	0	0	0	0	0	0	100000.000	100000.000	0.000	0.000	0.000	0.000	0.000	208	1354	-17018	-16882	16.610	-17018	0	-16882	0	0
7	5	1	"BSA_32n"	"c01_K23"	14100	6330	170	47358	47043	1994	47841	45764	6060	0	0	0	0	0	0	0	0	0	0	0	0	100000.000	100000.000	0.000	0.000	0.000	0.000	0.000	208	1354	-483	-798	16.610	-483	0	-798	0	0
7	6	1	"BSA_32n"	"c01_K23"	14370	6330	170	52129	51870	1514	50609	50738	1646	45	8	0	0	0	0	0	0	0	0	0	0	100000.000	100000.000	0.000	0.000	0.000	0.000	0.000	208	1354	1520	1261	16.610	1520	0	1261	0	0
7	7	1	"BSA_63n"	"c01_O23"	14650	6330	170	50161	50205	1083	51000	51000	1475	0	0	0	0	0	0	0	0	0	0	0	0	100000.000	100000.000	0.000	0.000	0.000	0.000	0.000	208	1354	-839	-795	16.610	-839	0	-795	0	0
7	8	1	"BSA_63n"	"c01_O23"	14920	6330	170	51197	50862	1730	51736	51687	1357	4	0	0	0	0	0	0	0	0	0	0	0	100000.000	100000.000	0.000	0.000	0.000	0.000	0.000	208	1354	-539	-874	16.610	-539	0	-874	0	0
7	9	1	"BSA_125n"	"c01_C11"	15200	6330	170	51236	51141	1064	51505	51459	1208	3	0	0	0	0	0	0	0	0	0	0	0	100000.000	100000.000	0.000	0.000	0.000	0.000	0.000	208	1354	-269	-364	16.610	-269	0	-364	0	0
7	10	1	"BSA_125n"	"c01_C11"	15470	6330	170	51695	51565	1001	51883	51792	1211	4	0	0	0	0	0	0	0	0	0	0	0	100000.000	100000.000	0.000	0.000	0.000	0.000	0.000	208	1354	-188	-318	16.610	-188	0	-318	0	0
7	11	1	"BSA_250n"	"c01_G11"	15750	6330	170	52376	52364	1121	52100	51974	1318	25	0	0	0	0	0	0	0	0	0	0	0	100000.000	100000.000	0.000	0.000	0.000	0.000	0.000	208	1354	276	264	16.610	276	0	264	0	0
7	12	1	"BSA_250n"	"c01_G11"	16020	6330	170	50676	50640	1035	51939	51852	1421	0	0	0	0	0	0	0	0	0	0	0	0	100000.000	100000.000	0.000	0.000	0.000	0.000	0.000	208	1354	-1263	-1299	16.610	-1263	0	-1299	0	0
7	13	1	"BSA_500n"	"c01_K11"	16300	6330	170	52143	52132	755	51331	51269	1604	15	0	0	0	0	0	0	0	0	0	0	0	100000.000	100000.000	0.000	0.000	0.000	0.000	0.000	208	1354	812	801	16.610	812	0	801	0	0
7	14	1	"BSA_500n"	"c01_K11"	16570	6330	170	49993	49808	1089	50649	50635	1894	0	0	0	0	0	0	0	0	0	0	0	0	100000.000	100000.000	0.000	0.000	0.000	0.000	0.000	208	1354	-656	-841	16.610	-656	0	-841	0	0
7	15	1	"BSA_1000n"	"c01_O11"	16850	6330	170	51686	51320	1875	49499	49445	1879	55	12	0	0	0	0	0	0	0	0	0	0	100000.000	100000.000	0.000	0.000	0.000	0.000	0.000	208	1354	2187	1821	16.610	2187	0	1821	0	0
7	16	1	"BSA_1000n"	"c01_O11"	17120	6330	170	48892	48849	1085	48853	48498	2284	0	0	0	0	0	0	0	0	0	0	0	0	100000.000	100000.000	0.000	0.000	0.000	0.000	0.000	208	1444	39	-4	16.610	39	0	-4	0	0
7	1	2	"YBL024W"	"p01_B12"	13000	6600	170	41184	41221	1824	48419	48154	2608	0	0	0	0	0	0	0	0	0	0	0	0	100000.000	100000.000	0.000	0.000	0.000	0.000	0.000	208	1354	-7235	-7198	16.610	-7235	0	-7198	0	100
7	2	2	"YBL024W"	"p01_B12"	13270	6600	170	41459	41517	2120	45783	45425	3131	0	0	0	0	0	0	0	0	0	0	0	0	100000.000	100000.000	0.000	0.000	0.000	0.000	0.000	208	1264	-4324	-4266	16.610	-4324	0	-4266	0	100
7	3	2	"YBL025W"	"p01_D12"	13550	6600	170	45051	45146	2501	44764	43320	6546	0	0	0	0	0	0	0	0	0	0	0	0	100000.000	100000.000	0.000	0.000	0.000	0.000	0.000	208	1264	287	382	16.610	287	0	382	0	0
7	4	2	"YBL025W"	"p01_D12"	13820	6600	170	46571	46417	1173	46919	44786	5641	0	0	0	0	0	0	0	0	0	0	0	0	100000.000	100000.000	0.000	0.000	0.000	0.000	0.000	208	1264	-348	-502	16.610	-348	0	-502	0	0
7	5	2	"YBL030C"	"p01_F12"	14100	6600	170	47817	47661	1852	48545	48004	2773	0	0	0	0	0	0	0	0	0	0	0	0	100000.000	100000.000	0.000	0.000	0.000	0.000	0.000	208	1264	-728	-884	16.610	-728	0	-884	0	0
7	6	2	"YBL030C"	"p01_F12"	14370	6600	170	46953	46941	1981	49890	49767	1454	1	0	0	0	0	0	0	0	0	0	0	0	100000.000	100000.000	0.000	0.000	0.000	0.000	0.000	208	1264	-2937	-2949	16.610	-2937	0	-2949	0	0
7	7	2	"YBL032W"	"p01_H12"	14650	6600	170	49388	49427	1067	50471	50445	1350	0	0	0	0	0	0	0	0	0	0	0	0	100000.000	100000.000	0.000	0.000	0.000	0.000	0.000	208	1264	-1083	-1044	16.610	-1083	0	-1044	0	0
7	8	2	"YBL032W"	"p01_H12"	14920	6600	170	49517	49503	1134	50878	50812	1406	0	0	0	0	0	0	0	0	0	0	0	0	100000.000	100000.000	0.000	0.000	0.000	0.000	0.000	208	1264	-1361	-1375	16.610	-1361	0	-1375	0	0
7	9	2	"YAL058C-A"	"p01_B06"	15200	6600	170	48793	48786	1171	50531	50462	1411	0	0	0	0	0	0	0	0	0	0	0	0	100000.000	100000.000	0.000	0.000	0.000	0.000	0.000	208	1264	-1738	-1745	16.610	-1738	0	-1745	0	0
7	10	2	"YAL058C-A"	"p01_B06"	15470	6600	170	49785	49816	1300	51001	50874	1433	0	0	0	0	0	0	0	0	0	0	0	0	100000.000	100000.000	0.000	0.000	0.000	0.000	0.000	208	1264	-1216	-1185	16.610	-1216	0	-1185	0	0
7	11	2	"YAL060W"	"p01_D06"	15750	6600	170	50556	50540	1344	51316	51298	1412	3	0	0	0	0	0	0	0	0	0	0	0	100000.000	100000.000	0.000	0.000	0.000	0.000	0.000	208	1264	-760	-776	16.610	-760	0	-776	0	0
7	12	2	"YAL060W"	"p01_D06"	16020	6600	170	50164	50031	1183	50812	50874	1400	2	0	0	0	0	0	0	0	0	0	0	0	100000.000	100000.000	0.000	0.000	0.000	0.000	0.000	208	1264	-648	-781	16.610	-648	0	-781	0	0
7	13	2	"YAL064C-A"	"p01_F06"	16300	6600	170	48860	48673	1599	50315	50340	1647	1	0	0	0	0	0	0	0	0	0	0	0	100000.000	100000.000	0.000	0.000	0.000	0.000	0.000	208	1264	-1455	-1642	16.610	-1455	0	-1642	0	0
7	14	2	"YAL064C-A"	"p01_F06"	16570	6600	170	47191	47151	1434	48600	48294	2026	0	0	0	0	0	0	0	0	0	0	0	0	100000.000	100000.000	0.000	0.000	0.000	0.000	0.000	208	1264	-1409	-1449	16.610	-1409	0	-1449	0	0
7	15	2	"YBR086C"	"p01_H06"	16850	6600	170	43185	43418	1665	46403	45969	2957	0	0	0	0	0	0	0	0	0	0	0	0	100000.000	100000.000	0.000	0.000	0.000	0.000	0.000	208	1264	-3218	-2985	16.610	-3218	0	-2985	0	0
7	16	2	"YBR086C"	"p01_H06"	17120	6600	170	38429	38282	2752	42865	42115	5057	0	0	0	0	0	0	0	0	0	0	0	0	100000.000	100000.000	0.000	0.000	0.000	0.000	0.000	208	1354	-4436	-4583	16.610	-4436	0	-4583	0	-100
7	1	3	"YDL125C"	"p05_B12"	13000	6880	170	46829	46492	2138	49793	49704	1929	0	0	0	0	0	0	0	0	0	0	0	0	100000.000	100000.000	0.000	0.000	0.000	0.000	0.000	208	1354	-2964	-3301	16.610	-2964	0	-3301	0	0
7	2	3	"YDL125C"	"p05_B12"	13270	6880	170	47414	47468	1484	48856	48725	2014	1	0	0	0	0	0	0	0	0	0	0	0	100000.000	100000.000	0.000	0.000	0.000	0.000	0.000	208	1264	-1442	-1388	16.610	-1442	0	-1388	0	0
7	3	3	"YDL127W"	"p05_D12"	13550	6880	170	49391	49413	992	49313	49177	1613	6	0	0	0	0	0	0	0	0	0	0	0	100000.000	100000.000	0.000	0.000	0.000	0.000	0.000	208	1264	78	100	16.610	78	0	100	0	0
7	4	3	"YDL127W"	"p05_D12"	13820	6880	170	48848	48662	1395	49360	49277	1506	5	0	0	0	0	0	0	0	0	0	0	0	100000.000	100000.000	0.000	0.000	0.000	0.000	0.000	208	1264	-512	-698	16.610	-512	0	-698	0	0
7	5	3	"YDL128W"	"p05_F12"	14100	6880	170	46762	46761	1339	49380	49238	1499	0	0	0	0	0	0	0	0	0	0	0	0	100000.000	100000.000	0.000	0.000	0.000	0.000	0.000	208	1264	-2618	-2619	16.610	-2618	0	-2619	0	0
7	6	3	"YDL128W"	"p05_F12"	14370	6880	170	46874	46666	2025	48895	48674	1923	0	0	0	0	0	0	0	0	0	0	0	0	100000.000	100000.000	0.000	0.000	0.000	0.000	0.000	208	1264	-2021	-2229	16.610	-2021	0	-2229	0	0
7	7	3	"YDL130W"	"p05_H12"	14650	6880	170	49389	49259	1312	49933	49658	1895	0	0	0	0	0	0	0	0	0	0	0	0	100000.000	100000.000	0.000	0.000	0.000	0.000	0.000	208	1264	-544	-674	16.610	-544	0	-674	0	0
7	8	3	"YDL130W"	"p05_H12"	14920	6880	170	50751	50592	999	50644	50488	1418	1	0	0	0	0	0	0	0	0	0	0	0	100000.000	100000.000	0.000	0.000	0.000	0.000	0.000	208	1264	107	-52	16.610	107	0	-52	0	0
7	9	3	"YDL051W"	"p05_B06"	15200	6880	170	49494	49319	1622	50557	50508	1233	5	0	0	0	0	0	0	0	0	0	0	0	100000.000	100000.000	0.000	0.000	0.000	0.000	0.000	208	1264	-1063	-1238	16.610	-1063	0	-1238	0	0
7	10	3	"YDL051W"	"p05_B06"	15470	6880	170	49658	49532	1284	50737	50679	1404	0	0	0	0	0	0	0	0	0	0	0	0	100000.000	100000.000	0.000	0.000	0.000	0.000	0.000	208	1264	-1079	-1205	16.610	-1079	0	-1205	0	0
7	11	3	"YDL053C"	"p05_D06"	15750	6880	170	51058	51155	891	51057	51040	1370	8	0	0	0	0	0	0	0	0	0	0	0	100000.000	100000.000	0.000	0.000	0.000	0.000	0.000	208	1264	1	98	16.610	1	0	98	0	0
7	12	3	"YDL053C"	"p05_D06"	16020	6880	170	49018	48969	1488	50794	50854	1501	0	0	0	0	0	0	0	0	0	0	0	0	100000.000	100000.000	0.000	0.000	0.000	0.000	0.000	208	1264	-1776	-1825	16.610	-1776	0	-1825	0	0
7	13	3	"YDL055C"	"p05_F06"	16300	6880	170	49468	49459	1491	49987	49922	1907	1	0	0	0	0	0	0	0	0	0	0	0	100000.000	100000.000	0.000	0.000	0.000	0.000	0.000	208	1264	-519	-528	16.610	-519	0	-528	0	0
7	14	3	"YDL055C"	"p05_F06"	16570	6880	170	44117	44142	1546	47208	47072	2328	0	0	0	0	0	0	0	0	0	0	0	0	100000.000	100000.000	0.000	0.000	0.000	0.000	0.000	208	1264	-3091	-3066	16.610	-3091	0	-3066	0	0
7	15	3	"YDL060W"	"p05_H06"	16850	6880	170	40672	41202	2197	43851	41856	5778	0	0	0	0	0	0	0	0	0	0	0	0	100000.000	100000.000	0.000	0.000	0.000	0.000	0.000	208	1264	-3179	-2649	16.610	-3179	0	-2649	0	0
7	16	3	"YDL060W"	"p05_H06"	17120	6880	170	21526	22196	5717	31200	28620	10394	0	0	0	0	0	0	0	0	0	0	0	0	100000.000	100000.000	0.000	0.000	0.000	0.000	0.000	208	1354	-9674	-9004	16.610	-9674	0	-9004	0	-100
7	1	4	"YER174C"	"p09_B12"	13000	7150	170	50522	50651	1313	50852	50736	1586	10	0	0	0	0	0	0	0	0	0	0	0	100000.000	100000.000	0.000	0.000	0.000	0.000	0.000	208	1354	-330	-201	16.610	-330	0	-201	0	0
7	2	4	"YER174C"	"p09_B12"	13270	7150	170	48925	48485	1537	50012	49912	1342	0	0	0	0	0	0	0	0	0	0	0	0	100000.000	100000.000	0.000	0.000	0.000	0.000	0.000	208	1264	-1087	-1527	16.610	-1087	0	-1527	0	0
7	3	4	"YER175C"	"p09_D12"	13550	7150	170	49037	48983	1104	49919	49850	1349	2	0	0	0	0	0	0	0	0	0	0	0	100000.000	100000.000	0.000	0.000	0.000	0.000	0.000	208	1264	-882	-936	16.610	-882	0	-936	0	0
7	4	4	"YER175C"	"p09_D12"	13820	7150	170	49277	49200	1097	50018	50005	1546	0	0	0	0	0	0	0	0	0	0	0	0	100000.000	100000.000	0.000	0.000	0.000	0.000	0.000	208	1264	-741	-818	16.610	-741	0	-818	0	0
7	5	4	"YER177W"	"p09_F12"	14100	7150	170	49789	49593	1177	49980	50043	1407	2	0	0	0	0	0	0	0	0	0	0	0	100000.000	100000.000	0.000	0.000	0.000	0.000	0.000	208	1264	-191	-387	16.610	-191	0	-387	0	0
7	6	4	"YER177W"	"p09_F12"	14370	7150	170	49263	49202	1454	49316	49108	2034	7	0	0	0	0	0	0	0	0	0	0	0	100000.000	100000.000	0.000	0.000	0.000	0.000	0.000	208	1264	-53	-114	16.610	-53	0	-114	0	0
7	7	4	"YER180C"	"p09_H12"	14650	7150	170	48778	48700	1701	49845	49662	1616	4	0	0	0	0	0	0	0	0	0	0	0	100000.000	100000.000	0.000	0.000	0.000	0.000	0.000	208	1264	-1067	-1145	16.610	-1067	0	-1145	0	0
7	8	4	"YER180C"	"p09_H12"	14920	7150	170	51143	50690	1629	50078	49846	1522	40	0	0	0	0	0	0	0	0	0	0	0	100000.000	100000.000	0.000	0.000	0.000	0.000	0.000	208	1264	1065	612	16.610	1065	0	612	0	0
7	9	4	"YER094C"	"p09_B06"	15200	7150	170	50353	50014	1793	50265	50065	1653	9	0	0	0	0	0	0	0	0	0	0	0	100000.000	100000.000	0.000	0.000	0.000	0.000	0.000	208	1264	88	-251	16.610	88	0	-251	0	0
7	10	4	"YER094C"	"p09_B06"	15470	7150	170	51035	50916	1061	50948	50639	1638	2	0	0	0	0	0	0	0	0	0	0	0	100000.000	100000.000	0.000	0.000	0.000	0.000	0.000	208	1264	87	-32	16.610	87	0	-32	0	0
7	11	4	"YER096W"	"p09_D06"	15750	7150	170	51074	50926	1081	51342	51300	1425	1	0	0	0	0	0	0	0	0	0	0	0	100000.000	100000.000	0.000	0.000	0.000	0.000	0.000	208	1264	-268	-416	16.610	-268	0	-416	0	0
7	12	4	"YER096W"	"p09_D06"	16020	7150	170	52401	52430	1107	51350	51296	1561	37	3	0	0	0	0	0	0	0	0	0	0	100000.000	100000.000	0.000	0.000	0.000	0.000	0.000	208	1264	1051	1080	16.610	1051	0	1080	0	0
7	13	4	"YER099C"	"p09_F06"	16300	7150	170	50764	50657	1481	49830	49906	1995	26	0	0	0	0	0	0	0	0	0	0	0	100000.000	100000.000	0.000	0.000	0.000	0.000	0.000	208	1264	934	827	16.610	934	0	827	0	0
7	14	4	"YER099C"	"p09_F06"	16570	7150	170	49197	48958	1532	48109	48019	2509	15	0	0	0	0	0	0	0	0	0	0	0	100000.000	100000.000	0.000	0.000	0.000	0.000	0.000	208	1264	1088	849	16.610	1088	0	849	0	0
7	15	4	"YBL072C"	"p09_H06"	16850	7150	170	44702	44739	1463	44040	42992	5982	0	0	0	0	0	0	0	0	0	0	0	0	100000.000	100000.000	0.000	0.000	0.000	0.000	0.000	208	1264	662	699	16.610	662	0	699	0	0
7	16	4	"YBL072C"	"p09_H06"	17120	7150	170	28843	28677	5998	35181	31334	10853	0	0	0	0	0	0	0	0	0	0	0	0	100000.000	100000.000	0.000	0.000	0.000	0.000	0.000	208	1354	-6338	-6504	16.610	-6338	0	-6504	0	-100
7	1	5	"YHL037C"	"p13_B12"	13000	7430	170	49589	49698	2029	50830	50677	1557	13	0	0	0	0	0	0	0	0	0	0	0	100000.000	100000.000	0.000	0.000	0.000	0.000	0.000	208	1354	-1241	-1132	16.610	-1241	0	-1132	0	0
7	2	5	"YHL037C"	"p13_B12"	13270	7430	170	50381	50550	1666	49485	49312	1573	40	14	0	0	0	0	0	0	0	0	0	0	100000.000	100000.000	0.000	0.000	0.000	0.000	0.000	208	1264	896	1065	16.610	896	0	1065	0	0
7	3	5	"YHL038C"	"p13_D12"	13550	7430	170	49766	49804	969	49976	49852	1650	1	0	0	0	0	0	0	0	0	0	0	0	100000.000	100000.000	0.000	0.000	0.000	0.000	0.000	208	1264	-210	-172	16.610	-210	0	-172	0	0
7	4	5	"YHL038C"	"p13_D12"	13820	7430	170	49679	49759	1043	50379	50246	1487	3	0	0	0	0	0	0	0	0	0	0	0	100000.000	100000.000	0.000	0.000	0.000	0.000	0.000	208	1264	-700	-620	16.610	-700	0	-620	0	0
7	5	5	"YHL039W"	"p13_F12"	14100	7430	170	49035	49086	1602	50619	50559	1378	2	0	0	0	0	0	0	0	0	0	0	0	100000.000	100000.000	0.000	0.000	0.000	0.000	0.000	208	1264	-1584	-1533	16.610	-1584	0	-1533	0	0
7	6	5	"YHL039W"	"p13_F12"	14370	7430	170	50807	50643	1304	50130	50110	1384	25	3	0	0	0	0	0	0	0	0	0	0	100000.000	100000.000	0.000	0.000	0.000	0.000	0.000	208	1264	677	513	16.610	677	0	513	0	0
7	7	5	"YHL029C"	"p13_H12"	14650	7430	170	51627	51395	1713	50030	49845	1622	49	13	0	0	0	0	0	0	0	0	0	0	100000.000	100000.000	0.000	0.000	0.000	0.000	0.000	208	1264	1597	1365	16.610	1597	0	1365	0	0
7	8	5	"YHL029C"	"p13_H12"	14920	7430	170	49244	49024	1682	50134	49867	1587	4	0	0	0	0	0	0	0	0	0	0	0	100000.000	100000.000	0.000	0.000	0.000	0.000	0.000	208	1264	-890	-1110	16.610	-890	0	-1110	0	0
7	9	5	"YGR246C"	"p13_B06"	15200	7430	170	50075	50102	995	49674	49414	1837	8	0	0	0	0	0	0	0	0	0	0	0	100000.000	100000.000	0.000	0.000	0.000	0.000	0.000	208	1264	401	428	16.610	401	0	428	0	0
7	10	5	"YGR246C"	"p13_B06"	15470	7430	170	49299	49232	928	50258	50045	1837	0	0	0	0	0	0	0	0	0	0	0	0	100000.000	100000.000	0.000	0.000	0.000	0.000	0.000	208	1264	-959	-1026	16.610	-959	0	-1026	0	0
7	11	5	"YGR248W"	"p13_D06"	15750	7430	170	50054	49966	1556	50543	50431	1459	11	0	0	0	0	0	0	0	0	0	0	0	100000.000	100000.000	0.000	0.000	0.000	0.000	0.000	208	1264	-489	-577	16.610	-489	0	-577	0	0
7	12	5	"YGR248W"	"p13_D06"	16020	7430	170	49546	49442	1085	50402	50312	1470	0	0	0	0	0	0	0	0	0	0	0	0	100000.000	100000.000	0.000	0.000	0.000	0.000	0.000	208	1264	-856	-960	16.610	-856	0	-960	0	0
7	13	5	"YGR253C"	"p13_F06"	16300	7430	170	49028	48967	940	49871	49833	1490	0	0	0	0	0	0	0	0	0	0	0	0	100000.000	100000.000	0.000	0.000	0.000	0.000	0.000	208	1264	-843	-904	16.610	-843	0	-904	0	0
7	14	5	"YGR253C"	"p13_F06"	16570	7430	170	48321	48420	1328	49836	49908	1608	0	0	0	0	0	0	0	0	0	0	0	0	100000.000	100000.000	0.000	0.000	0.000	0.000	0.000	208	1264	-1515	-1416	16.610	-1515	0	-1416	0	0
7	15	5	"YGR255C"	"p13_H06"	16850	7430	170	46560	46515	1714	45649	45623	4671	2	0	0	0	0	0	0	0	0	0	0	0	100000.000	100000.000	0.000	0.000	0.000	0.000	0.000	208	1264	911	866	16.610	911	0	866	0	0
7	16	5	"YGR255C"	"p13_H06"	17120	7430	170	42218	41978	1798	43129	42461	4533	0	0	0	0	0	0	0	0	0	0	0	0	100000.000	100000.000	0.000	0.000	0.000	0.000	0.000	208	1354	-911	-1151	16.610	-911	0	-1151	0	0
7	1	6	"YLR307W"	"p17_B12"	13000	7700	170	50299	50247	1291	50683	50413	1572	3	0	0	0	0	0	0	0	0	0	0	0	100000.000	100000.000	0.000	0.000	0.000	0.000	0.000	208	1354	-384	-436	16.610	-384	0	-436	0	0
7	2	6	"YLR307W"	"p17_B12"	13270	7700	170	49086	49198	1076	49562	49222	1789	3	0	0	0	0	0	0	0	0	0	0	0	100000.000	100000.000	0.000	0.000	0.000	0.000	0.000	208	1264	-476	-364	16.610	-476	0	-364	0	0
7	3	6	"YJR161C"	"p17_D12"	13550	7700	170	49908	49673	1127	49407	49277	1633	9	0	0	0	0	0	0	0	0	0	0	0	100000.000	100000.000	0.000	0.000	0.000	0.000	0.000	208	1264	501	266	16.610	501	0	266	0	0
7	4	6	"YJR161C"	"p17_D12"	13820	7700	170	49044	49048	1142	49955	49898	1456	1	0	0	0	0	0	0	0	0	0	0	0	100000.000	100000.000	0.000	0.000	0.000	0.000	0.000	208	1264	-911	-907	16.610	-911	0	-907	0	0
7	5	6	"YKL002W"	"p17_F12"	14100	7700	170	49523	49150	1439	50276	50147	1386	1	0	0	0	0	0	0	0	0	0	0	0	100000.000	100000.000	0.000	0.000	0.000	0.000	0.000	208	1264	-753	-1126	16.610	-753	0	-1126	0	0
7	6	6	"YKL002W"	"p17_F12"	14370	7700	170	50781	50491	1498	49639	49665	1435	43	3	0	0	0	0	0	0	0	0	0	0	100000.000	100000.000	0.000	0.000	0.000	0.000	0.000	208	1264	1142	852	16.610	1142	0	852	0	0
7	7	6	"YKL005C"	"p17_H12"	14650	7700	170	48882	48733	1608	49534	49583	1416	6	0	0	0	0	0	0	0	0	0	0	0	100000.000	100000.000	0.000	0.000	0.000	0.000	0.000	208	1264	-652	-801	16.610	-652	0	-801	0	0
7	8	6	"YKL005C"	"p17_H12"	14920	7700	170	49710	49829	1463	50224	50118	1567	12	0	0	0	0	0	0	0	0	0	0	0	100000.000	100000.000	0.000	0.000	0.000	0.000	0.000	208	1264	-514	-395	16.610	-514	0	-395	0	0
7	9	6	"YJR067C"	"p17_B06"	15200	7700	170	48554	48757	1567	50778	50636	1851	0	0	0	0	0	0	0	0	0	0	0	0	100000.000	100000.000	0.000	0.000	0.000	0.000	0.000	208	1264	-2224	-2021	16.610	-2224	0	-2021	0	0
7	10	6	"YJR067C"	"p17_B06"	15470	7700	170	50423	50174	1552	50793	50680	1838	0	0	0	0	0	0	0	0	0	0	0	0	100000.000	100000.000	0.000	0.000	0.000	0.000	0.000	208	1264	-370	-619	16.610	-370	0	-619	0	0
7	11	6	"YJR073C"	"p17_D06"	15750	7700	170	50491	50534	1323	50600	50567	1547	11	0	0	0	0	0	0	0	0	0	0	0	100000.000	100000.000	0.000	0.000	0.000	0.000	0.000	208	1264	-109	-66	16.610	-109	0	-66	0	0
7	12	6	"YJR073C"	"p17_D06"	16020	7700	170	49357	49222	1491	50519	50517	1195	4	0	0	0	0	0	0	0	0	0	0	0	100000.000	100000.000	0.000	0.000	0.000	0.000	0.000	208	1264	-1162	-1297	16.610	-1162	0	-1297	0	0
7	13	6	"YJR075W"	"p17_F06"	16300	7700	170	51090	50951	1164	51106	51033	1331	10	0	0	0	0	0	0	0	0	0	0	0	100000.000	100000.000	0.000	0.000	0.000	0.000	0.000	208	1264	-16	-155	16.610	-16	0	-155	0	0
7	14	6	"YJR075W"	"p17_F06"	16570	7700	170	50459	50501	1028	50804	50656	1702	4	0	0	0	0	0	0	0	0	0	0	0	100000.000	100000.000	0.000	0.000	0.000	0.000	0.000	208	1264	-345	-303	16.610	-345	0	-303	0	0
7	15	6	"YJR077C"	"p17_H06"	16850	7700	170	47981	48102	1711	48169	47012	4594	0	0	0	0	0	0	0	0	0	0	0	0	100000.000	100000.000	0.000	0.000	0.000	0.000	0.000	208	1264	-188	-67	16.610	-188	0	-67	0	0
7	16	6	"YJR077C"	"p17_H06"	17120	7700	170	46444	45453	2720	47958	46044	4939	0	0	0	0	0	0	0	0	0	0	0	0	100000.000	100000.000	0.000	0.000	0.000	0.000	0.000	208	1354	-1514	-2505	16.610	-1514	0	-2505	0	0
7	1	7	"YOR057W"	"p21_B12"	13000	7980	170	49439	49259	1726	50851	50512	2054	0	0	0	0	0	0	0	0	0	0	0	0	100000.000	100000.000	0.000	0.000	0.000	0.000	0.000	208	1354	-1412	-1592	16.610	-1412	0	-1592	0	0
7	2	7	"YOR057W"	"p21_B12"	13270	7980	170	48359	48371	1407	49604	49403	1842	0	0	0	0	0	0	0	0	0	0	0	0	100000.000	100000.000	0.000	0.000	0.000	0.000	0.000	208	1264	-1245	-1233	16.610	-1245	0	-1233	0	0
7	3	7	"YLR392C"	"p21_D12"	13550	7980	170	49040	48817	1410	49463	49435	1399	4	0	0	0	0	0	0	0	0	0	0	0	100000.000	100000.000	0.000	0.000	0.000	0.000	0.000	208	1264	-423	-646	16.610	-423	0	-646	0	0
7	4	7	"YLR392C"	"p21_D12"	13820	7980	170	47333	47392	1136	49389	49326	1440	0	0	0	0	0	0	0	0	0	0	0	0	100000.000	100000.000	0.000	0.000	0.000	0.000	0.000	208	1264	-2056	-1997	16.610	-2056	0	-1997	0	0
7	5	7	"YLR393W"	"p21_F12"	14100	7980	170	49013	48993	1030	49670	49588	1458	2	0	0	0	0	0	0	0	0	0	0	0	100000.000	100000.000	0.000	0.000	0.000	0.000	0.000	208	1264	-657	-677	16.610	-657	0	-677	0	0
7	6	7	"YLR393W"	"p21_F12"	14370	7980	170	48080	48141	1506	49963	49893	1412	0	0	0	0	0	0	0	0	0	0	0	0	100000.000	100000.000	0.000	0.000	0.000	0.000	0.000	208	1264	-1883	-1822	16.610	-1883	0	-1822	0	0
7	7	7	"YLR400W"	"p21_H12"	14650	7980	170	50115	50082	1211	49623	49627	1350	25	2	0	0	0	0	0	0	0	0	0	0	100000.000	100000.000	0.000	0.000	0.000	0.000	0.000	208	1264	492	459	16.610	492	0	459	0	0
7	8	7	"YLR400W"	"p21_H12"	14920	7980	170	49368	49459	1187	50173	50072	1783	2	0	0	0	0	0	0	0	0	0	0	0	100000.000	100000.000	0.000	0.000	0.000	0.000	0.000	208	1264	-805	-714	16.610	-805	0	-714	0	0
7	9	7	"YLR282C"	"p21_B06"	15200	7980	170	48490	48663	1488	51161	51046	1556	0	0	0	0	0	0	0	0	0	0	0	0	100000.000	100000.000	0.000	0.000	0.000	0.000	0.000	208	1264	-2671	-2498	16.610	-2671	0	-2498	0	0
7	10	7	"YLR282C"	"p21_B06"	15470	7980	170	47039	47105	2241	50249	50305	1766	0	0	0	0	0	0	0	0	0	0	0	0	100000.000	100000.000	0.000	0.000	0.000	0.000	0.000	208	1264	-3210	-3144	16.610	-3210	0	-3144	0	0
7	11	7	"YLR287C"	"p21_D06"	15750	7980	170	49761	49578	1197	50562	50495	1688	0	0	0	0	0	0	0	0	0	0	0	0	100000.000	100000.000	0.000	0.000	0.000	0.000	0.000	208	1264	-801	-984	16.610	-801	0	-984	0	0
7	12	7	"YLR287C"	"p21_D06"	16020	7980	170	50555	50592	1186	50854	50833	1279	10	0	0	0	0	0	0	0	0	0	0	0	100000.000	100000.000	0.000	0.000	0.000	0.000	0.000	208	1264	-299	-262	16.610	-299	0	-262	0	0
7	13	7	"YMR263W"	"p21_F06"	16300	7980	170	47723	47742	1199	50907	50751	1400	0	0	0	0	0	0	0	0	0	0	0	0	100000.000	100000.000	0.000	0.000	0.000	0.000	0.000	208	1264	-3184	-3165	16.610	-3184	0	-3165	0	0
7	14	7	"YMR263W"	"p21_F06"	16570	7980	170	46824	46791	2677	50066	49749	2139	0	0	0	0	0	0	0	0	0	0	0	0	100000.000	100000.000	0.000	0.000	0.000	0.000	0.000	208	1264	-3242	-3275	16.610	-3242	0	-3275	0	0
7	15	7	"YLR291C"	"p21_H06"	16850	7980	170	46410	46473	1436	48472	48736	2105	0	0	0	0	0	0	0	0	0	0	0	0	100000.000	100000.000	0.000	0.000	0.000	0.000	0.000	208	1264	-2062	-1999	16.610	-2062	0	-1999	0	0
7	16	7	"YLR291C"	"p21_H06"	17120	7980	170	47687	47395	2445	49067	49036	1603	8	0	0	0	0	0	0	0	0	0	0	0	100000.000	100000.000	0.000	0.000	0.000	0.000	0.000	208	1354	-1380	-1672	16.610	-1380	0	-1672	0	0
7	1	8	"GST100p"	"c02_C23"	13000	8250	170	52472	52308	1402	51872	51675	1521	25	0	0	0	0	0	0	0	0	0	0	0	100000.000	100000.000	0.000	0.000	0.000	0.000	0.000	208	1354	600	436	16.610	600	0	436	0	0
7	2	8	"GST100p"	"c02_C23"	13270	8250	170	50149	49930	1635	50537	50545	1395	12	0	0	0	0	0	0	0	0	0	0	0	100000.000	100000.000	0.000	0.000	0.000	0.000	0.000	208	1264	-388	-607	16.610	-388	0	-607	0	0
7	3	8	"GST200p"	"c02_G23"	13550	8250	170	49827	49891	900	50378	50474	1453	2	0	0	0	0	0	0	0	0	0	0	0	100000.000	100000.000	0.000	0.000	0.000	0.000	0.000	208	1264	-551	-487	16.610	-551	0	-487	0	0
7	4	8	"GST200p"	"c02_G23"	13820	8250	170	49031	48919	1439	50197	50147	1502	1	0	0	0	0	0	0	0	0	0	0	0	100000.000	100000.000	0.000	0.000	0.000	0.000	0.000	208	1264	-1166	-1278	16.610	-1166	0	-1278	0	0
7	5	8	"GST400p"	"c02_K23"	14100	8250	170	50584	50466	808	49925	49873	1242	19	0	0	0	0	0	0	0	0	0	0	0	100000.000	100000.000	0.000	0.000	0.000	0.000	0.000	208	1264	659	541	16.610	659	0	541	0	0
7	6	8	"GST400p"	"c02_K23"	14370	8250	170	51724	51489	1078	50207	50079	1341	57	3	0	0	0	0	0	0	0	0	0	0	100000.000	100000.000	0.000	0.000	0.000	0.000	0.000	208	1264	1517	1282	16.610	1517	0	1282	0	0
7	7	8	"GST800p"	"c02_O23"	14650	8250	170	49522	49607	1313	49930	49725	1617	8	0	0	0	0	0	0	0	0	0	0	0	100000.000	100000.000	0.000	0.000	0.000	0.000	0.000	208	1264	-408	-323	16.610	-408	0	-323	0	0
7	8	8	"GST800p"	"c02_O23"	14920	8250	170	46301	45690	2827	49958	49761	1737	0	0	0	0	0	0	0	0	0	0	0	0	100000.000	100000.000	0.000	0.000	0.000	0.000	0.000	208	1264	-3657	-4268	16.610	-3657	0	-4268	0	0
7	9	8	"GST1600p"	"c02_C11"	15200	8250	170	51204	51326	1621	50779	50692	1775	21	4	0	0	0	0	0	0	0	0	0	0	100000.000	100000.000	0.000	0.000	0.000	0.000	0.000	208	1264	425	547	16.610	425	0	547	0	0
7	10	8	"GST1600p"	"c02_C11"	15470	8250	170	51753	51753	1377	50607	50509	1863	35	1	0	0	0	0	0	0	0	0	0	0	100000.000	100000.000	0.000	0.000	0.000	0.000	0.000	208	1264	1146	1146	16.610	1146	0	1146	0	0
7	11	8	"GST3200p"	"c02_G11"	15750	8250	170	51157	51131	1021	50960	50874	1553	8	0	0	0	0	0	0	0	0	0	0	0	100000.000	100000.000	0.000	0.000	0.000	0.000	0.000	208	1264	197	171	16.610	197	0	171	0	0
7	12	8	"GST3200p"	"c02_G11"	16020	8250	170	51238	51186	1337	51004	50931	1318	21	2	0	0	0	0	0	0	0	0	0	0	100000.000	100000.000	0.000	0.000	0.000	0.000	0.000	208	1264	234	182	16.610	234	0	182	0	0
7	13	8	"GST6400p"	"c02_K11"	16300	8250	170	50831	50850	1461	51035	50932	1391	16	0	0	0	0	0	0	0	0	0	0	0	100000.000	100000.000	0.000	0.000	0.000	0.000	0.000	208	1264	-204	-185	16.610	-204	0	-185	0	0
7	14	8	"GST6400p"	"c02_K11"	16570	8250	170	50472	50110	1464	50826	50372	2015	0	0	0	0	0	0	0	0	0	0	0	0	100000.000	100000.000	0.000	0.000	0.000	0.000	0.000	208	1264	-354	-716	16.610	-354	0	-716	0	0
7	15	8	"GST12800p"	"c02_O11"	16850	8250	170	51015	51122	1553	50598	50323	2177	20	0	0	0	0	0	0	0	0	0	0	0	100000.000	100000.000	0.000	0.000	0.000	0.000	0.000	208	1264	417	524	16.610	417	0	524	0	0
7	16	8	"GST12800p"	"c02_O11"	17120	8250	170	50679	50521	957	50857	50678	1829	0	0	0	0	0	0	0	0	0	0	0	0	100000.000	100000.000	0.000	0.000	0.000	0.000	0.000	208	1354	-178	-336	16.610	-178	0	-336	0	0
7	1	9	"YOL073C"	"p25_B12"	13000	8530	170	50857	50788	1329	51132	51110	1333	12	0	0	0	0	0	0	0	0	0	0	0	100000.000	100000.000	0.000	0.000	0.000	0.000	0.000	208	1354	-275	-344	16.610	-275	0	-344	0	0
7	2	9	"YOL073C"	"p25_B12"	13270	8530	170	50499	50377	1032	50724	50650	1433	1	0	0	0	0	0	0	0	0	0	0	0	100000.000	100000.000	0.000	0.000	0.000	0.000	0.000	208	1264	-225	-347	16.610	-225	0	-347	0	0
7	3	9	"YOL077W-A"	"p25_D12"	13550	8530	170	50051	50056	1147	50770	50678	1390	2	0	0	0	0	0	0	0	0	0	0	0	100000.000	100000.000	0.000	0.000	0.000	0.000	0.000	208	1264	-719	-714	16.610	-719	0	-714	0	0
7	4	9	"YOL077W-A"	"p25_D12"	13820	8530	170	50029	49997	1152	50281	50191	1655	3	0	0	0	0	0	0	0	0	0	0	0	100000.000	100000.000	0.000	0.000	0.000	0.000	0.000	208	1264	-252	-284	16.610	-252	0	-284	0	0
7	5	9	"YOL083W"	"p25_F12"	14100	8530	170	48079	48114	1146	49641	49637	1438	0	0	0	0	0	0	0	0	0	0	0	0	100000.000	100000.000	0.000	0.000	0.000	0.000	0.000	208	1264	-1562	-1527	16.610	-1562	0	-1527	0	0
7	6	9	"YOL083W"	"p25_F12"	14370	8530	170	49092	49017	1237	49852	49842	1475	3	0	0	0	0	0	0	0	0	0	0	0	100000.000	100000.000	0.000	0.000	0.000	0.000	0.000	208	1264	-760	-835	16.610	-760	0	-835	0	0
7	7	9	"YOL085C"	"p25_H12"	14650	8530	170	49462	49264	1162	50170	50049	1590	0	0	0	0	0	0	0	0	0	0	0	0	100000.000	100000.000	0.000	0.000	0.000	0.000	0.000	208	1264	-708	-906	16.610	-708	0	-906	0	0
7	8	9	"YOL085C"	"p25_H12"	14920	8530	170	49169	49261	1276	50171	50080	1577	3	0	0	0	0	0	0	0	0	0	0	0	100000.000	100000.000	0.000	0.000	0.000	0.000	0.000	208	1264	-1002	-910	16.610	-1002	0	-910	0	0
7	9	9	"YNL290W"	"p25_B06"	15200	8530	170	49382	49450	1214	50583	50509	1440	1	0	0	0	0	0	0	0	0	0	0	0	100000.000	100000.000	0.000	0.000	0.000	0.000	0.000	208	1264	-1201	-1133	16.610	-1201	0	-1133	0	0
7	10	9	"YNL290W"	"p25_B06"	15470	8530	170	49945	49846	1413	50459	50555	1641	2	0	0	0	0	0	0	0	0	0	0	0	100000.000	100000.000	0.000	0.000	0.000	0.000	0.000	208	1264	-514	-613	16.610	-514	0	-613	0	0
7	11	9	"YNL296W"	"p25_D06"	15750	8530	170	50931	50841	1004	50618	50601	1473	9	0	0	0	0	0	0	0	0	0	0	0	100000.000	100000.000	0.000	0.000	0.000	0.000	0.000	208	1264	313	223	16.610	313	0	223	0	0
7	12	9	"YNL296W"	"p25_D06"	16020	8530	170	50592	50259	1272	50772	50697	1284	1	0	0	0	0	0	0	0	0	0	0	0	100000.000	100000.000	0.000	0.000	0.000	0.000	0.000	208	1264	-180	-513	16.610	-180	0	-513	0	0
7	13	9	"YNL305C"	"p25_F06"	16300	8530	170	50526	50475	1066	50789	50752	1431	2	0	0	0	0	0	0	0	0	0	0	0	100000.000	100000.000	0.000	0.000	0.000	0.000	0.000	208	1264	-263	-314	16.610	-263	0	-314	0	0
7	14	9	"YNL305C"	"p25_F06"	16570	8530	170	50203	50285	1836	51179	51035	1398	12	0	0	0	0	0	0	0	0	0	0	0	100000.000	100000.000	0.000	0.000	0.000	0.000	0.000	208	1264	-976	-894	16.610	-976	0	-894	0	0
7	15	9	"YNL314W"	"p25_H06"	16850	8530	170	50612	50441	1644	51097	51087	1409	10	0	0	0	0	0	0	0	0	0	0	0	100000.000	100000.000	0.000	0.000	0.000	0.000	0.000	208	1264	-485	-656	16.610	-485	0	-656	0	0
7	16	9	"YNL314W"	"p25_H06"	17120	8530	170	49330	49196	1270	50725	50728	1436	0	0	0	0	0	0	0	0	0	0	0	0	100000.000	100000.000	0.000	0.000	0.000	0.000	0.000	208	1354	-1395	-1529	16.610	-1395	0	-1529	0	0
7	1	10	"YHR001W"	"p29_B12"	13000	8800	170	51829	51632	1302	51100	50954	1602	17	0	0	0	0	0	0	0	0	0	0	0	100000.000	100000.000	0.000	0.000	0.000	0.000	0.000	208	1354	729	532	16.610	729	0	532	0	0
7	2	10	"YHR001W"	"p29_B12"	13270	8800	170	51350	51281	1128	50855	50775	1433	18	0	0	0	0	0	0	0	0	0	0	0	100000.000	100000.000	0.000	0.000	0.000	0.000	0.000	208	1264	495	426	16.610	495	0	426	0	0
7	3	10	"YHR088W"	"p29_D12"	13550	8800	170	50671	50583	1346	50594	50571	1200	22	1	0	0	0	0	0	0	0	0	0	0	100000.000	100000.000	0.000	0.000	0.000	0.000	0.000	208	1264	77	-11	16.610	77	0	-11	0	0
7	4	10	"YHR088W"	"p29_D12"	13820	8800	170	50238	50170	1179	50233	50199	1454	8	0	0	0	0	0	0	0	0	0	0	0	100000.000	100000.000	0.000	0.000	0.000	0.000	0.000	208	1264	5	-63	16.610	5	0	-63	0	0
7	5	10	"YIL089W"	"p29_F12"	14100	8800	170	48244	48218	1422	49682	49675	1458	0	0	0	0	0	0	0	0	0	0	0	0	100000.000	100000.000	0.000	0.000	0.000	0.000	0.000	208	1264	-1438	-1464	16.610	-1438	0	-1464	0	0
7	6	10	"YIL089W"	"p29_F12"	14370	8800	170	49930	49728	1678	50216	50043	1544	5	0	0	0	0	0	0	0	0	0	0	0	100000.000	100000.000	0.000	0.000	0.000	0.000	0.000	208	1264	-286	-488	16.610	-286	0	-488	0	0
7	7	10	"YGR080W"	"p29_H12"	14650	8800	170	50301	50161	1349	50217	50229	1544	9	0	0	0	0	0	0	0	0	0	0	0	100000.000	100000.000	0.000	0.000	0.000	0.000	0.000	208	1264	84	-56	16.610	84	0	-56	0	0
7	8	10	"YGR080W"	"p29_H12"	14920	8800	170	50307	50375	1268	50178	50198	1432	14	3	0	0	0	0	0	0	0	0	0	0	100000.000	100000.000	0.000	0.000	0.000	0.000	0.000	208	1264	129	197	16.610	129	0	197	0	0
7	9	10	"YDL169C"	"p29_B06"	15200	8800	170	50596	50254	1326	50481	50400	1592	4	0	0	0	0	0	0	0	0	0	0	0	100000.000	100000.000	0.000	0.000	0.000	0.000	0.000	208	1264	115	-227	16.610	115	0	-227	0	0
7	10	10	"YDL169C"	"p29_B06"	15470	8800	170	47500	47229	1941	49411	48917	2508	0	0	0	0	0	0	0	0	0	0	0	0	100000.000	100000.000	0.000	0.000	0.000	0.000	0.000	208	1264	-1911	-2182	16.610	-1911	0	-2182	0	0
7	11	10	"YDR397C"	"p29_D06"	15750	8800	170	49012	48975	1255	49658	49314	2368	0	0	0	0	0	0	0	0	0	0	0	0	100000.000	100000.000	0.000	0.000	0.000	0.000	0.000	208	1264	-646	-683	16.610	-646	0	-683	0	0
7	12	10	"YDR397C"	"p29_D06"	16020	8800	170	50661	50495	1066	50656	50513	1339	2	0	0	0	0	0	0	0	0	0	0	0	100000.000	100000.000	0.000	0.000	0.000	0.000	0.000	208	1264	5	-161	16.610	5	0	-161	0	0
7	13	10	"YDR398W"	"p29_F06"	16300	8800	170	49355	49427	1518	51139	51059	1235	2	0	0	0	0	0	0	0	0	0	0	0	100000.000	100000.000	0.000	0.000	0.000	0.000	0.000	208	1264	-1784	-1712	16.610	-1784	0	-1712	0	0
7	14	10	"YDR398W"	"p29_F06"	16570	8800	170	50160	50087	1435	51301	51122	1458	2	0	0	0	0	0	0	0	0	0	0	0	100000.000	100000.000	0.000	0.000	0.000	0.000	0.000	208	1264	-1141	-1214	16.610	-1141	0	-1214	0	0
7	15	10	"YGL066W"	"p29_H06"	16850	8800	170	50483	50366	1276	51429	51233	1614	0	0	0	0	0	0	0	0	0	0	0	0	100000.000	100000.000	0.000	0.000	0.000	0.000	0.000	208	1264	-946	-1063	16.610	-946	0	-1063	0	0
7	16	10	"YGL066W"	"p29_H06"	17120	8800	170	50824	50715	1079	50702	50695	1266	12	0	0	0	0	0	0	0	0	0	0	0	100000.000	100000.000	0.000	0.000	0.000	0.000	0.000	208	1354	122	13	16.610	122	0	13	0	0
7	1	11	"YIL036W"	"p33_B12"	13000	9080	170	51086	50536	1729	51277	51152	1673	0	0	0	0	0	0	0	0	0	0	0	0	100000.000	100000.000	0.000	0.000	0.000	0.000	0.000	208	1354	-191	-741	16.610	-191	0	-741	0	0
7	2	11	"YIL036W"	"p33_B12"	13270	9080	170	49283	49103	1387	50611	50553	1724	0	0	0	0	0	0	0	0	0	0	0	0	100000.000	100000.000	0.000	0.000	0.000	0.000	0.000	208	1264	-1328	-1508	16.610	-1328	0	-1508	0	0
7	3	11	"YIL038C"	"p33_D12"	13550	9080	170	49061	49028	1362	50073	49978	1439	1	0	0	0	0	0	0	0	0	0	0	0	100000.000	100000.000	0.000	0.000	0.000	0.000	0.000	208	1264	-1012	-1045	16.610	-1012	0	-1045	0	0
7	4	11	"YIL038C"	"p33_D12"	13820	9080	170	49468	49461	1280	49960	49904	1682	4	0	0	0	0	0	0	0	0	0	0	0	100000.000	100000.000	0.000	0.000	0.000	0.000	0.000	208	1264	-492	-499	16.610	-492	0	-499	0	0
7	5	11	"YMR306C-A"	"p33_F12"	14100	9080	170	48818	48735	1204	49432	49371	1413	3	0	0	0	0	0	0	0	0	0	0	0	100000.000	100000.000	0.000	0.000	0.000	0.000	0.000	208	1264	-614	-697	16.610	-614	0	-697	0	0
7	6	11	"YMR306C-A"	"p33_F12"	14370	9080	170	48975	49091	1236	50043	49874	1450	3	0	0	0	0	0	0	0	0	0	0	0	100000.000	100000.000	0.000	0.000	0.000	0.000	0.000	208	1264	-1068	-952	16.610	-1068	0	-952	0	0
7	7	11	"YIL073C"	"p33_H12"	14650	9080	170	48470	48537	1546	49597	49517	1632	2	0	0	0	0	0	0	0	0	0	0	0	100000.000	100000.000	0.000	0.000	0.000	0.000	0.000	208	1264	-1127	-1060	16.610	-1127	0	-1060	0	0
7	8	11	"YIL073C"	"p33_H12"	14920	9080	170	48079	48158	1473	49716	49658	1578	2	0	0	0	0	0	0	0	0	0	0	0	100000.000	100000.000	0.000	0.000	0.000	0.000	0.000	208	1264	-1637	-1558	16.610	-1637	0	-1558	0	0
7	9	11	"YGR199W"	"p33_B06"	15200	9080	170	48982	48878	1648	50385	50296	1536	0	0	0	0	0	0	0	0	0	0	0	0	100000.000	100000.000	0.000	0.000	0.000	0.000	0.000	208	1264	-1403	-1507	16.610	-1403	0	-1507	0	0
7	10	11	"YGR199W"	"p33_B06"	15470	9080	170	49138	48913	1404	49581	49280	2288	0	0	0	0	0	0	0	0	0	0	0	0	100000.000	100000.000	0.000	0.000	0.000	0.000	0.000	208	1264	-443	-668	16.610	-443	0	-668	0	0
7	11	11	"YGR233C"	"p33_D06"	15750	9080	170	48841	48820	1071	49681	49612	1573	0	0	0	0	0	0	0	0	0	0	0	0	100000.000	100000.000	0.000	0.000	0.000	0.000	0.000	208	1264	-840	-861	16.610	-840	0	-861	0	0
7	12	11	"YGR233C"	"p33_D06"	16020	9080	170	50423	50250	1565	50386	50321	1402	20	0	0	0	0	0	0	0	0	0	0	0	100000.000	100000.000	0.000	0.000	0.000	0.000	0.000	208	1264	37	-136	16.610	37	0	-136	0	0
7	13	11	"YNL057W"	"p33_F06"	16300	9080	170	50541	50304	1164	51153	51114	1441	0	0	0	0	0	0	0	0	0	0	0	0	100000.000	100000.000	0.000	0.000	0.000	0.000	0.000	208	1264	-612	-849	16.610	-612	0	-849	0	0
7	14	11	"YNL057W"	"p33_F06"	16570	9080	170	49507	49516	1550	50851	50737	1615	0	0	0	0	0	0	0	0	0	0	0	0	100000.000	100000.000	0.000	0.000	0.000	0.000	0.000	208	1264	-1344	-1335	16.610	-1344	0	-1335	0	0
7	15	11	"YHL007C"	"p33_H06"	16850	9080	170	48347	48214	1615	50939	50760	1687	0	0	0	0	0	0	0	0	0	0	0	0	100000.000	100000.000	0.000	0.000	0.000	0.000	0.000	208	1264	-2592	-2725	16.610	-2592	0	-2725	0	0
7	16	11	"YHL007C"	"p33_H06"	17120	9080	170	49068	48980	1367	51168	51052	1372	0	0	0	0	0	0	0	0	0	0	0	0	100000.000	100000.000	0.000	0.000	0.000	0.000	0.000	208	1354	-2100	-2188	16.610	-2100	0	-2188	0	0
7	1	12	"YMR179W"	"p37_B12"	13000	9350	170	49804	49671	1844	51786	51565	1382	0	0	0	0	0	0	0	0	0	0	0	0	100000.000	100000.000	0.000	0.000	0.000	0.000	0.000	208	1354	-1982	-2115	16.610	-1982	0	-2115	0	0
7	2	12	"YMR179W"	"p37_B12"	13270	9350	170	49335	49417	1343	51041	51052	1454	0	0	0	0	0	0	0	0	0	0	0	0	100000.000	100000.000	0.000	0.000	0.000	0.000	0.000	208	1264	-1706	-1624	16.610	-1706	0	-1624	0	0
7	3	12	"YNL052W"	"p37_D12"	13550	9350	170	50247	50197	1123	50378	50241	1529	4	0	0	0	0	0	0	0	0	0	0	0	100000.000	100000.000	0.000	0.000	0.000	0.000	0.000	208	1264	-131	-181	16.610	-131	0	-181	0	0
7	4	12	"YNL052W"	"p37_D12"	13820	9350	170	49306	49199	1168	49910	49592	2021	0	0	0	0	0	0	0	0	0	0	0	0	100000.000	100000.000	0.000	0.000	0.000	0.000	0.000	208	1264	-604	-711	16.610	-604	0	-711	0	0
7	5	12	"YNL121C"	"p37_F12"	14100	9350	170	46710	46594	2165	48565	48677	1918	3	0	0	0	0	0	0	0	0	0	0	0	100000.000	100000.000	0.000	0.000	0.000	0.000	0.000	208	1264	-1855	-1971	16.610	-1855	0	-1971	0	0
7	6	12	"YNL121C"	"p37_F12"	14370	9350	170	48466	48391	1234	49461	49296	1749	0	0	0	0	0	0	0	0	0	0	0	0	100000.000	100000.000	0.000	0.000	0.000	0.000	0.000	208	1264	-995	-1070	16.610	-995	0	-1070	0	0
7	7	12	"YNL207W"	"p37_H12"	14650	9350	170	47533	46929	2313	49183	49166	1688	0	0	0	0	0	0	0	0	0	0	0	0	100000.000	100000.000	0.000	0.000	0.000	0.000	0.000	208	1264	-1650	-2254	16.610	-1650	0	-2254	0	0
7	8	12	"YNL207W"	"p37_H12"	14920	9350	170	47103	47121	1241	49507	49326	1619	0	0	0	0	0	0	0	0	0	0	0	0	100000.000	100000.000	0.000	0.000	0.000	0.000	0.000	208	1264	-2404	-2386	16.610	-2404	0	-2386	0	0
7	9	12	"YPR074C"	"p37_B06"	15200	9350	170	49385	49174	1230	50169	50117	1432	0	0	0	0	0	0	0	0	0	0	0	0	100000.000	100000.000	0.000	0.000	0.000	0.000	0.000	208	1264	-784	-995	16.610	-784	0	-995	0	0
7	10	12	"YPR074C"	"p37_B06"	15470	9350	170	50603	50483	1640	50283	50184	1481	25	1	0	0	0	0	0	0	0	0	0	0	100000.000	100000.000	0.000	0.000	0.000	0.000	0.000	208	1264	320	200	16.610	320	0	200	0	0
7	11	12	"YPL257W-A"	"p37_D06"	15750	9350	170	48070	47852	1589	49804	49778	1422	0	0	0	0	0	0	0	0	0	0	0	0	100000.000	100000.000	0.000	0.000	0.000	0.000	0.000	208	1264	-1734	-1952	16.610	-1734	0	-1952	0	0
7	12	12	"YPL257W-A"	"p37_D06"	16020	9350	170	47234	47240	1675	49933	50009	1581	0	0	0	0	0	0	0	0	0	0	0	0	100000.000	100000.000	0.000	0.000	0.000	0.000	0.000	208	1264	-2699	-2693	16.610	-2699	0	-2693	0	0
7	13	12	"YPR073C"	"p37_F06"	16300	9350	170	50768	50723	1365	50773	50675	2153	1	0	0	0	0	0	0	0	0	0	0	0	100000.000	100000.000	0.000	0.000	0.000	0.000	0.000	208	1264	-5	-50	16.610	-5	0	-50	0	0
7	14	12	"YPR073C"	"p37_F06"	16570	9350	170	49402	49439	1612	50439	50318	1698	2	0	0	0	0	0	0	0	0	0	0	0	100000.000	100000.000	0.000	0.000	0.000	0.000	0.000	208	1264	-1037	-1000	16.610	-1037	0	-1000	0	0
7	15	12	"YNL054W-A"	"p37_H06"	16850	9350	170	50901	50750	1058	50609	50439	1413	11	0	0	0	0	0	0	0	0	0	0	0	100000.000	100000.000	0.000	0.000	0.000	0.000	0.000	208	1264	292	141	16.610	292	0	141	0	0
7	16	12	"YNL054W-A"	"p37_H06"	17120	9350	170	50263	50087	1481	50810	50619	1413	4	0	0	0	0	0	0	0	0	0	0	0	100000.000	100000.000	0.000	0.000	0.000	0.000	0.000	208	1354	-547	-723	16.610	-547	0	-723	0	0
7	1	13	"YER022W"	"p41_B12"	13000	9630	170	51593	51335	1758	50679	50536	1720	34	0	0	0	0	0	0	0	0	0	0	0	100000.000	100000.000	0.000	0.000	0.000	0.000	0.000	208	1354	914	656	16.610	914	0	656	0	0
7	2	13	"YER022W"	"p41_B12"	13270	9630	170	50821	50788	1607	50690	50636	1421	23	1	0	0	0	0	0	0	0	0	0	0	100000.000	100000.000	0.000	0.000	0.000	0.000	0.000	208	1264	131	98	16.610	131	0	98	0	0
7	3	13	"YER035W"	"p41_D12"	13550	9630	170	48831	48805	1423	50754	50681	1368	0	0	0	0	0	0	0	0	0	0	0	0	100000.000	100000.000	0.000	0.000	0.000	0.000	0.000	208	1264	-1923	-1949	16.610	-1923	0	-1949	0	0
7	4	13	"YER035W"	"p41_D12"	13820	9630	170	50025	49823	1210	50602	50464	1453	2	0	0	0	0	0	0	0	0	0	0	0	100000.000	100000.000	0.000	0.000	0.000	0.000	0.000	208	1264	-577	-779	16.610	-577	0	-779	0	0
7	5	13	"YER080W"	"p41_F12"	14100	9630	170	48636	48558	1946	49858	49683	1762	6	0	0	0	0	0	0	0	0	0	0	0	100000.000	100000.000	0.000	0.000	0.000	0.000	0.000	208	1264	-1222	-1300	16.610	-1222	0	-1300	0	0
7	6	13	"YER080W"	"p41_F12"	14370	9630	170	48522	48389	1291	49294	49307	1555	1	0	0	0	0	0	0	0	0	0	0	0	100000.000	100000.000	0.000	0.000	0.000	0.000	0.000	208	1264	-772	-905	16.610	-772	0	-905	0	0
7	7	13	"YER188W"	"p41_H12"	14650	9630	170	49499	49554	1103	49585	49520	1502	10	0	0	0	0	0	0	0	0	0	0	0	100000.000	100000.000	0.000	0.000	0.000	0.000	0.000	208	1264	-86	-31	16.610	-86	0	-31	0	0
7	8	13	"YER188W"	"p41_H12"	14920	9630	170	49201	49270	1510	49699	49648	1407	13	0	0	0	0	0	0	0	0	0	0	0	100000.000	100000.000	0.000	0.000	0.000	0.000	0.000	208	1264	-498	-429	16.610	-498	0	-429	0	0
7	9	13	"YBL105C"	"p41_B06"	15200	9630	170	46833	46763	1622	49933	49994	1719	0	0	0	0	0	0	0	0	0	0	0	0	100000.000	100000.000	0.000	0.000	0.000	0.000	0.000	208	1264	-3100	-3170	16.610	-3100	0	-3170	0	0
7	10	13	"YBL105C"	"p41_B06"	15470	9630	170	47595	47638	1088	49829	49973	1557	0	0	0	0	0	0	0	0	0	0	0	0	100000.000	100000.000	0.000	0.000	0.000	0.000	0.000	208	1264	-2234	-2191	16.610	-2234	0	-2191	0	0
7	11	13	"YDR363W-A"	"p41_D06"	15750	9630	170	48641	48761	1033	49558	49630	1364	0	0	0	0	0	0	0	0	0	0	0	0	100000.000	100000.000	0.000	0.000	0.000	0.000	0.000	208	1264	-917	-797	16.610	-917	0	-797	0	0
7	12	13	"YDR363W-A"	"p41_D06"	16020	9630	170	50010	50069	1189	50436	50360	1307	7	0	0	0	0	0	0	0	0	0	0	0	100000.000	100000.000	0.000	0.000	0.000	0.000	0.000	208	1264	-426	-367	16.610	-426	0	-367	0	0
7	13	13	"YFL013W-A"	"p41_F06"	16300	9630	170	47893	47551	1797	49841	49678	2041	0	0	0	0	0	0	0	0	0	0	0	0	100000.000	100000.000	0.000	0.000	0.000	0.000	0.000	208	1264	-1948	-2290	16.610	-1948	0	-2290	0	0
7	14	13	"YFL013W-A"	"p41_F06"	16570	9630	170	49450	49388	1379	49367	49186	1685	12	0	0	0	0	0	0	0	0	0	0	0	100000.000	100000.000	0.000	0.000	0.000	0.000	0.000	208	1264	83	21	16.610	83	0	21	0	0
7	15	13	"YIL063C"	"p41_H06"	16850	9630	170	48180	48337	1218	49602	49615	1281	3	0	0	0	0	0	0	0	0	0	0	0	100000.000	100000.000	0.000	0.000	0.000	0.000	0.000	208	1264	-1422	-1265	16.610	-1422	0	-1265	0	0
7	16	13	"YIL063C"	"p41_H06"	17120	9630	170	47664	47659	1511	49996	49901	1458	0	0	0	0	0	0	0	0	0	0	0	0	100000.000	100000.000	0.000	0.000	0.000	0.000	0.000	208	1354	-2332	-2337	16.610	-2332	0	-2337	0	0
7	1	14	"YNL267W"	"p45_B12"	13000	9900	170	46422	46323	2089	49470	48900	2628	0	0	0	0	0	0	0	0	0	0	0	0	100000.000	100000.000	0.000	0.000	0.000	0.000	0.000	208	1354	-3048	-3147	16.610	-3048	0	-3147	0	0
7	2	14	"YNL267W"	"p45_B12"	13270	9900	170	47203	47298	2157	49112	48649	2672	1	0	0	0	0	0	0	0	0	0	0	0	100000.000	100000.000	0.000	0.000	0.000	0.000	0.000	208	1264	-1909	-1814	16.610	-1909	0	-1814	0	0
7	3	14	"YNL281W"	"p45_D12"	13550	9900	170	51862	51729	1155	50617	50550	1984	19	0	0	0	0	0	0	0	0	0	0	0	100000.000	100000.000	0.000	0.000	0.000	0.000	0.000	208	1264	1245	1112	16.610	1245	0	1112	0	0
7	4	14	"YNL281W"	"p45_D12"	13820	9900	170	50158	50312	1255	50911	50902	1668	5	0	0	0	0	0	0	0	0	0	0	0	100000.000	100000.000	0.000	0.000	0.000	0.000	0.000	208	1264	-753	-599	16.610	-753	0	-599	0	0
7	5	14	"YNL292W"	"p45_F12"	14100	9900	170	49354	49397	1835	50147	50060	1394	11	3	0	0	0	0	0	0	0	0	0	0	100000.000	100000.000	0.000	0.000	0.000	0.000	0.000	208	1264	-793	-750	16.610	-793	0	-750	0	0
7	6	14	"YNL292W"	"p45_F12"	14370	9900	170	48157	47887	2342	49535	49452	1628	9	0	0	0	0	0	0	0	0	0	0	0	100000.000	100000.000	0.000	0.000	0.000	0.000	0.000	208	1264	-1378	-1648	16.610	-1378	0	-1648	0	0
7	7	14	"YNL317W"	"p45_H12"	14650	9900	170	47885	47880	874	49902	49733	1570	0	0	0	0	0	0	0	0	0	0	0	0	100000.000	100000.000	0.000	0.000	0.000	0.000	0.000	208	1264	-2017	-2022	16.610	-2017	0	-2022	0	0
7	8	14	"YNL317W"	"p45_H12"	14920	9900	170	49310	49114	1614	50201	50139	1400	2	0	0	0	0	0	0	0	0	0	0	0	100000.000	100000.000	0.000	0.000	0.000	0.000	0.000	208	1264	-891	-1087	16.610	-891	0	-1087	0	0
7	9	14	"YDL182W"	"p45_B06"	15200	9900	170	48570	48690	2067	50013	49985	1732	9	0	0	0	0	0	0	0	0	0	0	0	100000.000	100000.000	0.000	0.000	0.000	0.000	0.000	208	1264	-1443	-1323	16.610	-1443	0	-1323	0	0
7	10	14	"YDL182W"	"p45_B06"	15470	9900	170	47083	46562	2708	49059	49323	1809	0	0	0	0	0	0	0	0	0	0	0	0	100000.000	100000.000	0.000	0.000	0.000	0.000	0.000	208	1264	-1976	-2497	16.610	-1976	0	-2497	0	0
7	11	14	"YNL265C"	"p45_D06"	15750	9900	170	46370	46418	1427	48902	48708	1955	0	0	0	0	0	0	0	0	0	0	0	0	100000.000	100000.000	0.000	0.000	0.000	0.000	0.000	208	1264	-2532	-2484	16.610	-2532	0	-2484	0	0
7	12	14	"YNL265C"	"p45_D06"	16020	9900	170	50127	50047	1071	50546	50131	2046	0	0	0	0	0	0	0	0	0	0	0	0	100000.000	100000.000	0.000	0.000	0.000	0.000	0.000	208	1264	-419	-499	16.610	-419	0	-499	0	0
7	13	14	"YAR014C"	"p45_F06"	16300	9900	170	50374	50480	1315	50187	49979	1625	22	0	0	0	0	0	0	0	0	0	0	0	100000.000	100000.000	0.000	0.000	0.000	0.000	0.000	208	1264	187	293	16.610	187	0	293	0	0
7	14	14	"YAR014C"	"p45_F06"	16570	9900	170	49014	47932	2915	49289	49307	1413	15	0	0	0	0	0	0	0	0	0	0	0	100000.000	100000.000	0.000	0.000	0.000	0.000	0.000	208	1264	-275	-1357	16.610	-275	0	-1357	0	0
7	15	14	"YNL217W"	"p45_H06"	16850	9900	170	44708	44769	1450	49035	49017	1374	0	0	0	0	0	0	0	0	0	0	0	0	100000.000	100000.000	0.000	0.000	0.000	0.000	0.000	208	1264	-4327	-4266	16.610	-4327	0	-4266	0	0
7	16	14	"YNL217W"	"p45_H06"	17120	9900	170	46033	46087	1756	49415	49287	1414	0	0	0	0	0	0	0	0	0	0	0	0	100000.000	100000.000	0.000	0.000	0.000	0.000	0.000	208	1354	-3382	-3328	16.610	-3382	0	-3328	0	0
7	1	15	"Pka2_100n"	"c04_C23"	13000	10180	170	33942	33886	2133	45186	44820	4286	0	0	0	0	0	0	0	0	0	0	0	0	100000.000	100000.000	0.000	0.000	0.000	0.000	0.000	208	1354	-11244	-11300	16.610	-11244	0	-11300	0	0
7	2	15	"Pka2_100n"	"c04_C23"	13270	10180	170	32094	32218	1984	42733	42976	3862	0	0	0	0	0	0	0	0	0	0	0	0	100000.000	100000.000	0.000	0.000	0.000	0.000	0.000	208	1264	-10639	-10515	16.610	-10639	0	-10515	0	0
7	3	15	"Rab3A_5n"	"c04_G23"	13550	10180	170	49487	49073	2165	47904	47371	4175	3	0	0	0	0	0	0	0	0	0	0	0	100000.000	100000.000	0.000	0.000	0.000	0.000	0.000	208	1264	1583	1169	16.610	1583	0	1169	0	0
7	4	15	"Rab3A_5n"	"c04_G23"	13820	10180	170	50116	50023	1209	50513	50261	2235	0	0	0	0	0	0	0	0	0	0	0	0	100000.000	100000.000	0.000	0.000	0.000	0.000	0.000	208	1264	-397	-490	16.610	-397	0	-490	0	0
7	5	15	"EMPTY"	"c04_K23"	14100	10180	170	50360	50288	1125	50013	49741	2037	4	0	0	0	0	0	0	0	0	0	0	0	100000.000	100000.000	0.000	0.000	0.000	0.000	0.000	208	1264	347	275	16.610	347	0	275	0	0
7	6	15	"EMPTY"	"c04_K23"	14370	10180	170	49454	49501	1096	49841	49485	2220	1	0	0	0	0	0	0	0	0	0	0	0	100000.000	100000.000	0.000	0.000	0.000	0.000	0.000	208	1264	-387	-340	16.610	-387	0	-340	0	0
7	7	15	"EMPTY"	"c04_O23"	14650	10180	170	51325	51012	1323	51005	51035	1575	8	0	0	0	0	0	0	0	0	0	0	0	100000.000	100000.000	0.000	0.000	0.000	0.000	0.000	208	1264	320	7	16.610	320	0	7	0	0
7	8	15	"EMPTY"	"c04_O23"	14920	10180	170	49378	49503	1329	50525	50472	1590	0	0	0	0	0	0	0	0	0	0	0	0	100000.000	100000.000	0.000	0.000	0.000	0.000	0.000	208	1264	-1147	-1022	16.610	-1147	0	-1022	0	0
7	9	15	"Casein_10n"	"c04_C11"	15200	10180	170	44061	44109	2004	49464	49477	1726	0	0	0	0	0	0	0	0	0	0	0	0	100000.000	100000.000	0.000	0.000	0.000	0.000	0.000	208	1264	-5403	-5355	16.610	-5403	0	-5355	0	100
7	10	15	"Casein_10n"	"c04_C11"	15470	10180	170	46262	46251	1874	49665	49539	1876	0	0	0	0	0	0	0	0	0	0	0	0	100000.000	100000.000	0.000	0.000	0.000	0.000	0.000	208	1264	-3403	-3414	16.610	-3403	0	-3414	0	100
7	11	15	"MBP_10n"	"c04_G11"	15750	10180	170	50799	50721	1193	50170	49835	2359	5	0	0	0	0	0	0	0	0	0	0	0	100000.000	100000.000	0.000	0.000	0.000	0.000	0.000	208	1264	629	551	16.610	629	0	551	0	0
7	12	15	"MBP_10n"	"c04_G11"	16020	10180	170	50490	50405	1175	50915	50768	1906	2	0	0	0	0	0	0	0	0	0	0	0	100000.000	100000.000	0.000	0.000	0.000	0.000	0.000	208	1264	-425	-510	16.610	-425	0	-510	0	0
7	13	15	"Histone_10n"	"c04_K11"	16300	10180	170	49240	48915	1353	51061	50864	1619	0	0	0	0	0	0	0	0	0	0	0	0	100000.000	100000.000	0.000	0.000	0.000	0.000	0.000	208	1264	-1821	-2146	16.610	-1821	0	-2146	0	0
7	14	15	"Histone_10n"	"c04_K11"	16570	10180	170	50509	50386	1093	49902	49897	1441	22	0	0	0	0	0	0	0	0	0	0	0	100000.000	100000.000	0.000	0.000	0.000	0.000	0.000	208	1264	607	484	16.610	607	0	484	0	0
7	15	15	"pEY_10n"	"c04_O11"	16850	10180	170	50340	49967	1631	49622	49580	1397	30	0	0	0	0	0	0	0	0	0	0	0	100000.000	100000.000	0.000	0.000	0.000	0.000	0.000	208	1264	718	345	16.610	718	0	345	0	0
7	16	15	"pEY_10n"	"c04_O11"	17120	10180	170	47939	47848	2517	49223	49021	1729	9	0	0	0	0	0	0	0	0	0	0	0	100000.000	100000.000	0.000	0.000	0.000	0.000	0.000	208	1354	-1284	-1375	16.610	-1284	0	-1375	0	0
7	1	16	"YLR013W"	"pYaleTF_C23"	13000	10450	170	42170	42642	2734	46806	45958	4186	0	0	0	0	0	0	0	0	0	0	0	0	100000.000	100000.000	0.000	0.000	0.000	0.000	0.000	208	1444	-4636	-4164	16.610	-4636	0	-4164	0	-100
7	2	16	"YLR013W"	"pYaleTF_C23"	13270	10450	170	41735	41547	1589	42510	42696	3308	0	0	0	0	0	0	0	0	0	0	0	0	100000.000	100000.000	0.000	0.000	0.000	0.000	0.000	208	1354	-775	-963	16.610	-775	0	-963	0	-100
7	3	16	"YLR074C"	"pYaleTF_G23"	13550	10450	170	37479	37750	1765	42727	42895	3203	0	0	0	0	0	0	0	0	0	0	0	0	100000.000	100000.000	0.000	0.000	0.000	0.000	0.000	208	1354	-5248	-4977	16.610	-5248	0	-4977	0	-100
7	4	16	"YLR074C"	"pYaleTF_G23"	13820	10450	170	45807	45766	1955	47363	46515	3917	0	0	0	0	0	0	0	0	0	0	0	0	100000.000	100000.000	0.000	0.000	0.000	0.000	0.000	208	1354	-1556	-1597	16.610	-1556	0	-1597	0	0
7	5	16	"YLR375W"	"pYaleTF_K23"	14100	10450	170	50837	50645	1031	49402	49262	1995	27	0	0	0	0	0	0	0	0	0	0	0	100000.000	100000.000	0.000	0.000	0.000	0.000	0.000	208	1354	1435	1243	16.610	1435	0	1243	0	0
7	6	16	"YLR375W"	"pYaleTF_K23"	14370	10450	170	49371	49412	1542	49797	49486	1888	5	0	0	0	0	0	0	0	0	0	0	0	100000.000	100000.000	0.000	0.000	0.000	0.000	0.000	208	1354	-426	-385	16.610	-426	0	-385	0	0
7	7	16	"YML027W"	"pYaleTF_O23"	14650	10450	170	49800	49994	1813	51041	51112	1619	10	0	0	0	0	0	0	0	0	0	0	0	100000.000	100000.000	0.000	0.000	0.000	0.000	0.000	208	1354	-1241	-1047	16.610	-1241	0	-1047	0	0
7	8	16	"YML027W"	"pYaleTF_O23"	14920	10450	170	50116	50125	1564	51288	51243	1387	4	0	0	0	0	0	0	0	0	0	0	0	100000.000	100000.000	0.000	0.000	0.000	0.000	0.000	208	1354	-1172	-1163	16.610	-1172	0	-1163	0	0
7	9	16	"YDR034C"	"pYaleTF_C11"	15200	10450	170	50268	50055	1213	50826	50702	1471	0	0	0	0	0	0	0	0	0	0	0	0	100000.000	100000.000	0.000	0.000	0.000	0.000	0.000	208	1354	-558	-771	16.610	-558	0	-771	0	0
7	10	16	"YDR034C"	"pYaleTF_C11"	15470	10450	170	52104	51980	1335	50850	50962	1399	45	10	0	0	0	0	0	0	0	0	0	0	100000.000	100000.000	0.000	0.000	0.000	0.000	0.000	208	1354	1254	1130	16.610	1254	0	1130	0	0
7	11	16	"YDR112W"	"pYaleTF_G11"	15750	10450	170	52918	52785	1270	51785	51705	1329	45	8	0	0	0	0	0	0	0	0	0	0	100000.000	100000.000	0.000	0.000	0.000	0.000	0.000	208	1354	1133	1000	16.610	1133	0	1000	0	0
7	12	16	"YDR112W"	"pYaleTF_G11"	16020	10450	170	52570	52556	1220	52224	52154	1258	25	1	0	0	0	0	0	0	0	0	0	0	100000.000	100000.000	0.000	0.000	0.000	0.000	0.000	208	1354	346	332	16.610	346	0	332	0	0
7	13	16	"YDR146C"	"pYaleTF_K11"	16300	10450	170	51954	51867	1139	51817	51606	1577	8	0	0	0	0	0	0	0	0	0	0	0	100000.000	100000.000	0.000	0.000	0.000	0.000	0.000	208	1354	137	50	16.610	137	0	50	0	0
7	14	16	"YDR146C"	"pYaleTF_K11"	16570	10450	170	49519	49616	1237	50208	50147	1740	2	0	0	0	0	0	0	0	0	0	0	0	100000.000	100000.000	0.000	0.000	0.000	0.000	0.000	208	1354	-689	-592	16.610	-689	0	-592	0	0
7	15	16	"YDR253C"	"pYaleTF_O11"	16850	10450	170	50792	50690	843	50218	50198	1623	4	0	0	0	0	0	0	0	0	0	0	0	100000.000	100000.000	0.000	0.000	0.000	0.000	0.000	208	1354	574	472	16.610	574	0	472	0	0
7	16	16	"YDR253C"	"pYaleTF_O11"	17120	10450	170	50348	50300	937	50518	50436	1952	0	0	0	0	0	0	0	0	0	0	0	0	100000.000	100000.000	0.000	0.000	0.000	0.000	0.000	208	1444	-170	-218	16.610	-170	0	-218	0	0
8	1	1	"Cy3_Ab"	"c01_D23"	17530	6350	170	49181	49205	1513	48737	48571	1360	31	4	0	0	0	0	0	0	0	0	0	0	100000.000	100000.000	0.000	0.000	0.000	0.000	0.000	208	1444	444	468	16.610	444	0	468	0	0
8	2	1	"Cy3_Ab"	"c01_D23"	17800	6350	170	44497	44312	2681	45370	42752	6919	0	0	0	0	0	0	0	0	0	0	0	0	100000.000	100000.000	0.000	0.000	0.000	0.000	0.000	208	1354	-873	-1058	16.610	-873	0	-1058	0	0
8	3	1	"Pka-2_100n"	"c01_H23"	18080	6350	170	16058	16668	2000	30297	29731	7351	0	0	0	0	0	0	0	0	0	0	0	0	100000.000	100000.000	0.000	0.000	0.000	0.000	0.000	208	1354	-14239	-13629	16.610	-14239	0	-13629	0	0
8	4	1	"Pka-2_100n"	"c01_H23"	18350	6350	170	15775	15994	1160	27294	27522	6694	0	0	0	0	0	0	0	0	0	0	0	0	100000.000	100000.000	0.000	0.000	0.000	0.000	0.000	208	1354	-11519	-11300	16.610	-11519	0	-11300	0	0
8	5	1	"BSA_32n"	"c01_L23"	18630	6350	170	40483	40588	3578	44253	39844	9377	0	0	0	0	0	0	0	0	0	0	0	0	100000.000	100000.000	0.000	0.000	0.000	0.000	0.000	208	1354	-3770	-3665	16.610	-3770	0	-3665	0	0
8	6	1	"BSA_32n"	"c01_L23"	18900	6350	170	48660	48596	1133	49143	48888	2153	0	0	0	0	0	0	0	0	0	0	0	0	100000.000	100000.000	0.000	0.000	0.000	0.000	0.000	208	1354	-483	-547	16.610	-483	0	-547	0	0
8	7	1	"BSA_63n"	"c01_P23"	19180	6350	170	51020	51041	1257	50793	50691	2214	6	0	0	0	0	0	0	0	0	0	0	0	100000.000	100000.000	0.000	0.000	0.000	0.000	0.000	208	1354	227	248	16.610	227	0	248	0	0
8	8	1	"BSA_63n"	"c01_P23"	19450	6350	170	52476	52455	1491	52400	52212	1691	17	0	0	0	0	0	0	0	0	0	0	0	100000.000	100000.000	0.000	0.000	0.000	0.000	0.000	208	1354	76	55	16.610	76	0	55	0	0
8	9	1	"BSA_125n"	"c01_D11"	19730	6350	170	51425	51361	1028	52057	51963	1417	0	0	0	0	0	0	0	0	0	0	0	0	100000.000	100000.000	0.000	0.000	0.000	0.000	0.000	208	1354	-632	-696	16.610	-632	0	-696	0	0
8	10	1	"BSA_125n"	"c01_D11"	20000	6350	170	51205	51022	1313	51712	51726	1255	6	0	0	0	0	0	0	0	0	0	0	0	100000.000	100000.000	0.000	0.000	0.000	0.000	0.000	208	1354	-507	-690	16.610	-507	0	-690	0	0
8	11	1	"BSA_250n"	"c01_H11"	20280	6350	170	51893	51678	1062	51505	51542	1571	6	0	0	0	0	0	0	0	0	0	0	0	100000.000	100000.000	0.000	0.000	0.000	0.000	0.000	208	1354	388	173	16.610	388	0	173	0	0
8	12	1	"BSA_250n"	"c01_H11"	20550	6350	170	51739	51568	1653	50983	50966	1352	37	7	0	0	0	0	0	0	0	0	0	0	100000.000	100000.000	0.000	0.000	0.000	0.000	0.000	208	1354	756	585	16.610	756	0	585	0	0
8	13	1	"BSA_500n"	"c01_L11"	20830	6350	170	51415	51398	1337	50995	51003	1402	18	3	0	0	0	0	0	0	0	0	0	0	100000.000	100000.000	0.000	0.000	0.000	0.000	0.000	208	1354	420	403	16.610	420	0	403	0	0
8	14	1	"BSA_500n"	"c01_L11"	21100	6350	170	49986	49964	1317	50862	50454	2267	0	0	0	0	0	0	0	0	0	0	0	0	100000.000	100000.000	0.000	0.000	0.000	0.000	0.000	208	1354	-876	-898	16.610	-876	0	-898	0	0
8	15	1	"BSA_1000n"	"c01_P11"	21380	6350	170	43186	42543	4504	48008	44396	8566	0	0	0	0	0	0	0	0	0	0	0	0	100000.000	100000.000	0.000	0.000	0.000	0.000	0.000	208	1354	-4822	-5465	16.610	-4822	0	-5465	0	-100
8	16	1	"BSA_1000n"	"c01_P11"	21650	6350	170	44765	44134	2982	49715	45988	8278	0	0	0	0	0	0	0	0	0	0	0	0	100000.000	100000.000	0.000	0.000	0.000	0.000	0.000	208	1444	-4950	-5581	16.610	-4950	0	-5581	0	-100
8	1	2	"YDL006W"	"p04_B12"	17530	6620	170	45260	45488	1682	46902	45563	4144	0	0	0	0	0	0	0	0	0	0	0	0	100000.000	100000.000	0.000	0.000	0.000	0.000	0.000	208	1354	-1642	-1414	16.610	-1642	0	-1414	0	0
8	2	2	"YDL006W"	"p04_B12"	17800	6620	170	45963	45908	1081	46527	45268	4181	0	0	0	0	0	0	0	0	0	0	0	0	100000.000	100000.000	0.000	0.000	0.000	0.000	0.000	208	1264	-564	-619	16.610	-564	0	-619	0	0
8	3	2	"YCR099C"	"p04_D12"	18080	6620	170	42625	42049	2287	43072	39729	8183	0	0	0	0	0	0	0	0	0	0	0	0	100000.000	100000.000	0.000	0.000	0.000	0.000	0.000	208	1264	-447	-1023	16.610	-447	0	-1023	0	0
8	4	2	"YCR099C"	"p04_D12"	18350	6620	170	41639	42046	2445	41114	38902	8719	0	0	0	0	0	0	0	0	0	0	0	0	100000.000	100000.000	0.000	0.000	0.000	0.000	0.000	208	1264	525	932	16.610	525	0	932	0	0
8	5	2	"YCR100C"	"p04_F12"	18630	6620	170	46645	46601	2580	45964	44100	5481	0	0	0	0	0	0	0	0	0	0	0	0	100000.000	100000.000	0.000	0.000	0.000	0.000	0.000	208	1264	681	637	16.610	681	0	637	0	0
8	6	2	"YCR100C"	"p04_F12"	18900	6620	170	47375	47359	991	48583	48573	2083	0	0	0	0	0	0	0	0	0	0	0	0	100000.000	100000.000	0.000	0.000	0.000	0.000	0.000	208	1264	-1208	-1224	16.610	-1208	0	-1224	0	0
8	7	2	"YCR096C"	"p04_H12"	19180	6620	170	49985	49848	1376	50817	50732	1568	1	0	0	0	0	0	0	0	0	0	0	0	100000.000	100000.000	0.000	0.000	0.000	0.000	0.000	208	1264	-832	-969	16.610	-832	0	-969	0	0
8	8	2	"YCR096C"	"p04_H12"	19450	6620	170	49442	49800	1287	50985	50804	1599	0	0	0	0	0	0	0	0	0	0	0	0	100000.000	100000.000	0.000	0.000	0.000	0.000	0.000	208	1264	-1543	-1185	16.610	-1543	0	-1185	0	0
8	9	2	"YCL075W"	"p04_B06"	19730	6620	170	49258	49043	1504	50981	50843	1541	0	0	0	0	0	0	0	0	0	0	0	0	100000.000	100000.000	0.000	0.000	0.000	0.000	0.000	208	1264	-1723	-1938	16.610	-1723	0	-1938	0	0
8	10	2	"YCL075W"	"p04_B06"	20000	6620	170	48606	48583	1557	50873	50880	1294	0	0	0	0	0	0	0	0	0	0	0	0	100000.000	100000.000	0.000	0.000	0.000	0.000	0.000	208	1264	-2267	-2290	16.610	-2267	0	-2290	0	0
8	11	2	"YCR001W"	"p04_D06"	20280	6620	170	49967	49966	1105	51047	50982	1381	1	0	0	0	0	0	0	0	0	0	0	0	100000.000	100000.000	0.000	0.000	0.000	0.000	0.000	208	1264	-1080	-1081	16.610	-1080	0	-1081	0	0
8	12	2	"YCR001W"	"p04_D06"	20550	6620	170	51678	51530	1244	51206	51272	1533	15	0	0	0	0	0	0	0	0	0	0	0	100000.000	100000.000	0.000	0.000	0.000	0.000	0.000	208	1264	472	324	16.610	472	0	324	0	0
8	13	2	"YCR005C"	"p04_F06"	20830	6620	170	51091	51176	1129	51189	51222	1484	12	0	0	0	0	0	0	0	0	0	0	0	100000.000	100000.000	0.000	0.000	0.000	0.000	0.000	208	1264	-98	-13	16.610	-98	0	-13	0	0
8	14	2	"YCR005C"	"p04_F06"	21100	6620	170	50217	49977	1456	49889	49830	1957	8	0	0	0	0	0	0	0	0	0	0	0	100000.000	100000.000	0.000	0.000	0.000	0.000	0.000	208	1264	328	88	16.610	328	0	88	0	0
8	15	2	"YCR009C"	"p04_H06"	21380	6620	170	44623	44354	2639	47616	44016	7809	0	0	0	0	0	0	0	0	0	0	0	0	100000.000	100000.000	0.000	0.000	0.000	0.000	0.000	208	1264	-2993	-3262	16.610	-2993	0	-3262	0	-100
8	16	2	"YCR009C"	"p04_H06"	21650	6620	170	48645	47944	2510	49507	46450	7907	0	0	0	0	0	0	0	0	0	0	0	0	100000.000	100000.000	0.000	0.000	0.000	0.000	0.000	208	1354	-862	-1563	16.610	-862	0	-1563	0	-100
8	1	3	"YER018C"	"p08_B12"	17530	6900	170	40989	40558	2898	41704	38049	9366	0	0	0	0	0	0	0	0	0	0	0	0	100000.000	100000.000	0.000	0.000	0.000	0.000	0.000	208	1354	-715	-1146	16.610	-715	0	-1146	0	0
8	2	3	"YER018C"	"p08_B12"	17800	6900	170	47688	47633	1327	47086	46943	1849	14	0	0	0	0	0	0	0	0	0	0	0	100000.000	100000.000	0.000	0.000	0.000	0.000	0.000	208	1264	602	547	16.610	602	0	547	0	0
8	3	3	"YER019C-A"	"p08_D12"	18080	6900	170	46931	46965	1382	48041	47851	1741	1	0	0	0	0	0	0	0	0	0	0	0	100000.000	100000.000	0.000	0.000	0.000	0.000	0.000	208	1264	-1110	-1076	16.610	-1110	0	-1076	0	0
8	4	3	"YER019C-A"	"p08_D12"	18350	6900	170	46853	46930	1254	47603	47668	1631	4	0	0	0	0	0	0	0	0	0	0	0	100000.000	100000.000	0.000	0.000	0.000	0.000	0.000	208	1264	-750	-673	16.610	-750	0	-673	0	0
8	5	3	"YER019W"	"p08_F12"	18630	6900	170	46464	46700	1165	47331	47201	1589	3	0	0	0	0	0	0	0	0	0	0	0	100000.000	100000.000	0.000	0.000	0.000	0.000	0.000	208	1264	-867	-631	16.610	-867	0	-631	0	0
8	6	3	"YER019W"	"p08_F12"	18900	6900	170	46058	45856	1118	47716	47426	2629	0	0	0	0	0	0	0	0	0	0	0	0	100000.000	100000.000	0.000	0.000	0.000	0.000	0.000	208	1264	-1658	-1860	16.610	-1658	0	-1860	0	0
8	7	3	"YER023W"	"p08_H12"	19180	6900	170	47969	48048	1230	50475	49918	2484	0	0	0	0	0	0	0	0	0	0	0	0	100000.000	100000.000	0.000	0.000	0.000	0.000	0.000	208	1264	-2506	-2427	16.610	-2506	0	-2427	0	0
8	8	3	"YER023W"	"p08_H12"	19450	6900	170	49573	49372	1392	51122	50992	1498	0	0	0	0	0	0	0	0	0	0	0	0	100000.000	100000.000	0.000	0.000	0.000	0.000	0.000	208	1264	-1549	-1750	16.610	-1549	0	-1750	0	0
8	9	3	"YEL011W"	"p08_B06"	19730	6900	170	51372	51256	1294	51192	51090	1447	12	0	0	0	0	0	0	0	0	0	0	0	100000.000	100000.000	0.000	0.000	0.000	0.000	0.000	208	1264	180	64	16.610	180	0	64	0	0
8	10	3	"YEL011W"	"p08_B06"	20000	6900	170	50426	50308	1466	51054	50998	1355	4	0	0	0	0	0	0	0	0	0	0	0	100000.000	100000.000	0.000	0.000	0.000	0.000	0.000	208	1264	-628	-746	16.610	-628	0	-746	0	0
8	11	3	"YGL211W"	"p08_D06"	20280	6900	170	49800	49682	1543	51193	51181	1458	0	0	0	0	0	0	0	0	0	0	0	0	100000.000	100000.000	0.000	0.000	0.000	0.000	0.000	208	1264	-1393	-1511	16.610	-1393	0	-1511	0	0
8	12	3	"YGL211W"	"p08_D06"	20550	6900	170	50237	49852	1802	50644	50628	1879	3	0	0	0	0	0	0	0	0	0	0	0	100000.000	100000.000	0.000	0.000	0.000	0.000	0.000	208	1264	-407	-792	16.610	-407	0	-792	0	0
8	13	3	"YGL242C"	"p08_F06"	20830	6900	170	49108	48962	1437	49985	50020	1662	0	0	0	0	0	0	0	0	0	0	0	0	100000.000	100000.000	0.000	0.000	0.000	0.000	0.000	208	1264	-877	-1023	16.610	-877	0	-1023	0	0
8	14	3	"YGL242C"	"p08_F06"	21100	6900	170	48744	48579	1876	50040	49969	1469	6	0	0	0	0	0	0	0	0	0	0	0	100000.000	100000.000	0.000	0.000	0.000	0.000	0.000	208	1264	-1296	-1461	16.610	-1296	0	-1461	0	0
8	15	3	"YEL026W"	"p08_H06"	21380	6900	170	50681	50578	1554	49587	49501	1440	47	12	0	0	0	0	0	0	0	0	0	0	100000.000	100000.000	0.000	0.000	0.000	0.000	0.000	208	1264	1094	991	16.610	1094	0	991	0	0
8	16	3	"YEL026W"	"p08_H06"	21650	6900	170	48778	48980	1769	50342	50332	1548	5	0	0	0	0	0	0	0	0	0	0	0	100000.000	100000.000	0.000	0.000	0.000	0.000	0.000	208	1354	-1564	-1362	16.610	-1564	0	-1362	0	0
8	1	4	"YGR144W"	"p12_B12"	17530	7170	170	44179	44315	2072	44301	41457	7771	0	0	0	0	0	0	0	0	0	0	0	0	100000.000	100000.000	0.000	0.000	0.000	0.000	0.000	208	1354	-122	14	16.610	-122	0	14	0	0
8	2	4	"YGR144W"	"p12_B12"	17800	7170	170	49435	49279	937	48658	48428	2365	1	0	0	0	0	0	0	0	0	0	0	0	100000.000	100000.000	0.000	0.000	0.000	0.000	0.000	208	1264	777	621	16.610	777	0	621	0	0
8	3	4	"YGR145W"	"p12_D12"	18080	7170	170	49153	49034	1157	49650	49689	1451	2	0	0	0	0	0	0	0	0	0	0	0	100000.000	100000.000	0.000	0.000	0.000	0.000	0.000	208	1264	-497	-616	16.610	-497	0	-616	0	0
8	4	4	"YGR145W"	"p12_D12"	18350	7170	170	48464	48420	1372	48981	49006	1850	2	0	0	0	0	0	0	0	0	0	0	0	100000.000	100000.000	0.000	0.000	0.000	0.000	0.000	208	1264	-517	-561	16.610	-517	0	-561	0	0
8	5	4	"YGR153W"	"p12_F12"	18630	7170	170	47319	46861	2265	47806	47694	1985	7	0	0	0	0	0	0	0	0	0	0	0	100000.000	100000.000	0.000	0.000	0.000	0.000	0.000	208	1264	-487	-945	16.610	-487	0	-945	0	0
8	6	4	"YGR153W"	"p12_F12"	18900	7170	170	46571	46559	1130	47490	47106	2617	0	0	0	0	0	0	0	0	0	0	0	0	100000.000	100000.000	0.000	0.000	0.000	0.000	0.000	208	1264	-919	-931	16.610	-919	0	-931	0	0
8	7	4	"YGR155W"	"p12_H12"	19180	7170	170	48840	49029	1465	50122	49453	2592	0	0	0	0	0	0	0	0	0	0	0	0	100000.000	100000.000	0.000	0.000	0.000	0.000	0.000	208	1264	-1282	-1093	16.610	-1282	0	-1093	0	0
8	8	4	"YGR155W"	"p12_H12"	19450	7170	170	49602	49790	1168	51455	51396	1574	0	0	0	0	0	0	0	0	0	0	0	0	100000.000	100000.000	0.000	0.000	0.000	0.000	0.000	208	1264	-1853	-1665	16.610	-1853	0	-1665	0	0
8	9	4	"YGR037C"	"p12_B06"	19730	7170	170	50923	50819	1332	51741	51707	1317	4	0	0	0	0	0	0	0	0	0	0	0	100000.000	100000.000	0.000	0.000	0.000	0.000	0.000	208	1264	-818	-922	16.610	-818	0	-922	0	0
8	10	4	"YGR037C"	"p12_B06"	20000	7170	170	50776	50656	1041	51414	51316	1347	1	0	0	0	0	0	0	0	0	0	0	0	100000.000	100000.000	0.000	0.000	0.000	0.000	0.000	208	1264	-638	-758	16.610	-638	0	-758	0	0
8	11	4	"YGR040W"	"p12_D06"	20280	7170	170	50060	49979	1159	50154	50184	1559	4	0	0	0	0	0	0	0	0	0	0	0	100000.000	100000.000	0.000	0.000	0.000	0.000	0.000	208	1264	-94	-175	16.610	-94	0	-175	0	0
8	12	4	"YGR040W"	"p12_D06"	20550	7170	170	49568	49560	1276	48978	48885	1662	23	0	0	0	0	0	0	0	0	0	0	0	100000.000	100000.000	0.000	0.000	0.000	0.000	0.000	208	1264	590	582	16.610	590	0	582	0	0
8	13	4	"YGR033C"	"p12_F06"	20830	7170	170	44324	44636	2390	47785	47351	2672	0	0	0	0	0	0	0	0	0	0	0	0	100000.000	100000.000	0.000	0.000	0.000	0.000	0.000	208	1264	-3461	-3149	16.610	-3461	0	-3149	0	-100
8	14	4	"YGR033C"	"p12_F06"	21100	7170	170	49651	49532	1121	48695	48199	2418	4	0	0	0	0	0	0	0	0	0	0	0	100000.000	100000.000	0.000	0.000	0.000	0.000	0.000	208	1264	956	837	16.610	956	0	837	0	0
8	15	4	"YGR053C"	"p12_H06"	21380	7170	170	48541	48491	1217	49696	49476	1731	0	0	0	0	0	0	0	0	0	0	0	0	100000.000	100000.000	0.000	0.000	0.000	0.000	0.000	208	1264	-1155	-1205	16.610	-1155	0	-1205	0	0
8	16	4	"YGR053C"	"p12_H06"	21650	7170	170	48962	48818	1832	50423	50241	1658	3	0	0	0	0	0	0	0	0	0	0	0	100000.000	100000.000	0.000	0.000	0.000	0.000	0.000	208	1354	-1461	-1605	16.610	-1461	0	-1605	0	0
8	1	5	"YJL188C"	"p16_B12"	17530	7450	170	49118	48965	1299	48421	48247	2475	2	0	0	0	0	0	0	0	0	0	0	0	100000.000	100000.000	0.000	0.000	0.000	0.000	0.000	208	1354	697	544	16.610	697	0	544	0	0
8	2	5	"YJL188C"	"p16_B12"	17800	7450	170	50306	50277	1152	50068	49882	1590	12	0	0	0	0	0	0	0	0	0	0	0	100000.000	100000.000	0.000	0.000	0.000	0.000	0.000	208	1264	238	209	16.610	238	0	209	0	0
8	3	5	"YJL190C"	"p16_D12"	18080	7450	170	48653	48636	958	50567	50690	1325	0	0	0	0	0	0	0	0	0	0	0	0	100000.000	100000.000	0.000	0.000	0.000	0.000	0.000	208	1264	-1914	-1931	16.610	-1914	0	-1931	0	0
8	4	5	"YJL190C"	"p16_D12"	18350	7450	170	49722	49476	1412	50401	50299	1658	0	0	0	0	0	0	0	0	0	0	0	0	100000.000	100000.000	0.000	0.000	0.000	0.000	0.000	208	1264	-679	-925	16.610	-679	0	-925	0	0
8	5	5	"YJL191W"	"p16_F12"	18630	7450	170	47403	47343	1938	49598	49351	1761	1	0	0	0	0	0	0	0	0	0	0	0	100000.000	100000.000	0.000	0.000	0.000	0.000	0.000	208	1264	-2195	-2255	16.610	-2195	0	-2255	0	0
8	6	5	"YJL191W"	"p16_F12"	18900	7450	170	45645	46062	2411	49911	49794	2106	0	0	0	0	0	0	0	0	0	0	0	0	100000.000	100000.000	0.000	0.000	0.000	0.000	0.000	208	1264	-4266	-3849	16.610	-4266	0	-3849	0	0
8	7	5	"YJL193W"	"p16_H12"	19180	7450	170	50558	50725	1179	50920	50700	1694	6	0	0	0	0	0	0	0	0	0	0	0	100000.000	100000.000	0.000	0.000	0.000	0.000	0.000	208	1264	-362	-195	16.610	-362	0	-195	0	0
8	8	5	"YJL193W"	"p16_H12"	19450	7450	170	51177	51064	1518	51308	51236	1370	18	0	0	0	0	0	0	0	0	0	0	0	100000.000	100000.000	0.000	0.000	0.000	0.000	0.000	208	1264	-131	-244	16.610	-131	0	-244	0	0
8	9	5	"YJL060W"	"p16_B06"	19730	7450	170	51624	51435	1048	51337	51351	1287	9	0	0	0	0	0	0	0	0	0	0	0	100000.000	100000.000	0.000	0.000	0.000	0.000	0.000	208	1264	287	98	16.610	287	0	98	0	0
8	10	5	"YJL060W"	"p16_B06"	20000	7450	170	50808	50779	723	51011	50872	1361	0	0	0	0	0	0	0	0	0	0	0	0	100000.000	100000.000	0.000	0.000	0.000	0.000	0.000	208	1264	-203	-232	16.610	-203	0	-232	0	0
8	11	5	"YLR139C"	"p16_D06"	20280	7450	170	48134	48288	1929	49790	49882	1570	11	0	0	0	0	0	0	0	0	0	0	0	100000.000	100000.000	0.000	0.000	0.000	0.000	0.000	208	1264	-1656	-1502	16.610	-1656	0	-1502	0	0
8	12	5	"YLR139C"	"p16_D06"	20550	7450	170	47916	47631	1889	48257	48218	2179	5	0	0	0	0	0	0	0	0	0	0	0	100000.000	100000.000	0.000	0.000	0.000	0.000	0.000	208	1264	-341	-626	16.610	-341	0	-626	0	0
8	13	5	"YJL066C"	"p16_F06"	20830	7450	170	40812	40882	1591	46176	46023	2169	0	0	0	0	0	0	0	0	0	0	0	0	100000.000	100000.000	0.000	0.000	0.000	0.000	0.000	208	1264	-5364	-5294	16.610	-5364	0	-5294	0	-100
8	14	5	"YJL066C"	"p16_F06"	21100	7450	170	48552	48517	1272	48494	48048	2434	3	0	0	0	0	0	0	0	0	0	0	0	100000.000	100000.000	0.000	0.000	0.000	0.000	0.000	208	1264	58	23	16.610	58	0	23	0	0
8	15	5	"YJL068C"	"p16_H06"	21380	7450	170	50804	50654	1558	50595	50438	1656	13	0	0	0	0	0	0	0	0	0	0	0	100000.000	100000.000	0.000	0.000	0.000	0.000	0.000	208	1264	209	59	16.610	209	0	59	0	0
8	16	5	"YJL068C"	"p16_H06"	21650	7450	170	51402	51364	1284	51460	51375	1693	8	0	0	0	0	0	0	0	0	0	0	0	100000.000	100000.000	0.000	0.000	0.000	0.000	0.000	208	1354	-58	-96	16.610	-58	0	-96	0	0
8	1	6	"YLR186W"	"p20_B12"	17530	7720	170	49865	49929	1243	49447	49380	1356	22	5	0	0	0	0	0	0	0	0	0	0	100000.000	100000.000	0.000	0.000	0.000	0.000	0.000	208	1354	418	482	16.610	418	0	482	0	0
8	2	6	"YLR186W"	"p20_B12"	17800	7720	170	50048	49877	1290	49835	49699	1551	11	0	0	0	0	0	0	0	0	0	0	0	100000.000	100000.000	0.000	0.000	0.000	0.000	0.000	208	1264	213	42	16.610	213	0	42	0	0
8	3	6	"YLR191W"	"p20_D12"	18080	7720	170	51105	50955	1230	50341	50311	1605	20	0	0	0	0	0	0	0	0	0	0	0	100000.000	100000.000	0.000	0.000	0.000	0.000	0.000	208	1264	764	614	16.610	764	0	614	0	0
8	4	6	"YLR191W"	"p20_D12"	18350	7720	170	50929	50883	1016	50773	50703	1368	8	0	0	0	0	0	0	0	0	0	0	0	100000.000	100000.000	0.000	0.000	0.000	0.000	0.000	208	1264	156	110	16.610	156	0	110	0	0
8	5	6	"YLR192C"	"p20_F12"	18630	7720	170	50353	50321	881	50441	50373	1326	3	0	0	0	0	0	0	0	0	0	0	0	100000.000	100000.000	0.000	0.000	0.000	0.000	0.000	208	1264	-88	-120	16.610	-88	0	-120	0	0
8	6	6	"YLR192C"	"p20_F12"	18900	7720	170	50895	50834	1014	50518	50139	2232	1	0	0	0	0	0	0	0	0	0	0	0	100000.000	100000.000	0.000	0.000	0.000	0.000	0.000	208	1264	377	316	16.610	377	0	316	0	0
8	7	6	"YLR194C"	"p20_H12"	19180	7720	170	50135	50001	1188	50164	49383	3044	0	0	0	0	0	0	0	0	0	0	0	0	100000.000	100000.000	0.000	0.000	0.000	0.000	0.000	208	1264	-29	-163	16.610	-29	0	-163	0	0
8	8	6	"YLR194C"	"p20_H12"	19450	7720	170	51566	51398	1246	50320	49808	2325	15	0	0	0	0	0	0	0	0	0	0	0	100000.000	100000.000	0.000	0.000	0.000	0.000	0.000	208	1264	1246	1078	16.610	1246	0	1078	0	0
8	9	6	"YLR091W"	"p20_B06"	19730	7720	170	50272	50096	1189	50515	50481	1260	6	0	0	0	0	0	0	0	0	0	0	0	100000.000	100000.000	0.000	0.000	0.000	0.000	0.000	208	1264	-243	-419	16.610	-243	0	-419	0	0
8	10	6	"YLR091W"	"p20_B06"	20000	7720	170	50401	50172	1504	50415	50346	1314	12	1	0	0	0	0	0	0	0	0	0	0	100000.000	100000.000	0.000	0.000	0.000	0.000	0.000	208	1264	-14	-243	16.610	-14	0	-243	0	0
8	11	6	"YLR094C"	"p20_D06"	20280	7720	170	48292	48307	1348	50133	50097	1444	0	0	0	0	0	0	0	0	0	0	0	0	100000.000	100000.000	0.000	0.000	0.000	0.000	0.000	208	1264	-1841	-1826	16.610	-1841	0	-1826	0	0
8	12	6	"YLR094C"	"p20_D06"	20550	7720	170	49169	48981	1535	49483	49433	1784	7	0	0	0	0	0	0	0	0	0	0	0	100000.000	100000.000	0.000	0.000	0.000	0.000	0.000	208	1264	-314	-502	16.610	-314	0	-502	0	0
8	13	6	"YLR101C"	"p20_F06"	20830	7720	170	48197	47780	2090	48853	48542	2005	3	0	0	0	0	0	0	0	0	0	0	0	100000.000	100000.000	0.000	0.000	0.000	0.000	0.000	208	1264	-656	-1073	16.610	-656	0	-1073	0	0
8	14	6	"YLR101C"	"p20_F06"	21100	7720	170	48857	48865	1081	49987	49958	1601	0	0	0	0	0	0	0	0	0	0	0	0	100000.000	100000.000	0.000	0.000	0.000	0.000	0.000	208	1264	-1130	-1122	16.610	-1130	0	-1122	0	0
8	15	6	"YLR104W"	"p20_H06"	21380	7720	170	50262	50169	1570	50783	50731	1395	8	0	0	0	0	0	0	0	0	0	0	0	100000.000	100000.000	0.000	0.000	0.000	0.000	0.000	208	1264	-521	-614	16.610	-521	0	-614	0	0
8	16	6	"YLR104W"	"p20_H06"	21650	7720	170	51046	50951	794	50951	50866	1393	2	0	0	0	0	0	0	0	0	0	0	0	100000.000	0.000	0.000	0.000	0.000	0.000	0.000	208	1354	95	0	16.610	95	0	0	0	0
8	1	7	"YNL147W"	"p24_B12"	17530	8000	170	46144	46292	1559	49246	48937	1987	0	0	0	0	0	0	0	0	0	0	0	0	100000.000	100000.000	0.000	0.000	0.000	0.000	0.000	208	1354	-3102	-2954	16.610	-3102	0	-2954	0	0
8	2	7	"YNL147W"	"p24_B12"	17800	8000	170	47037	46749	1587	48372	47812	2794	0	0	0	0	0	0	0	0	0	0	0	0	100000.000	100000.000	0.000	0.000	0.000	0.000	0.000	208	1264	-1335	-1623	16.610	-1335	0	-1623	0	0
8	3	7	"YNL149C"	"p24_D12"	18080	8000	170	47480	47537	1339	49177	49027	1971	0	0	0	0	0	0	0	0	0	0	0	0	100000.000	100000.000	0.000	0.000	0.000	0.000	0.000	208	1264	-1697	-1640	16.610	-1697	0	-1640	0	0
8	4	7	"YNL149C"	"p24_D12"	18350	8000	170	50051	49999	1270	50048	49934	1778	8	0	0	0	0	0	0	0	0	0	0	0	100000.000	100000.000	0.000	0.000	0.000	0.000	0.000	208	1264	3	-49	16.610	3	0	-49	0	0
8	5	7	"YOR362C"	"p24_F12"	18630	8000	170	47681	47638	1585	49901	49713	1780	0	0	0	0	0	0	0	0	0	0	0	0	100000.000	100000.000	0.000	0.000	0.000	0.000	0.000	208	1264	-2220	-2263	16.610	-2220	0	-2263	0	0
8	6	7	"YOR362C"	"p24_F12"	18900	8000	170	46593	46576	1054	49034	48958	2033	0	0	0	0	0	0	0	0	0	0	0	0	100000.000	100000.000	0.000	0.000	0.000	0.000	0.000	208	1264	-2441	-2458	16.610	-2441	0	-2458	0	0
8	7	7	"YNL159C"	"p24_H12"	19180	8000	170	46636	46635	1777	48241	47975	2933	0	0	0	0	0	0	0	0	0	0	0	0	100000.000	100000.000	0.000	0.000	0.000	0.000	0.000	208	1264	-1605	-1606	16.610	-1605	0	-1606	0	0
8	8	7	"YNL159C"	"p24_H12"	19450	8000	170	48439	48210	1294	49190	48655	2857	0	0	0	0	0	0	0	0	0	0	0	0	100000.000	100000.000	0.000	0.000	0.000	0.000	0.000	208	1264	-751	-980	16.610	-751	0	-980	0	0
8	9	7	"YNL007C"	"p24_B06"	19730	8000	170	47241	47368	1145	49729	49700	1617	0	0	0	0	0	0	0	0	0	0	0	0	100000.000	100000.000	0.000	0.000	0.000	0.000	0.000	208	1264	-2488	-2361	16.610	-2488	0	-2361	0	0
8	10	7	"YNL007C"	"p24_B06"	20000	8000	170	47229	47238	1225	49839	49814	1417	0	0	0	0	0	0	0	0	0	0	0	0	100000.000	100000.000	0.000	0.000	0.000	0.000	0.000	208	1264	-2610	-2601	16.610	-2610	0	-2601	0	0
8	11	7	"YNL010W"	"p24_D06"	20280	8000	170	49020	48943	1373	50064	49984	1393	3	0	0	0	0	0	0	0	0	0	0	0	100000.000	100000.000	0.000	0.000	0.000	0.000	0.000	208	1264	-1044	-1121	16.610	-1044	0	-1121	0	0
8	12	7	"YNL010W"	"p24_D06"	20550	8000	170	47259	47332	1402	49944	49978	1500	0	0	0	0	0	0	0	0	0	0	0	0	100000.000	100000.000	0.000	0.000	0.000	0.000	0.000	208	1264	-2685	-2612	16.610	-2685	0	-2612	0	0
8	13	7	"YOR259C"	"p24_F06"	20830	8000	170	48789	48776	993	49906	49831	1372	0	0	0	0	0	0	0	0	0	0	0	0	100000.000	100000.000	0.000	0.000	0.000	0.000	0.000	208	1264	-1117	-1130	16.610	-1117	0	-1130	0	0
8	14	7	"YOR259C"	"p24_F06"	21100	8000	170	49428	49402	1015	50185	50089	1564	0	0	0	0	0	0	0	0	0	0	0	0	100000.000	100000.000	0.000	0.000	0.000	0.000	0.000	208	1264	-757	-783	16.610	-757	0	-783	0	0
8	15	7	"YNL020C"	"p24_H06"	21380	8000	170	50924	50892	1102	50362	50318	1526	18	0	0	0	0	0	0	0	0	0	0	0	100000.000	100000.000	0.000	0.000	0.000	0.000	0.000	208	1264	562	530	16.610	562	0	530	0	0
8	16	7	"YNL020C"	"p24_H06"	21650	8000	170	46942	46881	1985	50371	50275	1511	0	0	0	0	0	0	0	0	0	0	0	0	100000.000	100000.000	0.000	0.000	0.000	0.000	0.000	208	1354	-3429	-3490	16.610	-3429	0	-3490	0	0
8	1	8	"GST100p"	"c02_D23"	17530	8270	170	50145	50151	1199	50275	49896	2050	1	0	0	0	0	0	0	0	0	0	0	0	100000.000	100000.000	0.000	0.000	0.000	0.000	0.000	208	1354	-130	-124	16.610	-130	0	-124	0	0
8	2	8	"GST100p"	"c02_D23"	17800	8270	170	48166	47890	1490	49875	48987	3189	0	0	0	0	0	0	0	0	0	0	0	0	100000.000	100000.000	0.000	0.000	0.000	0.000	0.000	208	1264	-1709	-1985	16.610	-1709	0	-1985	0	0
8	3	8	"GST200p"	"c02_H23"	18080	8270	170	49659	49641	1276	50044	50063	1477	7	0	0	0	0	0	0	0	0	0	0	0	100000.000	100000.000	0.000	0.000	0.000	0.000	0.000	208	1264	-385	-403	16.610	-385	0	-403	0	0
8	4	8	"GST200p"	"c02_H23"	18350	8270	170	51518	51355	1109	50287	50200	1634	35	0	0	0	0	0	0	0	0	0	0	0	100000.000	100000.000	0.000	0.000	0.000	0.000	0.000	208	1264	1231	1068	16.610	1231	0	1068	0	0
8	5	8	"GST400p"	"c02_L23"	18630	8270	170	47103	46588	2047	50031	50039	1663	0	0	0	0	0	0	0	0	0	0	0	0	100000.000	100000.000	0.000	0.000	0.000	0.000	0.000	208	1264	-2928	-3443	16.610	-2928	0	-3443	0	0
8	6	8	"GST400p"	"c02_L23"	18900	8270	170	50816	50707	1094	50954	50778	1949	0	0	0	0	0	0	0	0	0	0	0	0	100000.000	100000.000	0.000	0.000	0.000	0.000	0.000	208	1264	-138	-247	16.610	-138	0	-247	0	0
8	7	8	"GST800p"	"c02_P23"	19180	8270	170	52789	52626	875	51731	51698	1630	20	0	0	0	0	0	0	0	0	0	0	0	100000.000	100000.000	0.000	0.000	0.000	0.000	0.000	208	1264	1058	895	16.610	1058	0	895	0	0
8	8	8	"GST800p"	"c02_P23"	19450	8270	170	51992	51976	1180	51220	50955	1938	16	0	0	0	0	0	0	0	0	0	0	0	100000.000	100000.000	0.000	0.000	0.000	0.000	0.000	208	1264	772	756	16.610	772	0	756	0	0
8	9	8	"GST1600p"	"c02_D11"	19730	8270	170	51305	51559	1300	51011	50793	1800	19	0	0	0	0	0	0	0	0	0	0	0	100000.000	100000.000	0.000	0.000	0.000	0.000	0.000	208	1264	294	548	16.610	294	0	548	0	0
8	10	8	"GST1600p"	"c02_D11"	20000	8270	170	51278	51058	1232	50628	50484	1503	21	0	0	0	0	0	0	0	0	0	0	0	100000.000	100000.000	0.000	0.000	0.000	0.000	0.000	208	1264	650	430	16.610	650	0	430	0	0
8	11	8	"GST3200p"	"c02_H11"	20280	8270	170	50463	50459	1078	50547	50343	1567	7	0	0	0	0	0	0	0	0	0	0	0	100000.000	100000.000	0.000	0.000	0.000	0.000	0.000	208	1264	-84	-88	16.610	-84	0	-88	0	0
8	12	8	"GST3200p"	"c02_H11"	20550	8270	170	49895	49959	1062	50743	50718	1547	3	0	0	0	0	0	0	0	0	0	0	0	100000.000	100000.000	0.000	0.000	0.000	0.000	0.000	208	1264	-848	-784	16.610	-848	0	-784	0	0
8	13	8	"GST6400p"	"c02_L11"	20830	8270	170	48421	48600	2300	49995	49054	3323	0	0	0	0	0	0	0	0	0	0	0	0	100000.000	100000.000	0.000	0.000	0.000	0.000	0.000	208	1264	-1574	-1395	16.610	-1574	0	-1395	0	0
8	14	8	"GST6400p"	"c02_L11"	21100	8270	170	48360	48299	1165	49440	48766	3263	0	0	0	0	0	0	0	0	0	0	0	0	100000.000	100000.000	0.000	0.000	0.000	0.000	0.000	208	1264	-1080	-1141	16.610	-1080	0	-1141	0	0
8	15	8	"GST12800p"	"c02_P11"	21380	8270	170	50666	50680	1294	50926	50873	1551	10	0	0	0	0	0	0	0	0	0	0	0	100000.000	100000.000	0.000	0.000	0.000	0.000	0.000	208	1264	-260	-246	16.610	-260	0	-246	0	0
8	16	8	"GST12800p"	"c02_P11"	21650	8270	170	50839	50847	1498	51007	50977	1450	14	0	0	0	0	0	0	0	0	0	0	0	100000.000	100000.000	0.000	0.000	0.000	0.000	0.000	208	1354	-168	-160	16.610	-168	0	-160	0	0
8	1	9	"YPR187W"	"p28_B12"	17530	8550	170	49404	49400	955	50299	50115	1484	0	0	0	0	0	0	0	0	0	0	0	0	100000.000	100000.000	0.000	0.000	0.000	0.000	0.000	208	1354	-895	-899	16.610	-895	0	-899	0	0
8	2	9	"YPR187W"	"p28_B12"	17800	8550	170	49474	49461	1196	50650	50551	1241	0	0	0	0	0	0	0	0	0	0	0	0	100000.000	100000.000	0.000	0.000	0.000	0.000	0.000	208	1264	-1176	-1189	16.610	-1176	0	-1189	0	0
8	3	9	"YPR188C"	"p28_D12"	18080	8550	170	50719	50805	1220	50783	50728	1151	19	0	0	0	0	0	0	0	0	0	0	0	100000.000	100000.000	0.000	0.000	0.000	0.000	0.000	208	1264	-64	22	16.610	-64	0	22	0	0
8	4	9	"YPR188C"	"p28_D12"	18350	8550	170	51423	51350	776	50910	50893	1337	13	0	0	0	0	0	0	0	0	0	0	0	100000.000	100000.000	0.000	0.000	0.000	0.000	0.000	208	1264	513	440	16.610	513	0	440	0	0
8	5	9	"YPR190C"	"p28_F12"	18630	8550	170	50925	50929	968	51159	51005	1360	5	0	0	0	0	0	0	0	0	0	0	0	100000.000	100000.000	0.000	0.000	0.000	0.000	0.000	208	1264	-234	-230	16.610	-234	0	-230	0	0
8	6	9	"YPR190C"	"p28_F12"	18900	8550	170	51186	51056	1106	51759	51704	1627	0	0	0	0	0	0	0	0	0	0	0	0	100000.000	100000.000	0.000	0.000	0.000	0.000	0.000	208	1264	-573	-703	16.610	-573	0	-703	0	0
8	7	9	"YPR196W"	"p28_H12"	19180	8550	170	51921	51616	1419	52183	52133	1716	0	0	0	0	0	0	0	0	0	0	0	0	100000.000	100000.000	0.000	0.000	0.000	0.000	0.000	208	1264	-262	-567	16.610	-262	0	-567	0	0
8	8	9	"YPR196W"	"p28_H12"	19450	8550	170	50636	50794	1325	50743	50764	1939	10	0	0	0	0	0	0	0	0	0	0	0	100000.000	100000.000	0.000	0.000	0.000	0.000	0.000	208	1264	-107	51	16.610	-107	0	51	0	0
8	9	9	"YLR317W"	"p28_B06"	19730	8550	170	50889	50987	1185	51080	51152	1376	13	0	0	0	0	0	0	0	0	0	0	0	100000.000	100000.000	0.000	0.000	0.000	0.000	0.000	208	1264	-191	-93	16.610	-191	0	-93	0	0
8	10	9	"YLR317W"	"p28_B06"	20000	8550	170	50112	49642	1928	50746	50680	1470	3	0	0	0	0	0	0	0	0	0	0	0	100000.000	100000.000	0.000	0.000	0.000	0.000	0.000	208	1264	-634	-1104	16.610	-634	0	-1104	0	0
8	11	9	"YPR086W"	"p28_D06"	20280	8550	170	46422	46573	1478	49994	49804	1736	0	0	0	0	0	0	0	0	0	0	0	0	100000.000	100000.000	0.000	0.000	0.000	0.000	0.000	208	1264	-3572	-3421	16.610	-3572	0	-3421	0	0
8	12	9	"YPR086W"	"p28_D06"	20550	8550	170	49203	49181	1554	50312	50202	1834	1	0	0	0	0	0	0	0	0	0	0	0	100000.000	100000.000	0.000	0.000	0.000	0.000	0.000	208	1264	-1109	-1131	16.610	-1109	0	-1131	0	0
8	13	9	"YPR089W"	"p28_F06"	20830	8550	170	48887	48841	1512	50096	49557	3044	0	0	0	0	0	0	0	0	0	0	0	0	100000.000	100000.000	0.000	0.000	0.000	0.000	0.000	208	1264	-1209	-1255	16.610	-1209	0	-1255	0	0
8	14	9	"YPR089W"	"p28_F06"	21100	8550	170	49541	49459	1650	49931	49432	2827	0	0	0	0	0	0	0	0	0	0	0	0	100000.000	100000.000	0.000	0.000	0.000	0.000	0.000	208	1264	-390	-472	16.610	-390	0	-472	0	0
8	15	9	"YPR093C"	"p28_H06"	21380	8550	170	51079	51048	1180	50861	50761	1512	13	0	0	0	0	0	0	0	0	0	0	0	100000.000	100000.000	0.000	0.000	0.000	0.000	0.000	208	1264	218	187	16.610	218	0	187	0	0
8	16	9	"YPR093C"	"p28_H06"	21650	8550	170	50763	50492	1131	50849	50736	1512	0	0	0	0	0	0	0	0	0	0	0	0	100000.000	100000.000	0.000	0.000	0.000	0.000	0.000	208	1354	-86	-357	16.610	-86	0	-357	0	0
8	1	10	"YFL011W"	"p32_B12"	17530	8820	170	48757	48356	1557	50702	50485	1619	0	0	0	0	0	0	0	0	0	0	0	0	100000.000	100000.000	0.000	0.000	0.000	0.000	0.000	208	1354	-1945	-2346	16.610	-1945	0	-2346	0	0
8	2	10	"YFL011W"	"p32_B12"	17800	8820	170	49127	49150	1320	50683	50528	1337	0	0	0	0	0	0	0	0	0	0	0	0	100000.000	100000.000	0.000	0.000	0.000	0.000	0.000	208	1264	-1556	-1533	16.610	-1556	0	-1533	0	0
8	3	10	"YFL024C"	"p32_D12"	18080	8820	170	50432	50514	1623	50833	50745	1153	18	8	0	0	0	0	0	0	0	0	0	0	100000.000	100000.000	0.000	0.000	0.000	0.000	0.000	208	1264	-401	-319	16.610	-401	0	-319	0	0
8	4	10	"YFL024C"	"p32_D12"	18350	8820	170	50680	50721	1007	50853	50816	1164	10	0	0	0	0	0	0	0	0	0	0	0	100000.000	100000.000	0.000	0.000	0.000	0.000	0.000	208	1264	-173	-132	16.610	-173	0	-132	0	0
8	5	10	"YFL024C"	"p32_F12"	18630	8820	170	50788	50677	1034	51194	51179	1097	1	0	0	0	0	0	0	0	0	0	0	0	100000.000	100000.000	0.000	0.000	0.000	0.000	0.000	208	1264	-406	-517	16.610	-406	0	-517	0	0
8	6	10	"YFL024C"	"p32_F12"	18900	8820	170	50659	50440	2166	51959	51925	1414	7	0	0	0	0	0	0	0	0	0	0	0	100000.000	100000.000	0.000	0.000	0.000	0.000	0.000	208	1264	-1300	-1519	16.610	-1300	0	-1519	0	0
8	7	10	"YFL016C"	"p32_H12"	19180	8820	170	50991	50931	1199	51277	51333	1774	5	0	0	0	0	0	0	0	0	0	0	0	100000.000	100000.000	0.000	0.000	0.000	0.000	0.000	208	1264	-286	-346	16.610	-286	0	-346	0	0
8	8	10	"YFL016C"	"p32_H12"	19450	8820	170	49548	49490	1081	50285	50128	1534	2	0	0	0	0	0	0	0	0	0	0	0	100000.000	100000.000	0.000	0.000	0.000	0.000	0.000	208	1264	-737	-795	16.610	-737	0	-795	0	0
8	9	10	"YDR303C"	"p32_B06"	19730	8820	170	51255	51288	1061	50552	50462	1617	25	0	0	0	0	0	0	0	0	0	0	0	100000.000	100000.000	0.000	0.000	0.000	0.000	0.000	208	1264	703	736	16.610	703	0	736	0	0
8	10	10	"YDR303C"	"p32_B06"	20000	8820	170	51581	51284	1264	50490	50169	1828	22	0	0	0	0	0	0	0	0	0	0	0	100000.000	100000.000	0.000	0.000	0.000	0.000	0.000	208	1264	1091	794	16.610	1091	0	794	0	0
8	11	10	"YNL015W"	"p32_D06"	20280	8820	170	50043	50192	1262	50683	50466	1448	4	0	0	0	0	0	0	0	0	0	0	0	100000.000	100000.000	0.000	0.000	0.000	0.000	0.000	208	1264	-640	-491	16.610	-640	0	-491	0	0
8	12	10	"YNL015W"	"p32_D06"	20550	8820	170	52676	52295	1577	50415	50249	1589	61	25	0	0	0	0	0	0	0	0	0	0	100000.000	100000.000	0.000	0.000	0.000	0.000	0.000	208	1264	2261	1880	16.610	2261	0	1880	0	0
8	13	10	"YDR317W"	"p32_F06"	20830	8820	170	50552	50377	1007	50219	50210	1569	2	0	0	0	0	0	0	0	0	0	0	0	100000.000	100000.000	0.000	0.000	0.000	0.000	0.000	208	1264	333	158	16.610	333	0	158	0	0
8	14	10	"YDR317W"	"p32_F06"	21100	8820	170	51200	51083	807	50796	50655	1476	4	0	0	0	0	0	0	0	0	0	0	0	100000.000	100000.000	0.000	0.000	0.000	0.000	0.000	208	1264	404	287	16.610	404	0	287	0	0
8	15	10	"YDR320C"	"p32_H06"	21380	8820	170	46874	46709	1878	50146	49775	1874	0	0	0	0	0	0	0	0	0	0	0	0	100000.000	100000.000	0.000	0.000	0.000	0.000	0.000	208	1264	-3272	-3437	16.610	-3272	0	-3437	0	0
8	16	10	"YDR320C"	"p32_H06"	21650	8820	170	50301	49634	2156	50989	50481	1983	0	0	0	0	0	0	0	0	0	0	0	0	100000.000	100000.000	0.000	0.000	0.000	0.000	0.000	208	1354	-688	-1355	16.610	-688	0	-1355	0	0
8	1	11	"YMR302C"	"p36_B12"	17530	9100	170	48282	48224	806	51305	51210	1309	0	0	0	0	0	0	0	0	0	0	0	0	100000.000	100000.000	0.000	0.000	0.000	0.000	0.000	208	1354	-3023	-3081	16.610	-3023	0	-3081	0	0
8	2	11	"YMR302C"	"p36_B12"	17800	9100	170	49244	49290	1414	50629	50542	1383	1	0	0	0	0	0	0	0	0	0	0	0	100000.000	100000.000	0.000	0.000	0.000	0.000	0.000	208	1264	-1385	-1339	16.610	-1385	0	-1339	0	0
8	3	11	"YNL157W"	"p36_D12"	18080	9100	170	50215	50098	1039	50385	50464	1394	4	0	0	0	0	0	0	0	0	0	0	0	100000.000	100000.000	0.000	0.000	0.000	0.000	0.000	208	1264	-170	-287	16.610	-170	0	-287	0	0
8	4	11	"YNL157W"	"p36_D12"	18350	9100	170	49339	49148	1491	50692	50649	1259	0	0	0	0	0	0	0	0	0	0	0	0	100000.000	100000.000	0.000	0.000	0.000	0.000	0.000	208	1264	-1353	-1544	16.610	-1353	0	-1544	0	0
8	5	11	"YML058W-A"	"p36_F12"	18630	9100	170	51082	50986	1134	51221	51205	1305	8	0	0	0	0	0	0	0	0	0	0	0	100000.000	100000.000	0.000	0.000	0.000	0.000	0.000	208	1264	-139	-235	16.610	-139	0	-235	0	0
8	6	11	"YML058W-A"	"p36_F12"	18900	9100	170	49797	49817	1587	51499	51430	1292	0	0	0	0	0	0	0	0	0	0	0	0	100000.000	100000.000	0.000	0.000	0.000	0.000	0.000	208	1264	-1702	-1682	16.610	-1702	0	-1682	0	0
8	7	11	"YNL239W"	"p36_H12"	19180	9100	170	49016	48830	1224	50661	50611	1393	0	0	0	0	0	0	0	0	0	0	0	0	100000.000	100000.000	0.000	0.000	0.000	0.000	0.000	208	1264	-1645	-1831	16.610	-1645	0	-1831	0	0
8	8	11	"YNL239W"	"p36_H12"	19450	9100	170	49668	49311	2230	50519	50411	1478	8	0	0	0	0	0	0	0	0	0	0	0	100000.000	100000.000	0.000	0.000	0.000	0.000	0.000	208	1264	-851	-1208	16.610	-851	0	-1208	0	0
8	9	11	"YGR238C"	"p36_B06"	19730	9100	170	48118	48052	1671	49678	49546	1857	0	0	0	0	0	0	0	0	0	0	0	0	100000.000	100000.000	0.000	0.000	0.000	0.000	0.000	208	1264	-1560	-1626	16.610	-1560	0	-1626	0	0
8	10	11	"YGR238C"	"p36_B06"	20000	9100	170	46331	46279	1785	49151	48995	1799	0	0	0	0	0	0	0	0	0	0	0	0	100000.000	100000.000	0.000	0.000	0.000	0.000	0.000	208	1264	-2820	-2872	16.610	-2820	0	-2872	0	0
8	11	11	"YOR346W"	"p36_D06"	20280	9100	170	47604	47550	1583	50138	49966	1680	0	0	0	0	0	0	0	0	0	0	0	0	100000.000	100000.000	0.000	0.000	0.000	0.000	0.000	208	1264	-2534	-2588	16.610	-2534	0	-2588	0	0
8	12	11	"YOR346W"	"p36_D06"	20550	9100	170	46297	46638	1774	49877	49826	1642	0	0	0	0	0	0	0	0	0	0	0	0	100000.000	100000.000	0.000	0.000	0.000	0.000	0.000	208	1264	-3580	-3239	16.610	-3580	0	-3239	0	0
8	13	11	"YER133W"	"p36_F06"	20830	9100	170	46605	46789	1421	49682	49563	1724	0	0	0	0	0	0	0	0	0	0	0	0	100000.000	100000.000	0.000	0.000	0.000	0.000	0.000	208	1264	-3077	-2893	16.610	-3077	0	-2893	0	0
8	14	11	"YER133W"	"p36_F06"	21100	9100	170	48488	48554	1838	50376	50328	1599	0	0	0	0	0	0	0	0	0	0	0	0	100000.000	100000.000	0.000	0.000	0.000	0.000	0.000	208	1264	-1888	-1822	16.610	-1888	0	-1822	0	0
8	15	11	"YDR381W"	"p36_H06"	21380	9100	170	49543	49463	1229	49565	49427	1743	8	0	0	0	0	0	0	0	0	0	0	0	100000.000	100000.000	0.000	0.000	0.000	0.000	0.000	208	1264	-22	-102	16.610	-22	0	-102	0	0
8	16	11	"YDR381W"	"p36_H06"	21650	9100	170	51210	51354	1282	50044	49998	1836	30	4	0	0	0	0	0	0	0	0	0	0	100000.000	100000.000	0.000	0.000	0.000	0.000	0.000	208	1354	1166	1310	16.610	1166	0	1310	0	0
8	1	12	"YMR196W"	"p40_B12"	17530	9370	170	50061	50007	959	50950	50870	1273	0	0	0	0	0	0	0	0	0	0	0	0	100000.000	100000.000	0.000	0.000	0.000	0.000	0.000	208	1354	-889	-943	16.610	-889	0	-943	0	0
8	2	12	"YMR196W"	"p40_B12"	17800	9370	170	48850	48740	1366	50406	50405	1436	0	0	0	0	0	0	0	0	0	0	0	0	100000.000	100000.000	0.000	0.000	0.000	0.000	0.000	208	1264	-1556	-1666	16.610	-1556	0	-1666	0	0
8	3	12	"YOR290C"	"p40_D12"	18080	9370	170	50685	50524	1670	50377	50437	1416	25	3	0	0	0	0	0	0	0	0	0	0	100000.000	100000.000	0.000	0.000	0.000	0.000	0.000	208	1264	308	147	16.610	308	0	147	0	0
8	4	12	"YOR290C"	"p40_D12"	18350	9370	170	50215	49941	1250	50861	50795	1439	0	0	0	0	0	0	0	0	0	0	0	0	100000.000	100000.000	0.000	0.000	0.000	0.000	0.000	208	1264	-646	-920	16.610	-646	0	-920	0	0
8	5	12	"YOR341W"	"p40_F12"	18630	9370	170	50983	51074	1096	51751	51568	1368	5	0	0	0	0	0	0	0	0	0	0	0	100000.000	100000.000	0.000	0.000	0.000	0.000	0.000	208	1264	-768	-677	16.610	-768	0	-677	0	0
8	6	12	"YOR341W"	"p40_F12"	18900	9370	170	51448	51502	1269	51686	51524	1234	16	1	0	0	0	0	0	0	0	0	0	0	100000.000	100000.000	0.000	0.000	0.000	0.000	0.000	208	1264	-238	-184	16.610	-238	0	-184	0	0
8	7	12	"YDR019C"	"p40_H12"	19180	9370	170	51090	51187	1603	51413	51322	1366	19	0	0	0	0	0	0	0	0	0	0	0	100000.000	100000.000	0.000	0.000	0.000	0.000	0.000	208	1264	-323	-226	16.610	-323	0	-226	0	0
8	8	12	"YDR019C"	"p40_H12"	19450	9370	170	52100	51852	1270	51180	51026	1463	32	0	0	0	0	0	0	0	0	0	0	0	100000.000	100000.000	0.000	0.000	0.000	0.000	0.000	208	1264	920	672	16.610	920	0	672	0	0
8	9	12	"YOR343C-A"	"p40_B06"	19730	9370	170	49195	49085	1265	50279	50205	1405	0	0	0	0	0	0	0	0	0	0	0	0	100000.000	100000.000	0.000	0.000	0.000	0.000	0.000	208	1264	-1084	-1194	16.610	-1084	0	-1194	0	0
8	10	12	"YOR343C-A"	"p40_B06"	20000	9370	170	46977	45953	2504	49336	48732	2439	0	0	0	0	0	0	0	0	0	0	0	0	100000.000	100000.000	0.000	0.000	0.000	0.000	0.000	208	1264	-2359	-3383	16.610	-2359	0	-3383	0	0
8	11	12	"YEL014C"	"p40_D06"	20280	9370	170	48864	48810	996	49399	48895	2608	0	0	0	0	0	0	0	0	0	0	0	0	100000.000	100000.000	0.000	0.000	0.000	0.000	0.000	208	1264	-535	-589	16.610	-535	0	-589	0	0
8	12	12	"YEL014C"	"p40_D06"	20550	9370	170	49386	49357	1231	51051	50838	1691	0	0	0	0	0	0	0	0	0	0	0	0	100000.000	100000.000	0.000	0.000	0.000	0.000	0.000	208	1264	-1665	-1694	16.610	-1665	0	-1694	0	0
8	13	12	"YER033C"	"p40_F06"	20830	9370	170	51088	50921	1247	50920	50692	1900	3	0	0	0	0	0	0	0	0	0	0	0	100000.000	100000.000	0.000	0.000	0.000	0.000	0.000	208	1264	168	1	16.610	168	0	1	0	0
8	14	12	"YER033C"	"p40_F06"	21100	9370	170	49418	49402	1229	50857	50752	1571	0	0	0	0	0	0	0	0	0	0	0	0	100000.000	100000.000	0.000	0.000	0.000	0.000	0.000	208	1264	-1439	-1455	16.610	-1439	0	-1455	0	0
8	15	12	"YNL054W-A"	"p40_H06"	21380	9370	170	46843	46831	1804	49713	49626	1880	0	0	0	0	0	0	0	0	0	0	0	0	100000.000	100000.000	0.000	0.000	0.000	0.000	0.000	208	1264	-2870	-2882	16.610	-2870	0	-2882	0	0
8	16	12	"YNL054W-A"	"p40_H06"	21650	9370	170	46041	46231	1804	49653	49593	1844	0	0	0	0	0	0	0	0	0	0	0	0	100000.000	100000.000	0.000	0.000	0.000	0.000	0.000	208	1354	-3612	-3422	16.610	-3612	0	-3422	0	0
8	1	13	"YKL159C"	"p44_B12"	17530	9650	170	50549	50288	1291	50605	50538	1257	7	0	0	0	0	0	0	0	0	0	0	0	100000.000	100000.000	0.000	0.000	0.000	0.000	0.000	208	1354	-56	-317	16.610	-56	0	-317	0	0
8	2	13	"YKL159C"	"p44_B12"	17800	9650	170	49781	49846	937	50463	50416	1141	1	0	0	0	0	0	0	0	0	0	0	0	100000.000	100000.000	0.000	0.000	0.000	0.000	0.000	208	1264	-682	-617	16.610	-682	0	-617	0	0
8	3	13	"YPR180W"	"p44_D12"	18080	9650	170	50996	51024	1180	50845	50933	1565	12	0	0	0	0	0	0	0	0	0	0	0	100000.000	100000.000	0.000	0.000	0.000	0.000	0.000	208	1264	151	179	16.610	151	0	179	0	0
8	4	13	"YPR180W"	"p44_D12"	18350	9650	170	51313	50937	1445	51395	51354	1621	2	0	0	0	0	0	0	0	0	0	0	0	100000.000	100000.000	0.000	0.000	0.000	0.000	0.000	208	1264	-82	-458	16.610	-82	0	-458	0	0
8	5	13	"YBR258C"	"p44_F12"	18630	9650	170	49640	49539	1044	51628	51448	1443	0	0	0	0	0	0	0	0	0	0	0	0	100000.000	100000.000	0.000	0.000	0.000	0.000	0.000	208	1264	-1988	-2089	16.610	-1988	0	-2089	0	0
8	6	13	"YBR258C"	"p44_F12"	18900	9650	170	50435	50415	1148	51775	51587	1331	0	0	0	0	0	0	0	0	0	0	0	0	100000.000	100000.000	0.000	0.000	0.000	0.000	0.000	208	1264	-1340	-1360	16.610	-1340	0	-1360	0	0
8	7	13	"YPR198W"	"p44_H12"	19180	9650	170	49989	49906	1941	51843	51730	1413	0	0	0	0	0	0	0	0	0	0	0	0	100000.000	100000.000	0.000	0.000	0.000	0.000	0.000	208	1264	-1854	-1937	16.610	-1854	0	-1937	0	0
8	8	13	"YPR198W"	"p44_H12"	19450	9650	170	49730	49727	1070	50899	50771	1621	0	0	0	0	0	0	0	0	0	0	0	0	100000.000	100000.000	0.000	0.000	0.000	0.000	0.000	208	1264	-1169	-1172	16.610	-1169	0	-1172	0	0
8	9	13	"YOL066C"	"p44_B06"	19730	9650	170	47172	47042	1548	50626	50489	1376	0	0	0	0	0	0	0	0	0	0	0	0	100000.000	100000.000	0.000	0.000	0.000	0.000	0.000	208	1264	-3454	-3584	16.610	-3454	0	-3584	0	0
8	10	13	"YOL066C"	"p44_B06"	20000	9650	170	49193	49196	897	50749	50351	2296	0	0	0	0	0	0	0	0	0	0	0	0	100000.000	100000.000	0.000	0.000	0.000	0.000	0.000	208	1264	-1556	-1553	16.610	-1556	0	-1553	0	0
8	11	13	"YOL068C"	"p44_D06"	20280	9650	170	48364	48457	1384	50103	50052	2246	0	0	0	0	0	0	0	0	0	0	0	0	100000.000	100000.000	0.000	0.000	0.000	0.000	0.000	208	1264	-1739	-1646	16.610	-1739	0	-1646	0	0
8	12	13	"YOL068C"	"p44_D06"	20550	9650	170	51773	51659	1470	51503	51376	1605	18	0	0	0	0	0	0	0	0	0	0	0	100000.000	100000.000	0.000	0.000	0.000	0.000	0.000	208	1264	270	156	16.610	270	0	156	0	0
8	13	13	"YOL042W"	"p44_F06"	20830	9650	170	51128	51170	1232	52080	51962	1204	3	0	0	0	0	0	0	0	0	0	0	0	100000.000	100000.000	0.000	0.000	0.000	0.000	0.000	208	1264	-952	-910	16.610	-952	0	-910	0	0
8	14	13	"YOL042W"	"p44_F06"	21100	9650	170	51294	51284	1355	51788	51714	1253	9	0	0	0	0	0	0	0	0	0	0	0	100000.000	100000.000	0.000	0.000	0.000	0.000	0.000	208	1264	-494	-504	16.610	-494	0	-504	0	0
8	15	13	"YLL064C"	"p44_H06"	21380	9650	170	51745	51525	1258	51785	51550	1908	2	0	0	0	0	0	0	0	0	0	0	0	100000.000	100000.000	0.000	0.000	0.000	0.000	0.000	208	1264	-40	-260	16.610	-40	0	-260	0	0
8	16	13	"YLL064C"	"p44_H06"	21650	9650	170	51189	51285	1200	51797	51747	1845	1	0	0	0	0	0	0	0	0	0	0	0	100000.000	100000.000	0.000	0.000	0.000	0.000	0.000	208	1354	-608	-512	16.610	-608	0	-512	0	0
8	1	14	"content"	"p48_B12"	17530	9920	170	48877	48770	1624	48863	47481	3846	0	0	0	0	0	0	0	0	0	0	0	0	100000.000	100000.000	0.000	0.000	0.000	0.000	0.000	208	1354	14	-93	16.610	14	0	-93	0	0
8	2	14	"content"	"p48_B12"	17800	9920	170	48349	48195	1475	49198	47347	4402	0	0	0	0	0	0	0	0	0	0	0	0	100000.000	100000.000	0.000	0.000	0.000	0.000	0.000	208	1264	-849	-1003	16.610	-849	0	-1003	0	0
8	3	14	"content"	"p48_D12"	18080	9920	170	51009	50901	906	50825	50573	2299	0	0	0	0	0	0	0	0	0	0	0	0	100000.000	100000.000	0.000	0.000	0.000	0.000	0.000	208	1264	184	76	16.610	184	0	76	0	0
8	4	14	"content"	"p48_D12"	18350	9920	170	52732	52550	922	51878	51947	1281	25	0	0	0	0	0	0	0	0	0	0	0	100000.000	100000.000	0.000	0.000	0.000	0.000	0.000	208	1264	854	672	16.610	854	0	672	0	0
8	5	14	"content"	"p48_F12"	18630	9920	170	51285	51480	1373	51362	51265	1532	16	1	0	0	0	0	0	0	0	0	0	0	100000.000	100000.000	0.000	0.000	0.000	0.000	0.000	208	1264	-77	118	16.610	-77	0	118	0	0
8	6	14	"content"	"p48_F12"	18900	9920	170	51389	51526	1403	51835	51582	1753	8	0	0	0	0	0	0	0	0	0	0	0	100000.000	100000.000	0.000	0.000	0.000	0.000	0.000	208	1264	-446	-309	16.610	-446	0	-309	0	0
8	7	14	"content"	"p48_H12"	19180	9920	170	52352	52450	1308	52147	52038	1254	29	3	0	0	0	0	0	0	0	0	0	0	100000.000	100000.000	0.000	0.000	0.000	0.000	0.000	208	1264	205	303	16.610	205	0	303	0	0
8	8	14	"content"	"p48_H12"	19450	9920	170	51410	51283	936	52166	52049	1207	0	0	0	0	0	0	0	0	0	0	0	0	100000.000	100000.000	0.000	0.000	0.000	0.000	0.000	208	1264	-756	-883	16.610	-756	0	-883	0	0
8	9	14	"content"	"p48_B06"	19730	9920	170	51466	51436	959	51936	51908	1328	0	0	0	0	0	0	0	0	0	0	0	0	100000.000	100000.000	0.000	0.000	0.000	0.000	0.000	208	1264	-470	-500	16.610	-470	0	-500	0	0
8	10	14	"content"	"p48_B06"	20000	9920	170	53064	52856	939	52462	52391	1269	20	0	0	0	0	0	0	0	0	0	0	0	100000.000	100000.000	0.000	0.000	0.000	0.000	0.000	208	1264	602	394	16.610	602	0	394	0	0
8	11	14	"content"	"p48_D06"	20280	9920	170	52660	52688	831	52568	52376	1339	8	0	0	0	0	0	0	0	0	0	0	0	100000.000	100000.000	0.000	0.000	0.000	0.000	0.000	208	1264	92	120	16.610	92	0	120	0	0
8	12	14	"content"	"p48_D06"	20550	9920	170	53394	53364	795	52295	52149	1322	39	0	0	0	0	0	0	0	0	0	0	0	100000.000	100000.000	0.000	0.000	0.000	0.000	0.000	208	1264	1099	1069	16.610	1099	0	1069	0	0
8	13	14	"content"	"p48_F06"	20830	9920	170	52519	52480	900	52481	52399	1206	6	0	0	0	0	0	0	0	0	0	0	0	100000.000	100000.000	0.000	0.000	0.000	0.000	0.000	208	1264	38	-1	16.610	38	0	-1	0	0
8	14	14	"content"	"p48_F06"	21100	9920	170	51803	51726	1196	52392	52408	1246	4	0	0	0	0	0	0	0	0	0	0	0	100000.000	100000.000	0.000	0.000	0.000	0.000	0.000	208	1264	-589	-666	16.610	-589	0	-666	0	0
8	15	14	"content"	"p48_H06"	21380	9920	170	52329	52330	1053	52994	52978	1367	1	0	0	0	0	0	0	0	0	0	0	0	100000.000	100000.000	0.000	0.000	0.000	0.000	0.000	208	1264	-665	-664	16.610	-665	0	-664	0	0
8	16	14	"content"	"p48_H06"	21650	9920	170	53143	53148	814	53218	53039	1362	4	0	0	0	0	0	0	0	0	0	0	0	100000.000	100000.000	0.000	0.000	0.000	0.000	0.000	208	1354	-75	-70	16.610	-75	0	-70	0	0
8	1	15	"Pka2_100n"	"c04_D23"	17530	10200	170	26261	26759	2972	42142	40377	6105	0	0	0	0	0	0	0	0	0	0	0	0	100000.000	100000.000	0.000	0.000	0.000	0.000	0.000	208	1354	-15881	-15383	16.610	-15881	0	-15383	0	0
8	2	15	"Pka2_100n"	"c04_D23"	17800	10200	170	24620	25317	2754	37016	37832	6022	0	0	0	0	0	0	0	0	0	0	0	0	100000.000	100000.000	0.000	0.000	0.000	0.000	0.000	208	1264	-12396	-11699	16.610	-12396	0	-11699	0	0
8	3	15	"Rab3A_5n"	"c04_H23"	18080	10200	170	48512	48726	2147	46912	45315	6175	1	0	0	0	0	0	0	0	0	0	0	0	100000.000	100000.000	0.000	0.000	0.000	0.000	0.000	208	1264	1600	1814	16.610	1600	0	1814	0	0
8	4	15	"Rab3A_5n"	"c04_H23"	18350	10200	170	52680	52425	1193	50833	50486	2063	41	0	0	0	0	0	0	0	0	0	0	0	100000.000	100000.000	0.000	0.000	0.000	0.000	0.000	208	1264	1847	1592	16.610	1847	0	1592	0	0
8	5	15	"EMPTY"	"c04_L23"	18630	10200	170	52167	51996	1475	51609	51541	1377	29	0	0	0	0	0	0	0	0	0	0	0	100000.000	100000.000	0.000	0.000	0.000	0.000	0.000	208	1264	558	387	16.610	558	0	387	0	0
8	6	15	"EMPTY"	"c04_L23"	18900	10200	170	51659	51439	1218	51843	51718	1373	2	0	0	0	0	0	0	0	0	0	0	0	100000.000	100000.000	0.000	0.000	0.000	0.000	0.000	208	1264	-184	-404	16.610	-184	0	-404	0	0
8	7	15	"EMPTY"	"c04_P23"	19180	10200	170	51201	51176	1354	52055	51980	1041	9	0	0	0	0	0	0	0	0	0	0	0	100000.000	100000.000	0.000	0.000	0.000	0.000	0.000	208	1264	-854	-879	16.610	-854	0	-879	0	0
8	8	15	"EMPTY"	"c04_P23"	19450	10200	170	52498	52428	728	52519	52451	1004	6	0	0	0	0	0	0	0	0	0	0	0	100000.000	100000.000	0.000	0.000	0.000	0.000	0.000	208	1264	-21	-91	16.610	-21	0	-91	0	0
8	9	15	"Casein_10n"	"c04_D11"	19730	10200	170	53501	53487	783	52422	52357	1139	45	7	0	0	0	0	0	0	0	0	0	0	100000.000	100000.000	0.000	0.000	0.000	0.000	0.000	208	1264	1079	1065	16.610	1079	0	1065	0	0
8	10	15	"Casein_10n"	"c04_D11"	20000	10200	170	54131	54016	873	53114	53142	1458	34	0	0	0	0	0	0	0	0	0	0	0	100000.000	100000.000	0.000	0.000	0.000	0.000	0.000	208	1264	1017	902	16.610	1017	0	902	0	0
8	11	15	"MBP_10n"	"c04_H11"	20280	10200	170	53345	53234	1080	53174	53075	1434	7	0	0	0	0	0	0	0	0	0	0	0	100000.000	100000.000	0.000	0.000	0.000	0.000	0.000	208	1264	171	60	16.610	171	0	60	0	0
8	12	15	"MBP_10n"	"c04_H11"	20550	10200	170	52710	52573	1174	52655	52569	1250	9	0	0	0	0	0	0	0	0	0	0	0	100000.000	100000.000	0.000	0.000	0.000	0.000	0.000	208	1264	55	-82	16.610	55	0	-82	0	0
8	13	15	"Histone_10n"	"c04_L11"	20830	10200	170	52017	52121	1740	52414	52508	1272	24	3	0	0	0	0	0	0	0	0	0	0	100000.000	100000.000	0.000	0.000	0.000	0.000	0.000	208	1264	-397	-293	16.610	-397	0	-293	0	0
8	14	15	"Histone_10n"	"c04_L11"	21100	10200	170	52549	52317	1536	51772	51805	1111	41	14	0	0	0	0	0	0	0	0	0	0	100000.000	100000.000	0.000	0.000	0.000	0.000	0.000	208	1264	777	545	16.610	777	0	545	0	0
8	15	15	"pEY_10n"	"c04_P11"	21380	10200	170	52746	52870	1301	52989	53002	1476	13	0	0	0	0	0	0	0	0	0	0	0	100000.000	100000.000	0.000	0.000	0.000	0.000	0.000	208	1264	-243	-119	16.610	-243	0	-119	0	0
8	16	15	"pEY_10n"	"c04_P11"	21650	10200	170	53443	53179	1199	52939	52849	1515	12	0	0	0	0	0	0	0	0	0	0	0	100000.000	100000.000	0.000	0.000	0.000	0.000	0.000	208	1354	504	240	16.610	504	0	240	0	0
8	1	16	"YER028C"	"pYaleTF_D23"	17530	10470	170	35985	36188	3047	42794	41345	7043	0	0	0	0	0	0	0	0	0	0	0	0	100000.000	100000.000	0.000	0.000	0.000	0.000	0.000	208	1444	-6809	-6606	16.610	-6809	0	-6606	0	0
8	2	16	"YER028C"	"pYaleTF_D23"	17800	10470	170	33349	33323	1460	35986	36099	3729	0	0	0	0	0	0	0	0	0	0	0	0	100000.000	100000.000	0.000	0.000	0.000	0.000	0.000	208	1354	-2637	-2663	16.610	-2637	0	-2663	0	0
8	3	16	"YOR172W"	"pYaleTF_H23"	18080	10470	170	36505	37048	2328	39082	39724	4592	0	0	0	0	0	0	0	0	0	0	0	0	100000.000	100000.000	0.000	0.000	0.000	0.000	0.000	208	1354	-2577	-2034	16.610	-2577	0	-2034	0	0
8	4	16	"YOR172W"	"pYaleTF_H23"	18350	10470	170	45510	45537	2317	46173	44900	5282	0	0	0	0	0	0	0	0	0	0	0	0	100000.000	100000.000	0.000	0.000	0.000	0.000	0.000	208	1354	-663	-636	16.610	-663	0	-636	0	0
8	5	16	"YJR127C"	"pYaleTF_L23"	18630	10470	170	50765	50683	1172	50427	50048	2391	2	0	0	0	0	0	0	0	0	0	0	0	100000.000	100000.000	0.000	0.000	0.000	0.000	0.000	208	1354	338	256	16.610	338	0	256	0	0
8	6	16	"YJR127C"	"pYaleTF_L23"	18900	10470	170	50296	50333	1410	51523	51374	1263	0	0	0	0	0	0	0	0	0	0	0	0	100000.000	100000.000	0.000	0.000	0.000	0.000	0.000	208	1354	-1227	-1190	16.610	-1227	0	-1190	0	0
8	7	16	"YER111C"	"pYaleTF_P23"	19180	10470	170	49790	48507	3141	51740	51447	1551	0	0	0	0	0	0	0	0	0	0	0	0	100000.000	100000.000	0.000	0.000	0.000	0.000	0.000	208	1354	-1950	-3233	16.610	-1950	0	-3233	0	0
8	8	16	"YER111C"	"pYaleTF_P23"	19450	10470	170	51113	51045	1327	52023	51911	1145	2	0	0	0	0	0	0	0	0	0	0	0	100000.000	100000.000	0.000	0.000	0.000	0.000	0.000	208	1354	-910	-978	16.610	-910	0	-978	0	0
8	9	16	"YDR009W"	"pYaleTF_D11"	19730	10470	170	52477	52392	979	51908	51812	1140	26	1	0	0	0	0	0	0	0	0	0	0	100000.000	100000.000	0.000	0.000	0.000	0.000	0.000	208	1354	569	484	16.610	569	0	484	0	0
8	10	16	"YDR009W"	"pYaleTF_D11"	20000	10470	170	52754	52992	1338	52592	52665	1525	27	0	0	0	0	0	0	0	0	0	0	0	100000.000	100000.000	0.000	0.000	0.000	0.000	0.000	208	1354	162	400	16.610	162	0	400	0	0
8	11	16	"YLR418C"	"pYaleTF_H11"	20280	10470	170	53128	52954	1083	52947	52887	1529	4	0	0	0	0	0	0	0	0	0	0	0	100000.000	100000.000	0.000	0.000	0.000	0.000	0.000	208	1354	181	7	16.610	181	0	7	0	0
8	12	16	"YLR418C"	"pYaleTF_H11"	20550	10470	170	52403	52380	965	52969	52911	1163	4	0	0	0	0	0	0	0	0	0	0	0	100000.000	100000.000	0.000	0.000	0.000	0.000	0.000	208	1354	-566	-589	16.610	-566	0	-589	0	0
[truncated: 2,024,547 more chars]
