# Supplementary material for: ProCAT: a data analysis approach for protein microarrays
Source: Genome Biol. 2006 Nov 16;7(11):R110. doi: 10.1186/gb-2006-7-11-r110 (PMC1794587; doi:10.1186/gb-2006-7-11-r110)
Supplement: Additional File 3 — Raw signals generated in the anti-GST probing experiment calibrating the signal scaling approach. [file gb-2006-7-11-r110-S3.gpr]

ATF	1.0
28	30    
"Type=GenePix Results 3"
"DateTime=2005/06/01 17:57:22"
"Settings=F:\project\kinases\ana_paper\origin\060106\17729.gps"
"GalFile=F:\project\kinases\ana_paper\design\TESTing_Gal_BSA.gal"
"PixelSize=10"
"Wavelengths=635"
"ImageFiles=F:\project\kinases\ana_paper\origin\060106\17729-330v-060105.tif 1"
"NormalizationMethod=None"
"NormalizationFactors=1"
"JpegImage=F:\project\kinases\ana_paper\origin\060106\29HA.jpg"
"StdDev=Type 1"
"FeatureType=Circular"
"Barcode="
"BackgroundSubtraction=LocalFeature"
"ImageOrigin=600, 280"
"JpegOrigin=1720, 2270"
"Creator=GenePix Pro 6.0.1.00"
"Scanner=GenePix 4200A 01  [109500]"
"FocusPosition=0"
"Temperature=24.25"
"LinesAveraged=1"
"Comment="
"PMTGain=330"
"ScanPower=79"
"LaserPower=2.7"
"Filters=Standard_Red"
"ScanRegion=60,28,2084,6056"
"Supplier="
"Block"	"Column"	"Row"	"Name"	"ID"	"X"	"Y"	"Dia."	"F635 Median"	"F635 Mean"	"F635 SD"	"F635 CV"	"B635"	"B635 Median"	"B635 Mean"	"B635 SD"	"B635 CV"	"% > B635+1SD"	"% > B635+2SD"	"F635 % Sat."	"F Pixels"	"B Pixels"	"Circularity"	"F635 Median - B635"	"F635 Mean - B635"	"F635 Total Intensity"	"SNR 635"	"Flags"	"Normalize"	"Autoflag"
1	1	1	"BSA"	"BSA"	2190	2670	200	2803	2806	216	7	2600	2600	2536	459	18	11	0	0	316	1769	100	203	206	886669	0.588	0	0	0
1	2	1	"BSA"	"BSA"	2460	2670	200	2263	2332	353	15	2075	2075	2179	346	15	28	13	0	316	1440	100	188	257	736839	0.442	0	0	0
1	3	1	"BSA"	"BSA"	2730	2670	200	2201	2186	225	10	2042	2042	2139	342	15	18	0	0	316	1440	100	159	144	690624	0.137	0	0	0
1	4	1	"BSA"	"BSA"	3000	2670	200	2669	2567	393	15	2417	2417	2365	371	15	36	2	0	316	1440	100	252	150	811163	0.544	0	0	0
1	5	1	"BSA"	"BSA"	3270	2670	200	2742	2753	232	8	2629	2629	2636	212	8	30	9	0	316	1475	100	113	124	869926	0.552	0	0	0
1	6	1	"BSA"	"BSA"	3550	2670	200	2882	2876	213	7	2752	2752	2760	227	8	33	6	0	316	1475	100	130	124	908919	0.511	0	0	0
1	7	1	"BSA"	"BSA"	3820	2670	200	2859	2887	349	12	2816	2816	2823	220	7	21	6	0	316	1440	100	43	71	912229	0.291	0	0	0
1	8	1	"BSA"	"BSA"	4090	2670	200	3001	3002	213	7	2818	2818	2822	214	7	44	12	0	316	1440	100	183	184	948521	0.841	0	0	0
1	9	1	"BSA"	"BSA"	4360	2670	200	2774	2787	208	7	2704	2704	2718	220	8	23	4	0	316	1440	100	70	83	880764	0.314	0	0	0
1	10	1	"BSA"	"BSA"	4630	2670	200	2676	2684	204	7	2632	2632	2644	191	7	22	6	0	316	1475	100	44	52	848163	0.209	0	0	0
1	11	1	"BSA"	"BSA"	4910	2670	200	2639	2647	198	7	2612	2612	2622	217	8	18	1	0	316	1475	100	27	35	836333	0.115	0	0	0
1	12	1	"BSA"	"BSA"	5180	2670	200	2653	2666	187	7	2570	2570	2585	277	10	17	1	0	316	1440	100	83	96	842553	0.292	0	0	0
1	13	1	"BSA"	"BSA"	5450	2670	200	2675	2691	194	7	2552	2552	2563	219	8	31	7	0	316	1440	100	123	139	850342	0.584	0	0	0
1	14	1	"BSA"	"BSA"	5720	2670	200	2660	2670	201	7	2579	2579	2587	194	7	31	7	0	316	1440	100	81	91	843868	0.428	0	0	0
1	15	1	"BSA"	"BSA"	5990	2670	200	2652	2655	191	7	2595	2595	2628	570	21	0	0	0	316	1475	100	57	60	839064	0.047	0	0	0
1	16	1	"BSA"	"BSA"	6270	2670	200	2721	2728	206	7	2600	2600	2620	408	15	8	0	0	316	1804	100	121	128	862160	0.265	0	0	0
1	1	2	"BSA"	"BSA"	2190	2940	200	2867	2857	210	7	2713	2713	2724	246	9	31	5	0	316	1440	100	154	144	902919	0.541	0	0	0
1	2	2	"BSA"	"BSA"	2460	2940	200	2687	2692	210	7	2585	2585	2541	295	11	16	2	0	316	1068	100	102	107	850819	0.512	0	0	0
1	3	2	"BSA"	"BSA"	2730	2940	200	2649	2653	190	7	2565	2565	2505	341	13	9	0	0	316	1068	100	84	88	838372	0.434	0	0	0
1	4	2	"BSA"	"BSA"	3000	2940	200	2746	2745	196	7	2632	2632	2614	275	10	22	1	0	316	1068	100	114	113	867557	0.476	0	0	0
1	5	2	"BSA"	"BSA"	3270	2940	200	2802	2802	219	7	2671	2671	2684	201	7	36	10	0	316	1114	100	131	131	885420	0.587	0	0	0
1	6	2	"BSA"	"BSA"	3550	2940	200	2919	2930	245	8	2808	2808	2822	235	8	32	7	0	316	1114	100	111	122	925724	0.460	0	0	0
1	7	2	"BSA"	"BSA"	3820	2940	200	3169	3202	286	8	2895	2895	2906	222	7	59	29	0	316	1068	100	274	307	1011983	1.333	0	0	0
1	8	2	"BSA"	"BSA"	4090	2940	200	2991	2993	212	7	2905	2905	2905	209	7	27	6	0	316	1068	100	86	88	945729	0.421	0	0	0
1	9	2	"BSA"	"BSA"	4360	2940	200	2828	2824	209	7	2756	2756	2773	247	8	19	2	0	316	1068	100	72	68	892345	0.206	0	0	0
1	10	2	"BSA"	"BSA"	4630	2940	200	2691	2693	192	7	2647	2647	2701	525	19	1	0	0	316	1114	100	44	46	850913	-0.015	0	0	0
1	11	2	"BSA"	"BSA"	4910	2940	200	2698	2712	195	7	2641	2641	2694	526	19	1	0	0	316	1114	100	57	71	857080	0.034	0	0	0
1	12	2	"BSA"	"BSA"	5180	2940	200	2679	2676	195	7	2624	2624	2625	203	7	21	3	0	316	1068	100	55	52	845618	0.251	0	0	0
1	13	2	"BSA"	"BSA"	5450	2940	200	2715	2803	998	35	2658	2658	2662	202	7	26	7	0	316	1068	100	57	145	885650	0.698	0	0	0
1	14	2	"BSA"	"BSA"	5720	2940	200	2749	2756	210	7	2674	2674	2689	199	7	27	7	0	316	1068	100	75	82	871009	0.337	0	0	0
1	15	2	"BSA"	"BSA"	5990	2940	200	2746	2738	186	6	2644	2644	2659	200	7	28	4	0	316	1114	100	102	94	865223	0.395	0	0	0
1	16	2	"BSA"	"BSA"	6270	2940	200	2722	2726	200	7	2650	2650	2671	432	16	2	0	0	316	1486	100	72	76	861441	0.127	0	0	0
1	1	3	"BSA"	"BSA"	2190	3210	200	2904	2900	205	7	2742	2742	2744	206	7	42	11	0	316	1440	100	162	158	916392	0.757	0	0	0
1	2	3	"BSA"	"BSA"	2460	3210	200	2814	2820	222	7	2707	2707	2710	223	8	29	6	0	316	1068	100	107	113	891017	0.493	0	0	0
1	3	3	"BSA"	"BSA"	2730	3210	200	2819	2836	211	7	2693	2693	2698	221	8	32	8	0	316	1068	100	126	143	896180	0.624	0	0	0
1	4	3	"BSA"	"BSA"	3000	3210	200	2871	2871	205	7	2695	2695	2710	202	7	45	14	0	316	1068	100	176	176	907199	0.797	0	0	0
1	5	3	"BSA"	"BSA"	3270	3210	200	2835	2856	222	7	2695	2695	2702	195	7	42	16	0	316	1114	100	140	161	902493	0.790	0	0	0
1	6	3	"BSA"	"BSA"	3550	3210	200	2933	2929	226	7	2781	2781	2785	218	7	36	10	0	316	1114	100	152	148	925487	0.661	0	0	0
1	7	3	"BSA"	"BSA"	3820	3210	200	2986	3009	419	13	2882	2882	2888	223	7	27	7	0	316	1068	100	104	127	950721	0.543	0	0	0
1	8	3	"BSA"	"BSA"	4090	3210	200	3009	3011	210	6	2906	2906	2910	215	7	27	7	0	316	1068	100	103	105	951451	0.470	0	0	0
1	9	3	"BSA"	"BSA"	4360	3210	200	2778	2780	204	7	2772	2772	2783	236	8	12	0	0	316	1068	100	6	8	878439	-0.013	0	0	0
1	10	3	"BSA"	"BSA"	4630	3210	200	2746	2753	209	7	2684	2684	2739	520	18	2	0	0	316	1114	100	62	69	869802	0.027	0	0	0
1	11	3	"BSA"	"BSA"	4910	3210	200	2775	2783	207	7	2693	2693	2751	519	18	2	0	0	316	1114	100	82	90	879429	0.062	0	0	0
1	12	3	"BSA"	"BSA"	5180	3210	200	2767	2759	198	7	2690	2690	2696	201	7	22	5	0	316	1068	100	77	69	871708	0.313	0	0	0
1	13	3	"BSA"	"BSA"	5450	3210	200	2843	2844	196	6	2712	2712	2719	196	7	36	9	0	316	1068	100	131	132	898606	0.638	0	0	0
1	14	3	"BSA"	"BSA"	5720	3210	200	2809	2815	194	6	2712	2712	2725	204	7	29	5	0	316	1068	100	97	103	889385	0.441	0	0	0
1	15	3	"BSA"	"BSA"	5990	3210	200	2724	2725	205	7	2683	2683	2691	209	7	19	4	0	316	1114	100	41	42	860973	0.163	0	0	0
1	16	3	"BSA"	"BSA"	6270	3210	200	2793	2797	220	7	2720	2720	2724	217	7	24	4	0	316	1486	100	73	77	883762	0.336	0	0	0
1	1	4	"BSA"	"BSA"	2190	3480	200	2868	2872	204	7	2685	2685	2687	229	8	43	9	0	316	1440	100	183	187	907522	0.808	0	0	0
1	2	4	"BSA"	"BSA"	2460	3480	200	2838	2854	250	8	2812	2812	2808	223	7	18	2	0	316	1068	100	26	42	901716	0.206	0	0	0
1	3	4	"BSA"	"BSA"	2730	3480	200	2901	2922	220	7	2820	2820	2825	261	9	21	4	0	316	1068	100	81	102	923398	0.372	0	0	0
1	4	4	"BSA"	"BSA"	3000	3480	200	2928	2962	370	12	2791	2791	2804	252	8	31	6	0	316	1068	100	137	171	936100	0.627	0	0	0
1	5	4	"BSA"	"BSA"	3270	3480	200	2857	2873	252	8	2757	2757	2766	210	7	33	8	0	316	1114	100	100	116	907786	0.510	0	0	0
1	6	4	"BSA"	"BSA"	3550	3480	200	2877	2914	282	9	2815	2815	2825	233	8	24	7	0	316	1114	100	62	99	920679	0.382	0	0	0
1	7	4	"BSA"	"BSA"	3820	3480	200	3072	3099	232	7	2926	2926	2935	230	7	35	11	0	316	1068	100	146	173	979218	0.713	0	0	0
1	8	4	"BSA"	"BSA"	4090	3480	200	3047	3051	226	7	2914	2914	2914	223	7	37	6	0	316	1068	100	133	137	964271	0.614	0	0	0
1	9	4	"BSA"	"BSA"	4360	3480	200	2779	2775	207	7	2785	2785	2792	219	7	14	1	0	316	1068	100	-6	-10	876974	-0.078	0	0	0
1	10	4	"BSA"	"BSA"	4630	3480	200	2800	2798	202	7	2723	2723	2733	197	7	25	6	0	316	1114	100	77	75	884211	0.330	0	0	0
1	11	4	"BSA"	"BSA"	4910	3480	200	2891	2892	198	6	2750	2750	2752	190	6	40	11	0	316	1114	100	141	142	914017	0.737	0	0	0
1	12	4	"BSA"	"BSA"	5180	3480	200	2846	2855	199	6	2746	2746	2745	188	6	32	9	0	316	1068	100	100	109	902199	0.585	0	0	0
1	13	4	"BSA"	"BSA"	5450	3480	200	2742	2734	191	6	2728	2728	2729	198	7	14	1	0	316	1068	100	14	6	863901	0.025	0	0	0
1	14	4	"BSA"	"BSA"	5720	3480	200	2739	2742	216	7	2745	2745	2757	226	8	12	2	0	316	1068	100	-6	-3	866500	-0.066	0	0	0
1	15	4	"BSA"	"BSA"	5990	3480	200	2790	2797	226	8	2754	2754	2765	238	8	18	3	0	316	1114	100	36	43	883907	0.134	0	0	0
1	16	4	"BSA"	"BSA"	6270	3480	200	2905	2934	268	9	2804	2804	2808	228	8	31	8	0	316	1486	100	101	130	927045	0.553	0	0	0
1	1	5	"BSA"	"BSA"	2190	3750	200	2758	2764	247	8	2587	2587	2604	221	8	41	13	0	316	1475	100	171	177	873285	0.724	0	0	0
1	2	5	"BSA"	"BSA"	2460	3750	200	2935	2937	237	8	2789	2789	2877	1721	59	0	0	0	316	1114	100	146	148	927986	0.035	0	0	0
1	3	5	"BSA"	"BSA"	2730	3750	200	2963	2972	222	7	2859	2859	2957	1720	58	0	0	0	316	1114	100	104	113	939119	0.009	0	0	0
1	4	5	"BSA"	"BSA"	3000	3750	200	3002	2996	212	7	2853	2853	2868	249	8	31	4	0	316	1114	100	149	143	946756	0.514	0	0	0
1	5	5	"BSA"	"BSA"	3270	3750	200	2944	2936	206	7	2857	2857	2869	224	7	24	3	0	316	1159	100	87	79	927842	0.299	0	0	0
1	6	5	"BSA"	"BSA"	3550	3750	200	3117	3117	245	7	2925	2925	2942	237	8	44	13	0	316	1159	100	192	192	984900	0.738	0	0	0
1	7	5	"BSA"	"BSA"	3820	3750	200	3088	3100	246	7	2969	2969	2983	232	7	32	7	0	316	1114	100	119	131	979557	0.504	0	0	0
1	8	5	"BSA"	"BSA"	4090	3750	200	3037	3048	233	7	2877	2877	2884	238	8	36	9	0	316	1114	100	160	171	963182	0.689	0	0	0
1	9	5	"BSA"	"BSA"	4360	3750	200	2820	2827	208	7	2788	2788	2797	231	8	18	2	0	316	1114	100	32	39	893258	0.130	0	0	0
1	10	5	"BSA"	"BSA"	4630	3750	200	2857	2868	203	7	2772	2772	2782	207	7	25	7	0	316	1159	100	85	96	906318	0.415	0	0	0
1	11	5	"BSA"	"BSA"	4910	3750	200	2830	2842	193	6	2769	2769	2775	199	7	26	5	0	316	1159	100	61	73	898054	0.337	0	0	0
1	12	5	"BSA"	"BSA"	5180	3750	200	2782	2790	198	7	2749	2749	2749	190	6	20	4	0	316	1114	100	33	41	881593	0.216	0	0	0
1	13	5	"BSA"	"BSA"	5450	3750	200	2775	2775	224	8	2767	2767	2780	235	8	14	1	0	316	1114	100	8	8	876806	-0.021	0	0	0
1	14	5	"BSA"	"BSA"	5720	3750	200	2842	2861	230	8	2824	2824	2838	244	8	18	3	0	316	1114	100	18	37	903936	0.094	0	0	0
1	15	5	"BSA"	"BSA"	5990	3750	200	2909	2904	226	7	2824	2824	2829	219	7	27	6	0	316	1159	100	85	80	917619	0.342	0	0	0
1	16	5	"BSA"	"BSA"	6270	3750	200	2872	2881	209	7	2893	2893	2897	223	7	12	1	0	316	1520	100	-21	-12	910275	-0.072	0	0	0
1	1	6	"BSA"	"BSA"	2190	4030	200	2604	2605	277	10	2541	2541	2545	201	7	21	1	0	316	1475	100	63	64	823161	0.299	0	0	0
1	2	6	"BSA"	"BSA"	2460	4030	200	2819	2829	221	7	2698	2698	2795	1725	61	0	0	0	316	1114	100	121	131	894011	0.020	0	0	0
1	3	6	"BSA"	"BSA"	2730	4030	200	2922	2945	200	6	2827	2827	2918	1716	58	0	0	0	316	1114	100	95	118	930549	0.016	0	0	0
1	4	6	"BSA"	"BSA"	3000	4030	200	2937	2947	228	7	2844	2844	2853	217	7	29	6	0	316	1114	100	93	103	931408	0.433	0	0	0
1	5	6	"BSA"	"BSA"	3270	4030	200	3055	3034	213	7	2899	2899	2907	218	7	37	5	0	316	1159	100	156	135	958810	0.583	0	0	0
1	6	6	"BSA"	"BSA"	3550	4030	200	3058	3054	208	6	2956	2956	2967	215	7	27	5	0	316	1159	100	102	98	964958	0.405	0	0	0
1	7	6	"BSA"	"BSA"	3820	4030	200	3112	3136	282	8	2924	2924	2937	227	7	44	12	0	316	1114	100	188	212	990886	0.877	0	0	0
1	8	6	"BSA"	"BSA"	4090	4030	200	2917	2952	241	8	2824	2824	2841	225	7	31	6	0	316	1114	100	93	128	932850	0.493	0	0	0
1	9	6	"BSA"	"BSA"	4360	4030	200	2942	2937	218	7	2793	2793	2804	233	8	32	5	0	316	1114	100	149	144	928225	0.571	0	0	0
1	10	6	"BSA"	"BSA"	4630	4030	200	2829	2829	199	7	2784	2784	2794	239	8	13	1	0	316	1159	100	45	45	893834	0.146	0	0	0
1	11	6	"BSA"	"BSA"	4910	4030	200	2819	2852	291	10	2759	2759	2759	210	7	27	7	0	316	1159	100	60	93	901164	0.443	0	0	0
1	12	6	"BSA"	"BSA"	5180	4030	200	2803	2809	210	7	2787	2787	2800	232	8	15	3	0	316	1114	100	16	22	887751	0.039	0	0	0
1	13	6	"BSA"	"BSA"	5450	4030	200	2957	2976	247	8	2854	2854	2876	250	8	29	7	0	316	1114	100	103	122	940526	0.400	0	0	0
1	14	6	"BSA"	"BSA"	5720	4030	200	2909	2918	201	6	2892	2892	2903	228	7	19	0	0	316	1114	100	17	26	922017	0.066	0	0	0
1	15	6	"SLA2_625"	"SLA2_625"	5990	4030	200	2882	2871	221	7	2918	2918	2924	224	7	9	2	0	316	1159	100	-36	-47	907198	-0.237	0	0	0
1	16	6	"SLA2_625"	"SLA2_625"	6270	4030	200	3008	3020	214	7	3051	3051	3063	263	8	9	0	0	316	1520	100	-43	-31	954221	-0.163	0	0	0
1	1	7	"BSA"	"BSA"	2190	4300	200	2616	2612	184	7	2526	2526	2535	272	10	15	0	0	316	1440	100	90	86	825236	0.283	0	0	0
1	2	7	"BSA"	"BSA"	2460	4300	200	2641	2634	193	7	2593	2593	2610	211	8	18	2	0	316	1068	100	48	41	832402	0.114	0	0	0
1	3	7	"BSA"	"BSA"	2730	4300	200	2789	2803	251	8	2708	2708	2716	224	8	30	8	0	316	1068	100	81	95	885801	0.388	0	0	0
1	4	7	"BSA"	"BSA"	3000	4300	200	2848	2838	203	7	2768	2768	2773	221	7	20	3	0	316	1068	100	80	70	896950	0.294	0	0	0
1	5	7	"BSA"	"BSA"	3270	4300	200	2943	2951	210	7	2821	2821	2829	225	7	31	5	0	316	1114	100	122	130	932404	0.542	0	0	0
1	6	7	"BSA"	"BSA"	3550	4300	200	3007	3003	205	6	2838	2838	2865	409	14	11	0	0	316	1114	100	169	165	948989	0.337	0	0	0
1	7	7	"BSA"	"BSA"	3820	4300	200	2981	2988	227	7	2808	2808	2832	408	14	17	0	0	316	1068	100	173	180	944186	0.382	0	0	0
1	8	7	"BSA"	"BSA"	4090	4300	200	2873	2882	193	6	2801	2801	2811	204	7	23	5	0	316	1068	100	72	81	910722	0.348	0	0	0
1	9	7	"BSA"	"BSA"	4360	4300	200	2921	2923	209	7	2826	2826	2844	224	7	24	5	0	316	1068	100	95	97	923540	0.353	0	0	0
1	10	7	"BSA"	"BSA"	4630	4300	200	2886	2930	401	13	2830	2830	2857	261	9	19	4	0	316	1114	100	56	100	925950	0.280	0	0	0
1	11	7	"BSA"	"BSA"	4910	4300	200	2901	2931	393	13	2822	2822	2849	270	9	23	4	0	316	1114	100	79	109	926316	0.304	0	0	0
1	12	7	"BSA"	"BSA"	5180	4300	200	3001	3012	250	8	2859	2859	2871	245	8	36	10	0	316	1068	100	142	153	951822	0.576	0	0	0
1	13	7	"BSA"	"BSA"	5450	4300	200	2906	2911	203	6	2932	2932	2939	244	8	9	0	0	316	1068	100	-26	-21	919958	-0.115	0	0	0
1	14	7	"BSA"	"BSA"	5720	4300	200	3049	3060	236	7	3005	3005	3017	230	7	24	3	0	316	1068	100	44	55	966872	0.187	0	0	0
1	15	7	"BSA"	"BSA"	5990	4300	200	3169	3151	194	6	3089	3089	3091	230	7	16	2	0	316	1114	100	80	62	995622	0.261	0	0	0
1	16	7	"BSA"	"BSA"	6270	4300	200	3212	3232	230	7	3232	3232	3243	254	7	13	2	0	316	1486	100	-20	0	1021225	-0.043	0	0	0
1	1	8	"BSA"	"BSA"	2190	4570	200	2575	2579	189	7	2544	2544	2561	284	11	9	0	0	316	1440	100	31	35	814888	0.063	0	0	0
1	2	8	"BSA"	"BSA"	2460	4570	200	2612	2603	193	7	2553	2553	2566	212	8	17	4	0	316	1068	100	59	50	822623	0.175	0	0	0
1	3	8	"BSA"	"BSA"	2730	4570	200	2687	2693	210	7	2633	2633	2644	209	7	21	4	0	316	1068	100	54	60	850893	0.234	0	0	0
1	4	8	"BSA"	"BSA"	3000	4570	200	2716	2738	198	7	2707	2707	2720	235	8	15	2	0	316	1068	100	9	31	865337	0.077	0	0	0
1	5	8	"BSA"	"BSA"	3270	4570	200	2782	2788	206	7	2732	2732	2748	238	8	19	0	0	316	1114	100	50	56	881014	0.168	0	0	0
1	6	8	"BSA"	"BSA"	3550	4570	200	2866	2858	208	7	2775	2775	2784	401	14	7	0	0	316	1114	100	91	83	903111	0.185	0	0	0
1	7	8	"BSA"	"BSA"	3820	4570	200	2887	2888	221	7	2785	2785	2799	404	14	8	0	0	316	1068	100	102	103	912463	0.220	0	0	0
1	8	8	"BSA"	"BSA"	4090	4570	200	2900	2930	247	8	2828	2828	2842	220	7	29	6	0	316	1068	100	72	102	925731	0.400	0	0	0
1	9	8	"BSA"	"BSA"	4360	4570	200	3007	3012	223	7	2913	2913	2925	235	8	26	4	0	316	1068	100	94	99	951869	0.370	0	0	0
1	10	8	"BSA"	"BSA"	4630	4570	200	2966	2997	283	9	2906	2906	2937	257	8	28	8	0	316	1114	100	60	91	947179	0.233	0	0	0
1	11	8	"BSA"	"BSA"	4910	4570	200	3034	3027	208	6	2912	2912	2936	257	8	22	3	0	316	1114	100	122	115	956546	0.354	0	0	0
1	12	8	"BSA"	"BSA"	5180	4570	200	2996	3001	214	7	2959	2959	2962	246	8	13	2	0	316	1068	100	37	42	948404	0.159	0	0	0
1	13	8	"BSA"	"BSA"	5450	4570	200	3075	3077	224	7	3049	3049	3055	260	8	14	1	0	316	1068	100	26	28	972368	0.085	0	0	0
1	14	8	"BSA"	"BSA"	5720	4570	200	3247	3243	230	7	3205	3205	3339	514	15	2	0	0	316	1068	100	42	38	1024944	-0.187	0	0	0
1	15	8	"BSA"	"BSA"	5990	4570	200	3310	3340	310	9	3283	3283	3394	484	14	6	0	0	316	1114	100	27	57	1055353	-0.112	0	0	0
1	16	8	"BSA"	"BSA"	6270	4570	200	3251	3273	248	7	3415	3415	3516	511	14	0	0	0	316	1486	100	-164	-142	1034237	-0.476	0	0	0
1	1	9	"BSA"	"BSA"	2190	4840	200	2650	2660	209	7	2574	2574	2587	222	8	25	3	0	316	1440	100	76	86	840596	0.329	0	0	0
1	2	9	"BSA"	"BSA"	2460	4840	200	2625	2642	199	7	2579	2579	2591	235	9	18	2	0	316	1068	100	46	63	834764	0.217	0	0	0
1	3	9	"BSA"	"BSA"	2730	4840	200	2728	2742	215	7	2642	2642	2648	203	7	28	9	0	316	1068	100	86	100	866394	0.463	0	0	0
1	4	9	"BSA"	"BSA"	3000	4840	200	2842	3236	3657	113	2723	2723	2731	231	8	29	9	0	316	1068	100	119	513	1022667	2.186	0	0	0
1	5	9	"BSA"	"BSA"	3270	4840	200	2909	3005	458	15	2735	2735	2754	236	8	38	15	0	316	1114	100	174	270	949581	1.064	0	0	0
1	6	9	"BSA"	"BSA"	3550	4840	200	2919	2916	211	7	2782	2782	2784	212	7	38	7	0	316	1114	100	137	134	921530	0.623	0	0	0
1	7	9	"BSA"	"BSA"	3820	4840	200	2921	2917	211	7	2788	2788	2803	223	7	35	6	0	316	1068	100	133	129	921875	0.511	0	0	0
1	8	9	"BSA"	"BSA"	4090	4840	200	2906	2923	219	7	2871	2871	2885	253	8	17	2	0	316	1068	100	35	52	923785	0.150	0	0	0
1	9	9	"BSA"	"BSA"	4360	4840	200	3121	3104	234	7	2982	2982	2994	322	10	19	1	0	316	1068	100	139	122	980945	0.342	0	0	0
1	10	9	"BSA"	"BSA"	4630	4840	200	2983	3002	230	7	2958	2958	2978	311	10	10	0	0	316	1114	100	25	44	948572	0.077	0	0	0
1	11	9	"BSA"	"BSA"	4910	4840	200	3043	3052	211	6	2990	2990	3001	239	7	19	2	0	316	1114	100	53	62	964472	0.213	0	0	0
1	12	9	"BSA"	"BSA"	5180	4840	200	3122	3141	246	7	3100	3100	3108	252	8	16	3	0	316	1068	100	22	41	992485	0.131	0	0	0
1	13	9	"BSA"	"BSA"	5450	4840	200	3219	3220	224	6	3179	3179	3190	250	7	17	3	0	316	1068	100	40	41	1017383	0.120	0	0	0
1	14	9	"BSA"	"BSA"	5720	4840	200	3400	3418	258	7	3362	3362	3470	482	13	6	0	0	316	1068	100	38	56	1080119	-0.108	0	0	0
1	15	9	"BSA"	"BSA"	5990	4840	200	3539	3559	284	7	3448	3448	3524	448	12	11	0	0	316	1114	100	91	111	1124565	0.078	0	0	0
1	16	9	"BSA"	"BSA"	6270	4840	200	3471	3502	337	9	3483	3483	3512	337	9	13	3	0	316	1486	100	-12	19	1106732	-0.030	0	0	0
1	1	10	"BSA"	"BSA"	2190	5110	200	2669	2675	220	8	2610	2610	2617	205	7	23	5	0	316	1475	100	59	65	845409	0.283	0	0	0
1	2	10	"BSA"	"BSA"	2460	5110	200	2702	2691	198	7	2609	2609	2615	213	8	25	2	0	316	1114	100	93	82	850411	0.357	0	0	0
1	3	10	"BSA"	"BSA"	2730	5110	200	2727	2732	203	7	2655	2655	2698	640	23	0	0	0	316	1114	100	72	77	863313	0.053	0	0	0
1	4	10	"BSA"	"BSA"	3000	5110	200	2776	2790	209	7	2700	2700	2750	631	22	1	0	0	316	1114	100	76	90	881493	0.063	0	0	0
1	5	10	"BSA"	"BSA"	3270	5110	200	2824	2811	202	7	2715	2715	2734	229	8	27	2	0	316	1159	100	109	96	888303	0.336	0	0	0
1	6	10	"BSA"	"BSA"	3550	5110	200	2791	2807	213	7	2756	2756	2777	242	8	17	3	0	316	1159	100	35	51	887086	0.124	0	0	0
1	7	10	"BSA"	"BSA"	3820	5110	200	2833	2850	250	8	2775	2775	2799	238	8	26	5	0	316	1114	100	58	75	900542	0.214	0	0	0
1	8	10	"BSA"	"BSA"	4090	5110	200	2968	2977	232	7	2859	2859	2874	248	8	23	6	0	316	1114	100	109	118	940658	0.415	0	0	0
1	9	10	"BSA"	"BSA"	4360	5110	200	2968	2965	223	7	2975	2975	2996	325	10	6	0	0	316	1114	100	-7	-10	937044	-0.095	0	0	0
1	10	10	"BSA"	"BSA"	4630	5110	200	3024	3028	194	6	2994	2994	3013	319	10	7	0	0	316	1159	100	30	34	956789	0.047	0	0	0
1	11	10	"BSA"	"BSA"	4910	5110	200	3094	3097	209	6	3064	3064	3073	243	7	16	1	0	316	1159	100	30	33	978723	0.099	0	0	0
1	12	10	"BSA"	"BSA"	5180	5110	200	3157	3167	212	6	3158	3158	3169	234	7	13	2	0	316	1114	100	-1	9	1000759	-0.009	0	0	0
1	13	10	"BSA"	"BSA"	5450	5110	200	3263	3266	225	6	3206	3206	3212	228	7	21	5	0	316	1114	100	57	60	1032016	0.237	0	0	0
1	14	10	"BSA"	"BSA"	5720	5110	200	3381	3390	230	6	3283	3283	3308	258	7	24	5	0	316	1114	100	98	107	1071275	0.318	0	0	0
1	15	10	"BSA"	"BSA"	5990	5110	200	3323	3327	225	6	3357	3357	3362	260	7	9	1	0	316	1159	100	-34	-30	1051399	-0.135	0	0	0
1	16	10	"BSA"	"BSA"	6270	5110	200	3347	3362	256	7	3434	3434	3440	256	7	7	1	0	316	1520	100	-87	-72	1062393	-0.305	0	0	0
1	1	11	"BSA"	"BSA"	2190	5390	200	2684	2683	191	7	2617	2617	2621	195	7	25	4	0	316	1475	100	67	66	847795	0.318	0	0	0
1	2	11	"BSA"	"BSA"	2460	5390	200	2699	2705	190	7	2620	2620	2624	202	7	24	4	0	316	1114	100	79	85	854630	0.401	0	0	0
1	3	11	"BSA"	"BSA"	2730	5390	200	2833	2826	213	7	2670	2670	2721	640	23	0	0	0	316	1114	100	163	156	892961	0.164	0	0	0
1	4	11	"BSA"	"BSA"	3000	5390	200	2761	2771	198	7	2698	2698	2759	650	23	0	0	0	316	1114	100	63	73	875766	0.018	0	0	0
1	5	11	"BSA"	"BSA"	3270	5390	200	2816	2825	198	7	2727	2727	2750	259	9	19	1	0	316	1159	100	89	98	892587	0.290	0	0	0
1	6	11	"BSA"	"BSA"	3550	5390	200	2884	2884	231	8	2776	2776	2798	243	8	26	3	0	316	1159	100	108	108	911256	0.354	0	0	0
1	7	11	"BSA"	"BSA"	3820	5390	200	2927	2936	295	10	2838	2838	2863	291	10	17	2	0	316	1114	100	89	98	927878	0.251	0	0	0
1	8	11	"BSA"	"BSA"	4090	5390	200	2985	2988	216	7	2899	2899	2913	268	9	18	2	0	316	1114	100	86	89	944356	0.280	0	0	0
1	9	11	"BSA"	"BSA"	4360	5390	200	3005	3008	211	7	2964	2964	2978	236	7	17	2	0	316	1114	100	41	44	950644	0.127	0	0	0
1	10	11	"BSA"	"BSA"	4630	5390	200	2999	3026	288	9	3020	3020	3035	251	8	11	2	0	316	1159	100	-21	6	956063	-0.036	0	0	0
1	11	11	"BSA"	"BSA"	4910	5390	200	3197	3189	239	7	3080	3080	3090	240	7	26	6	0	316	1159	100	117	109	1007708	0.413	0	0	0
1	12	11	"BSA"	"BSA"	5180	5390	200	3192	3203	219	6	3149	3149	3153	222	7	21	4	0	316	1114	100	43	54	1012158	0.225	0	0	0
1	13	11	"BSA"	"BSA"	5450	5390	200	3258	3254	208	6	3190	3190	3189	216	6	22	3	0	316	1114	100	68	64	1028359	0.301	0	0	0
1	14	11	"BSA"	"BSA"	5720	5390	200	3295	3282	213	6	3245	3245	3281	295	8	11	0	0	316	1114	100	50	37	1037204	0.003	0	0	0
1	15	11	"BSA"	"BSA"	5990	5390	200	3347	3340	234	7	3283	3283	3316	292	8	13	3	0	316	1159	100	64	57	1055385	0.082	0	0	0
1	16	11	"BSA"	"BSA"	6270	5390	200	3250	3265	237	7	3332	3332	3341	247	7	10	1	0	316	1520	100	-82	-67	1031590	-0.308	0	0	0
1	1	12	"BSA"	"BSA"	2190	5660	200	2727	2725	207	7	2649	2649	2652	201	7	24	5	0	316	1440	100	78	76	861225	0.363	0	0	0
1	2	12	"BSA"	"BSA"	2460	5660	200	2754	2765	241	8	2640	2640	2646	194	7	34	12	0	316	1068	100	114	125	873658	0.613	0	0	0
1	3	12	"BSA"	"BSA"	2730	5660	200	2796	2800	190	6	2692	2692	2700	203	7	31	5	0	316	1068	100	104	108	884866	0.493	0	0	0
1	4	12	"BSA"	"BSA"	3000	5660	200	2914	2980	344	11	2725	2725	2751	296	10	33	10	0	316	1068	100	189	255	941799	0.774	0	0	0
1	5	12	"BSA"	"BSA"	3270	5660	200	2845	2867	250	8	2771	2771	2795	296	10	20	3	0	316	1114	100	74	96	905881	0.243	0	0	0
1	6	12	"BSA"	"BSA"	3550	5660	200	2861	2872	227	7	2842	2842	2854	239	8	15	3	0	316	1114	100	19	30	907568	0.075	0	0	0
1	7	12	"BSA"	"BSA"	3820	5660	200	3028	3037	208	6	2912	2912	2929	273	9	22	2	0	316	1068	100	116	125	959545	0.396	0	0	0
1	8	12	"BSA"	"BSA"	4090	5660	200	3002	2998	202	6	2956	2956	2986	296	9	10	0	0	316	1068	100	46	42	947340	0.041	0	0	0
1	9	12	"BSA"	"BSA"	4360	5660	200	3097	3102	211	6	2993	2993	3015	252	8	27	2	0	316	1068	100	104	109	980298	0.345	0	0	0
1	10	12	"BSA"	"BSA"	4630	5660	200	3083	3119	220	7	3039	3039	3047	226	7	25	6	0	316	1114	100	44	80	985697	0.319	0	0	0
1	11	12	"BSA"	"BSA"	4910	5660	200	3197	3182	224	7	3106	3106	3111	232	7	22	3	0	316	1114	100	91	76	1005546	0.306	0	0	0
1	12	12	"BSA"	"BSA"	5180	5660	200	3311	3287	249	7	3148	3148	3153	219	6	38	9	0	316	1068	100	163	139	1038535	0.612	0	0	0
1	13	12	"BSA"	"BSA"	5450	5660	200	3225	3235	212	6	3165	3165	3164	222	7	26	3	0	316	1068	100	60	70	1022112	0.320	0	0	0
1	14	12	"BSA"	"BSA"	5720	5660	200	3287	3292	234	7	3259	3259	3465	1865	53	0	0	0	316	1068	100	28	33	1040337	-0.093	0	0	0
1	15	12	"BSA"	"BSA"	5990	5660	200	3381	3382	252	7	3258	3258	3462	1827	52	0	0	0	316	1114	100	123	124	1068842	-0.044	0	0	0
1	16	12	"BSA"	"BSA"	6270	5660	200	3249	3298	306	9	3213	3213	3219	230	7	25	9	0	316	1486	100	36	85	1042121	0.343	0	0	0
1	1	13	"BSA"	"BSA"	2190	5930	200	2715	2725	191	7	2667	2667	2681	253	9	15	1	0	316	1440	100	48	58	861124	0.174	0	0	0
1	2	13	"BSA"	"BSA"	2460	5930	200	2772	2783	227	8	2667	2667	2674	195	7	32	9	0	316	1068	100	105	116	879430	0.559	0	0	0
1	3	13	"BSA"	"BSA"	2730	5930	200	2779	2791	212	7	2722	2722	2731	200	7	27	6	0	316	1068	100	57	69	882088	0.300	0	0	0
1	4	13	"BSA"	"BSA"	3000	5930	200	2836	3065	1230	40	2743	2743	2762	277	10	25	9	0	316	1068	100	93	322	968603	1.094	0	0	0
1	5	13	"BSA"	"BSA"	3270	5930	200	2808	2829	209	7	2797	2797	2819	287	10	11	0	0	316	1114	100	11	32	893858	0.035	0	0	0
1	6	13	"BSA"	"BSA"	3550	5930	200	2976	2973	210	7	2899	2899	2910	228	7	22	3	0	316	1114	100	77	74	939546	0.276	0	0	0
1	7	13	"BSA"	"BSA"	3820	5930	200	3021	3039	297	9	2950	2950	2956	207	7	25	8	0	316	1068	100	71	89	960428	0.401	0	0	0
1	8	13	"BSA"	"BSA"	4090	5930	200	3060	3062	209	6	2975	2975	2990	250	8	21	2	0	316	1068	100	85	87	967587	0.288	0	0	0
1	9	13	"BSA"	"BSA"	4360	5930	200	3077	3073	207	6	3019	3019	3030	255	8	14	1	0	316	1068	100	58	54	971196	0.169	0	0	0
1	10	13	"BSA"	"BSA"	4630	5930	200	3110	3121	226	7	3043	3043	3043	224	7	25	4	0	316	1114	100	67	78	986197	0.348	0	0	0
1	11	13	"BSA"	"BSA"	4910	5930	200	3218	3216	228	7	3100	3100	3104	231	7	30	4	0	316	1114	100	118	116	1016352	0.485	0	0	0
1	12	13	"BSA"	"BSA"	5180	5930	200	3262	3251	213	6	3128	3128	3136	224	7	31	8	0	316	1068	100	134	123	1027277	0.513	0	0	0
1	13	13	"BSA"	"BSA"	5450	5930	200	3246	3245	221	6	3131	3131	3144	234	7	29	4	0	316	1068	100	115	114	1025374	0.432	0	0	0
1	14	13	"BSA"	"BSA"	5720	5930	200	3375	3424	366	10	3182	3182	3386	1866	55	0	0	0	316	1068	100	193	242	1081907	0.020	0	0	0
1	15	13	"BSA"	"BSA"	5990	5930	200	3176	3178	209	6	3155	3155	3354	1829	54	0	0	0	316	1114	100	21	23	1004305	-0.096	0	0	0
1	16	13	"BSA"	"BSA"	6270	5930	200	3246	3243	210	6	3135	3135	3142	224	7	27	4	0	316	1486	100	111	108	1024743	0.451	0	0	0
1	1	14	"BSA"	"BSA"	2190	6200	200	2778	2776	209	7	2694	2694	2701	246	9	20	2	0	316	1440	100	84	82	877164	0.305	0	0	0
1	2	14	"BSA"	"BSA"	2460	6200	200	2776	2784	201	7	2690	2690	2710	259	9	19	2	0	316	1068	100	86	94	879774	0.286	0	0	0
1	3	14	"BSA"	"BSA"	2730	6200	200	2821	2841	217	7	2764	2764	2769	199	7	27	8	0	316	1068	100	57	77	897826	0.362	0	0	0
1	4	14	"BSA"	"BSA"	3000	6200	200	2883	2884	247	8	2827	2827	2837	241	8	14	3	0	316	1068	100	56	57	911298	0.195	0	0	0
1	5	14	"BSA"	"BSA"	3270	6200	200	2921	2934	197	6	2928	2928	2931	247	8	9	0	0	316	1114	100	-7	6	927266	0.012	0	0	0
1	6	14	"BSA"	"BSA"	3550	6200	200	3012	3049	214	7	2996	2996	3004	229	7	20	4	0	316	1114	100	16	53	963573	0.197	0	0	0
1	7	14	"BSA"	"BSA"	3820	6200	200	3137	3180	303	9	2997	2997	3008	226	7	38	13	0	316	1068	100	140	183	1004923	0.761	0	0	0
1	8	14	"BSA"	"BSA"	4090	6200	200	3061	3073	229	7	2987	2987	2997	212	7	26	7	0	316	1068	100	74	86	970927	0.358	0	0	0
1	9	14	"BSA"	"BSA"	4360	6200	200	3083	3094	219	7	3039	3039	3045	216	7	21	3	0	316	1068	100	44	55	977575	0.227	0	0	0
1	10	14	"BSA"	"BSA"	4630	6200	200	3094	3122	291	9	3053	3053	3061	225	7	20	6	0	316	1114	100	41	69	986706	0.271	0	0	0
1	11	14	"BSA"	"BSA"	4910	6200	200	3153	3165	219	6	3077	3077	3086	235	7	23	3	0	316	1114	100	76	88	1000144	0.336	0	0	0
1	12	14	"BSA"	"BSA"	5180	6200	200	3215	3201	221	6	3112	3112	3119	235	7	25	4	0	316	1068	100	103	89	1011605	0.349	0	0	0
1	13	14	"BSA"	"BSA"	5450	6200	200	3222	3248	267	8	3145	3145	3158	240	7	27	7	0	316	1068	100	77	103	1026310	0.375	0	0	0
1	14	14	"BSA"	"BSA"	5720	6200	200	3237	3241	224	6	3150	3150	3168	281	8	19	1	0	316	1068	100	87	91	1024124	0.260	0	0	0
1	15	14	"SLA2_625"	"SLA2_625"	5990	6200	200	3159	3175	246	7	3120	3120	3131	264	8	16	3	0	316	1114	100	39	55	1003344	0.167	0	0	0
1	16	14	"SLA2_625"	"SLA2_625"	6270	6200	200	3141	3153	222	7	3075	3075	3076	222	7	27	4	0	316	1486	100	66	78	996249	0.347	0	0	0
1	1	15	"BSA"	"BSA"	2190	6470	200	2804	2806	231	8	2717	2717	2725	247	9	18	2	0	316	1475	100	87	89	886814	0.328	0	0	0
1	2	15	"BSA"	"BSA"	2460	6470	200	2804	2805	196	6	2704	2704	2721	256	9	20	1	0	316	1114	100	100	101	886233	0.328	0	0	0
1	3	15	"BSA"	"BSA"	2730	6470	200	2862	2872	193	6	2759	2759	2775	226	8	26	5	0	316	1114	100	103	113	907583	0.429	0	0	0
1	4	15	"BSA"	"BSA"	3000	6470	200	3022	3089	343	11	2924	2924	2953	293	9	32	13	0	316	1114	100	98	165	975976	0.464	0	0	0
1	5	15	"BSA"	"BSA"	3270	6470	200	3165	3159	242	7	3041	3041	3061	240	7	28	5	0	316	1159	100	124	118	998086	0.408	0	0	0
1	6	15	"BSA"	"BSA"	3550	6470	200	3119	3125	219	7	3044	3044	3057	246	8	21	3	0	316	1159	100	75	81	987494	0.276	0	0	0
1	7	15	"BSA"	"BSA"	3820	6470	200	3094	3090	218	7	3015	3015	3031	246	8	17	2	0	316	1114	100	79	75	976455	0.240	0	0	0
1	8	15	"BSA"	"BSA"	4090	6470	200	3062	3079	223	7	3016	3016	3032	221	7	22	5	0	316	1114	100	46	63	973019	0.213	0	0	0
1	9	15	"BSA"	"BSA"	4360	6470	200	3145	3155	237	7	3093	3093	3095	208	6	25	5	0	316	1114	100	52	62	997097	0.288	0	0	0
1	10	15	"BSA"	"BSA"	4630	6470	200	3179	3182	208	6	3099	3099	3102	219	7	29	4	0	316	1159	100	80	83	1005599	0.365	0	0	0
1	11	15	"BSA"	"BSA"	4910	6470	200	3189	3202	258	8	3094	3094	3097	227	7	31	7	0	316	1159	100	95	108	1011890	0.463	0	0	0
1	12	15	"BSA"	"BSA"	5180	6470	200	3235	3240	241	7	3136	3136	3138	231	7	25	4	0	316	1114	100	99	104	1023737	0.442	0	0	0
1	13	15	"BSA"	"BSA"	5450	6470	200	3253	3255	230	7	3170	3170	3175	231	7	22	4	0	316	1114	100	83	85	1028698	0.346	0	0	0
1	14	15	"BSA"	"BSA"	5720	6470	200	3332	3336	258	7	3170	3170	3184	278	8	31	5	0	316	1114	100	162	166	1054192	0.547	0	0	0
1	15	15	"BSA"	"BSA"	5990	6470	200	3272	3276	238	7	3105	3105	3124	275	8	35	4	0	316	1159	100	167	171	1035253	0.553	0	0	0
1	16	15	"BSA"	"BSA"	6270	6470	200	3213	3218	232	7	3043	3043	3047	213	6	43	12	0	316	1520	100	170	175	1016972	0.803	0	0	0
1	1	16	"BSA"	"BSA"	2190	6750	200	2800	2798	195	6	2725	2725	2729	201	7	23	5	0	316	1786	100	75	73	884247	0.343	0	0	0
1	2	16	"BSA"	"BSA"	2460	6750	200	2812	2841	366	12	2708	2708	2719	213	7	30	7	0	316	1468	100	104	133	897909	0.573	0	0	0
1	3	16	"BSA"	"BSA"	2730	6750	200	2799	2807	202	7	2805	2805	2971	707	23	0	0	0	316	1468	100	-6	2	887120	-0.232	0	0	0
1	4	16	"BSA"	"BSA"	3000	6750	200	3205	3410	616	18	3044	3044	3138	634	20	23	9	0	316	1468	100	161	366	1077519	0.429	0	0	0
1	5	16	"BSA"	"BSA"	3270	6750	200	3064	3075	196	6	3052	3052	3097	336	10	5	0	0	316	1502	100	12	23	971582	-0.065	0	0	0
1	6	16	"BSA"	"BSA"	3550	6750	200	3118	3122	210	6	3052	3052	3119	387	12	7	0	0	316	1502	100	66	70	986608	0.008	0	0	0
1	7	16	"BSA"	"BSA"	3820	6750	200	3173	3188	254	7	3050	3050	3083	305	9	21	4	0	316	1468	100	123	138	1007500	0.344	0	0	0
1	8	16	"BSA"	"BSA"	4090	6750	200	3199	3209	243	7	3066	3066	3081	241	7	35	8	0	316	1468	100	133	143	1014011	0.531	0	0	0
1	9	16	"BSA"	"BSA"	4360	6750	200	3302	3305	253	7	3128	3128	3140	239	7	39	12	0	316	1468	100	174	177	1044497	0.690	0	0	0
1	10	16	"BSA"	"BSA"	4630	6750	200	3276	3280	241	7	3154	3154	3162	229	7	34	7	0	316	1502	100	122	126	1036587	0.515	0	0	0
1	11	16	"BSA"	"BSA"	4910	6750	200	3291	3476	1856	53	3215	3215	3227	263	8	22	8	0	316	1520	100	76	261	1098452	0.947	0	0	0
1	12	16	"BSA"	"BSA"	5180	6750	200	3276	3296	241	7	3212	3212	3223	240	7	23	6	0	316	1486	100	64	84	1041388	0.304	0	0	0
1	13	16	"BSA"	"BSA"	5450	6750	200	3244	3255	236	7	3177	3177	3183	234	7	22	5	0	316	1468	100	67	78	1028683	0.308	0	0	0
1	14	16	"BSA"	"BSA"	5720	6750	200	3317	3310	252	7	3134	3134	3145	232	7	40	11	0	316	1468	100	183	176	1045965	0.711	0	0	0
1	15	16	"BSA"	"BSA"	5990	6750	200	3241	3250	247	7	3090	3090	3102	224	7	39	11	0	316	1502	100	151	160	1027134	0.661	0	0	0
1	16	16	"BSA"	"BSA"	6270	6750	200	3209	3203	227	7	3093	3093	3104	228	7	30	6	0	316	1820	100	116	110	1012262	0.434	0	0	0
2	1	1	"BSA"	"BSA"	6710	2730	200	2886	2901	298	10	2682	2682	2718	483	17	11	1	0	316	1769	100	204	219	916844	0.379	0	0	0
2	2	1	"BSA"	"BSA"	6980	2730	200	2818	2840	200	7	2733	2733	2754	342	12	12	0	0	316	1475	100	85	107	897566	0.251	0	0	0
2	3	1	"BSA"	"BSA"	7260	2730	200	2865	2862	197	6	2742	2742	2750	204	7	30	8	0	316	1475	100	123	120	904359	0.549	0	0	0
2	4	1	"BSA"	"BSA"	7530	2730	200	2893	2897	218	7	2762	2762	2764	208	7	37	8	0	316	1440	100	131	135	915342	0.639	0	0	0
2	5	1	"BSA"	"BSA"	7800	2730	200	2896	2894	210	7	2791	2791	2826	350	12	11	0	0	316	1440	100	105	103	914573	0.194	0	0	0
2	6	1	"BSA"	"BSA"	8070	2730	200	3080	3153	386	12	2874	2874	2928	392	13	30	12	0	316	1440	100	206	279	996214	0.574	0	0	0
2	7	1	"BSA"	"BSA"	8340	2730	200	3547	3584	364	10	2933	2933	3030	420	13	72	28	0	316	1475	100	614	651	1132411	1.319	0	0	0
2	8	1	"BSA"	"BSA"	8620	2730	200	2933	2941	221	7	2888	2888	2987	418	13	4	0	0	316	1475	100	45	53	929291	-0.110	0	0	0
2	9	1	"BSA"	"BSA"	8890	2730	200	2893	2901	219	7	2789	2789	2796	205	7	31	9	0	316	1440	100	104	112	916606	0.512	0	0	0
2	10	1	"BSA"	"BSA"	9160	2730	200	2915	2916	226	7	2806	2806	2812	220	7	32	6	0	316	1440	100	109	110	921407	0.473	0	0	0
2	11	1	"BSA"	"BSA"	9430	2730	200	2993	2981	212	7	2837	2837	2849	224	7	37	6	0	316	1440	100	156	144	941997	0.589	0	0	0
2	12	1	"BSA"	"BSA"	9700	2730	200	2989	2985	228	7	2893	2893	2905	249	8	24	3	0	316	1502	100	96	92	943337	0.321	0	0	0
2	13	1	"BSA"	"BSA"	9980	2730	200	3041	3050	207	6	2971	2971	2988	276	9	14	1	0	316	1603	100	70	79	963936	0.225	0	0	0
2	14	1	"BSA"	"BSA"	10250	2730	200	3070	3063	242	7	3006	3006	3025	259	8	19	2	0	316	1601	100	64	57	967954	0.147	0	0	0
2	15	1	"BSA"	"BSA"	10520	2730	200	3192	3220	277	8	3008	3008	3029	273	9	36	11	0	316	1577	100	184	212	1017511	0.700	0	0	0
2	16	1	"BSA"	"BSA"	10790	2730	200	3129	3129	225	7	3028	3028	3054	270	8	22	2	0	316	1804	100	101	101	988820	0.278	0	0	0
2	1	2	"BSA"	"BSA"	6710	3000	200	2835	2835	195	6	2716	2716	2728	209	7	34	5	0	316	1440	100	119	119	895828	0.512	0	0	0
2	2	2	"BSA"	"BSA"	6980	3000	200	2865	2863	208	7	2754	2754	2765	209	7	31	5	0	316	1114	100	111	109	904801	0.469	0	0	0
2	3	2	"BSA"	"BSA"	7260	3000	200	2886	2891	209	7	2810	2810	2816	202	7	25	6	0	316	1114	100	76	81	913401	0.371	0	0	0
2	4	2	"BSA"	"BSA"	7530	3000	200	2897	2906	194	6	2879	2879	2884	231	8	13	1	0	316	1068	100	18	27	918228	0.095	0	0	0
2	5	2	"BSA"	"BSA"	7800	3000	200	3023	3026	231	7	3028	3028	3069	406	13	5	0	0	316	1068	100	-5	-2	956229	-0.106	0	0	0
2	6	2	"BSA"	"BSA"	8070	3000	200	3251	3262	297	9	3214	3214	3285	449	13	8	0	0	316	1068	100	37	48	1030699	-0.051	0	0	0
2	7	2	"BSA"	"BSA"	8340	3000	200	3167	3245	417	12	3039	3039	3118	416	13	30	9	0	316	1114	100	128	206	1025400	0.305	0	0	0
2	8	2	"BSA"	"BSA"	8620	3000	200	2929	2932	200	6	2839	2839	2860	238	8	23	2	0	316	1114	100	90	93	926655	0.303	0	0	0
2	9	2	"BSA"	"BSA"	8890	3000	200	2932	2936	206	7	2848	2848	2858	210	7	27	5	0	316	1068	100	84	88	927652	0.371	0	0	0
2	10	2	"BSA"	"BSA"	9160	3000	200	2950	2962	224	7	2898	2898	2905	222	7	25	4	0	316	1068	100	52	64	936138	0.257	0	0	0
2	11	2	"BSA"	"BSA"	9430	3000	200	2997	3010	254	8	2941	2941	2949	238	8	20	3	0	316	1068	100	56	69	951222	0.256	0	0	0
2	12	2	"BSA"	"BSA"	9700	3000	200	3056	3052	225	7	2988	2988	2991	231	7	20	4	0	316	1100	100	68	64	964486	0.264	0	0	0
2	13	2	"SLA2_5"	"SLA2_5"	9970	3040	200	4991	5082	1760	34	3026	3026	3031	230	7	98	95	0	316	1089	100	1965	2056	1605987	8.917	0	0	0
2	14	2	"SLA2_5"	"SLA2_5"	10240	3040	200	4998	4926	649	13	3090	3090	3101	240	7	97	95	0	316	1061	100	1908	1836	1556529	7.604	0	0	0
2	15	2	"BSA"	"BSA"	10510	3030	200	3348	3342	229	6	3137	3137	3187	459	14	11	0	0	316	1064	100	211	205	1055987	0.338	0	0	0
2	16	2	"BSA"	"BSA"	10780	3030	200	3201	3216	232	7	3112	3112	3153	420	13	8	0	0	316	1364	100	89	104	1016174	0.150	0	0	0
2	1	3	"BSA"	"BSA"	6710	3270	200	2830	2837	211	7	2781	2781	2787	212	7	21	2	0	316	1440	100	49	56	896579	0.236	0	0	0
2	2	3	"BSA"	"BSA"	6980	3270	200	2884	2883	197	6	2839	2839	2853	227	7	15	2	0	316	1114	100	45	44	911143	0.132	0	0	0
2	3	3	"BSA"	"BSA"	7260	3270	200	2995	2996	230	7	2939	2939	2956	250	8	20	3	0	316	1114	100	56	57	946810	0.160	0	0	0
2	4	3	"BSA"	"BSA"	7530	3270	200	3112	3123	263	8	3085	3085	3140	348	11	13	0	0	316	1068	100	27	38	986760	-0.049	0	0	0
2	5	3	"BSA"	"BSA"	7800	3270	200	3380	3377	254	7	3348	3348	3435	513	14	4	0	0	316	1068	100	32	29	1067053	-0.113	0	0	0
2	6	3	"BSA"	"BSA"	8070	3270	200	3781	3834	468	12	3303	3303	3403	571	16	43	10	0	316	1068	100	478	531	1211458	0.755	0	0	0
2	7	3	"BSA"	"BSA"	8340	3270	200	2977	2973	205	6	2933	2933	3022	412	13	3	0	0	316	1114	100	44	40	939528	-0.119	0	0	0
2	8	3	"BSA"	"BSA"	8620	3270	200	2898	2923	209	7	2858	2858	2873	232	8	23	3	0	316	1114	100	40	65	923814	0.216	0	0	0
2	9	3	"BSA"	"BSA"	8890	3270	200	3003	3006	215	7	2939	2939	3096	893	28	0	0	0	316	1068	100	64	67	950049	-0.101	0	0	0
2	10	3	"BSA"	"BSA"	9160	3270	200	3005	3026	273	9	2991	2991	3140	881	28	0	0	0	316	1068	100	14	35	956323	-0.129	0	0	0
2	11	3	"BSA"	"BSA"	9430	3270	200	3065	3065	233	7	2984	2984	2990	230	7	25	6	0	316	1068	100	81	81	968428	0.326	0	0	0
2	12	3	"BSA"	"BSA"	9700	3270	200	3093	3123	325	10	3017	3017	3019	232	7	29	6	0	316	1059	100	76	106	987021	0.448	0	0	0
2	13	3	"BSA"	"BSA"	9980	3270	200	3154	3162	208	6	3051	3051	3057	228	7	25	5	0	316	969	100	103	111	999286	0.461	0	0	0
2	14	3	"BSA"	"BSA"	10250	3270	200	3170	3168	246	7	3150	3150	3154	234	7	19	4	0	316	903	100	20	18	1001096	0.060	0	0	0
2	15	3	"MYO4_125"	"MYO4_125"	10520	3270	200	3211	3220	211	6	3212	3212	3261	453	13	3	0	0	316	919	100	-1	8	1017518	-0.091	0	0	0
2	16	3	"MYO4_125"	"MYO4_125"	10790	3270	200	3169	3172	219	6	3188	3188	3230	409	12	3	0	0	316	1273	100	-19	-16	1002292	-0.142	0	0	0
2	1	4	"BSA"	"BSA"	6710	3540	200	2959	2986	214	7	2902	2902	2911	250	8	21	3	0	316	1440	100	57	84	943485	0.300	0	0	0
2	2	4	"BSA"	"BSA"	6980	3540	200	3103	3115	242	7	3034	3034	3057	279	9	21	2	0	316	1114	100	69	81	984326	0.208	0	0	0
2	3	4	"PKA_125"	"PKA_125"	7260	3540	200	3183	3197	261	8	3198	3198	3214	300	9	13	1	0	316	1114	100	-15	-1	1010406	-0.057	0	0	0
2	4	4	"PKA_125"	"PKA_125"	7530	3540	200	3502	3512	302	8	3420	3420	3532	517	14	6	0	0	316	1068	100	82	92	1109709	-0.039	0	0	0
2	5	4	"BSA"	"BSA"	7800	3540	200	3794	3950	591	14	3606	3606	3737	554	14	30	12	0	316	1068	100	188	344	1248250	0.384	0	0	0
2	6	4	"BSA"	"BSA"	8070	3540	200	3308	3315	387	11	3161	3161	3305	585	17	15	0	0	316	1068	100	147	154	1047507	0.017	0	0	0
2	7	4	"BSA"	"BSA"	8340	3540	200	2976	2981	205	6	2892	2892	2908	237	8	25	2	0	316	1114	100	84	89	941972	0.308	0	0	0
2	8	4	"BSA"	"BSA"	8620	3540	200	2960	2978	242	8	2915	2915	2922	232	7	22	6	0	316	1114	100	45	63	941054	0.241	0	0	0
2	9	4	"BSA"	"BSA"	8890	3540	200	3122	3136	224	7	3003	3003	3152	884	28	0	0	0	316	1068	100	119	133	990835	-0.018	0	0	0
2	10	4	"BSA"	"BSA"	9160	3540	200	3106	3112	217	6	3060	3060	3195	870	27	0	0	0	316	1068	100	46	52	983507	-0.095	0	0	0
2	11	4	"BSA"	"BSA"	9430	3540	200	3086	3090	239	7	3018	3018	3021	223	7	28	6	0	316	1068	100	68	72	976594	0.309	0	0	0
2	12	4	"BSA"	"BSA"	9700	3540	200	3108	3115	248	7	3046	3046	3058	230	7	21	6	0	316	1114	100	62	69	984203	0.248	0	0	0
2	13	4	"BSA"	"BSA"	9980	3540	200	3147	3150	231	7	3076	3076	3091	231	7	26	4	0	316	1114	100	71	74	995272	0.255	0	0	0
2	14	4	"BSA"	"BSA"	10250	3540	200	3176	3197	232	7	3156	3156	3166	243	7	20	2	0	316	1068	100	20	41	1010222	0.128	0	0	0
2	15	4	"BSA"	"BSA"	10520	3540	200	3380	3384	250	7	3259	3259	3273	354	10	15	0	0	316	1068	100	121	125	1069353	0.314	0	0	0
2	16	4	"BSA"	"BSA"	10790	3540	200	3267	3280	213	6	3247	3247	3269	333	10	6	0	0	316	1365	100	20	33	1036522	0.033	0	0	0
2	1	5	"BSA"	"BSA"	6710	3810	200	3084	3086	210	6	3051	3051	3069	257	8	15	1	0	316	1475	100	33	35	975229	0.066	0	0	0
2	2	5	"BSA"	"BSA"	6980	3810	200	3306	3305	233	7	3274	3274	3658	1416	38	0	0	0	316	1159	100	32	31	1044445	-0.249	0	0	0
2	3	5	"BSA"	"BSA"	7260	3810	200	3528	3673	501	13	3502	3502	3903	1389	35	3	0	0	316	1159	100	26	171	1160606	-0.166	0	0	0
2	4	5	"BSA"	"BSA"	7530	3810	200	4035	4153	710	17	3622	3622	3744	513	13	45	26	0	316	1114	100	413	531	1312477	0.797	0	0	0
2	5	5	"BSA"	"BSA"	7800	3810	200	3576	3580	250	6	3500	3500	3533	540	15	4	0	0	316	1114	100	76	80	1131169	0.087	0	0	0
2	6	5	"BSA"	"BSA"	8070	3810	200	3017	2997	223	7	2996	2996	3078	355	11	6	0	0	316	1114	100	21	1	947125	-0.228	0	0	0
2	7	5	"BSA"	"BSA"	8340	3810	200	3054	3043	214	7	2929	2929	2945	214	7	33	7	0	316	1159	100	125	114	961526	0.458	0	0	0
2	8	5	"BSA"	"BSA"	8620	3810	200	3093	3070	229	7	2979	2979	2988	225	7	27	4	0	316	1159	100	114	91	970078	0.364	0	0	0
2	9	5	"BSA"	"BSA"	8890	3810	200	3134	3150	230	7	3033	3033	3037	243	8	25	6	0	316	1114	100	101	117	995250	0.465	0	0	0
2	10	5	"BSA"	"BSA"	9160	3810	200	3130	3142	226	7	3092	3092	3092	244	7	18	1	0	316	1114	100	38	50	992849	0.205	0	0	0
2	11	5	"BSA"	"BSA"	9430	3810	200	3158	3163	246	7	3098	3098	3101	241	7	22	5	0	316	1114	100	60	65	999590	0.257	0	0	0
2	12	5	"BSA"	"BSA"	9700	3810	200	3154	3159	228	7	3098	3098	3106	239	7	21	2	0	316	1159	100	56	61	998329	0.222	0	0	0
2	13	5	"BSA"	"BSA"	9980	3810	200	3190	3202	230	7	3101	3101	3113	236	7	28	4	0	316	1159	100	89	101	1011885	0.377	0	0	0
2	14	5	"BSA"	"BSA"	10250	3810	200	3178	3190	235	7	3146	3146	3165	247	7	18	2	0	316	1114	100	32	44	1008085	0.101	0	0	0
2	15	5	"BSA"	"BSA"	10520	3810	200	3244	3268	260	7	3224	3224	3241	354	10	12	0	0	316	1114	100	20	44	1032549	0.076	0	0	0
2	16	5	"BSA"	"BSA"	10790	3810	200	3265	3274	217	6	3245	3245	3261	329	10	8	0	0	316	1400	100	20	29	1034659	0.040	0	0	0
2	1	6	"BSA"	"BSA"	6710	4090	200	3246	3268	241	7	3243	3243	3255	292	8	14	1	0	316	1475	100	3	25	1032683	0.045	0	0	0
2	2	6	"BSA"	"BSA"	6980	4090	200	3678	3825	615	16	3465	3465	3848	1382	35	7	0	0	316	1159	100	213	360	1208775	-0.017	0	0	0
2	3	6	"BSA"	"BSA"	7260	4090	200	3407	3411	264	7	3623	3623	4016	1398	34	0	0	0	316	1159	100	-216	-212	1077795	-0.433	0	0	0
2	4	6	"BSA"	"BSA"	7530	4090	200	3496	3509	252	7	3556	3556	3612	542	15	2	0	0	316	1114	100	-60	-47	1108925	-0.190	0	0	0
2	5	6	"BSA"	"BSA"	7800	4090	200	3192	3298	386	11	3199	3199	3258	399	12	24	4	0	316	1114	100	-7	99	1042217	0.100	0	0	0
2	6	6	"BSA"	"BSA"	8070	4090	200	3089	3072	240	7	2966	2966	2979	226	7	31	7	0	316	1114	100	123	106	970775	0.412	0	0	0
2	7	6	"BSA"	"BSA"	8340	4090	200	3111	3110	238	7	2981	2981	2996	215	7	32	10	0	316	1159	100	130	129	982911	0.530	0	0	0
2	8	6	"BSA"	"BSA"	8620	4090	200	3159	3168	236	7	3005	3005	3005	251	8	33	8	0	316	1159	100	154	163	1001234	0.649	0	0	0
2	9	6	"BSA"	"BSA"	8890	4090	200	3130	3130	255	8	3005	3005	2997	295	9	22	3	0	316	1114	100	125	125	988971	0.451	0	0	0
2	10	6	"BSA"	"BSA"	9160	4090	200	3177	3173	226	7	3091	3091	3079	281	9	18	1	0	316	1135	100	86	82	1002586	0.335	0	0	0
2	11	6	"BSA"	"BSA"	9430	4090	200	3239	3242	208	6	3135	3135	3143	241	7	24	4	0	316	1183	100	104	107	1024605	0.411	0	0	0
2	12	6	"BSA"	"BSA"	9700	4090	200	3195	3199	202	6	3126	3126	3125	247	7	18	1	0	316	1228	100	69	73	1010767	0.300	0	0	0
2	13	6	"BSA"	"BSA"	9980	4090	200	3180	3179	226	7	3091	3091	3095	244	7	21	4	0	316	1178	100	89	88	1004667	0.344	0	0	0
2	14	6	"BSA"	"BSA"	10250	4090	200	3213	3213	231	7	3120	3120	3134	240	7	25	4	0	316	1114	100	93	93	1015311	0.329	0	0	0
2	15	6	"BSA"	"BSA"	10520	4090	200	3237	3237	224	6	3160	3160	3176	237	7	25	3	0	316	1114	100	77	77	1022958	0.257	0	0	0
2	16	6	"BSA"	"BSA"	10790	4090	200	3271	3292	228	6	3223	3223	3236	245	7	20	4	0	316	1400	100	48	69	1040416	0.229	0	0	0
2	1	7	"MYO4_625"	"MYO4_625"	6710	4360	200	3348	3388	327	9	3462	3462	3556	464	13	6	0	0	316	1440	100	-114	-74	1070722	-0.362	0	0	0
2	2	7	"MYO4_625"	"MYO4_625"	6980	4360	200	3664	3805	547	14	3554	3554	3608	364	10	33	18	0	316	1114	100	110	251	1202406	0.541	0	0	0
2	3	7	"BSA"	"BSA"	7260	4360	200	3434	3445	221	6	3534	3534	3568	456	12	0	0	0	316	1114	100	-100	-89	1088648	-0.270	0	0	0
2	4	7	"BSA"	"BSA"	7530	4360	200	3542	3560	305	8	3391	3391	3388	502	14	15	0	0	316	1068	100	151	169	1124919	0.343	0	0	0
2	5	7	"BSA"	"BSA"	7800	4360	200	3070	3072	208	6	3044	3044	3102	319	10	6	0	0	316	1068	100	26	28	970870	-0.094	0	0	0
2	6	7	"BSA"	"BSA"	8070	4360	200	3119	3122	231	7	3014	3014	3017	213	7	30	9	0	316	1068	100	105	108	986540	0.493	0	0	0
2	7	7	"PKA_5"	"PKA_5"	8340	4360	200	3025	3049	228	7	3045	3045	3055	220	7	15	3	0	316	1114	100	-20	4	963355	-0.027	0	0	0
2	8	7	"PKA_5"	"PKA_5"	8620	4360	200	3118	3123	219	7	3065	3065	3059	269	8	18	1	0	316	1114	100	53	58	986712	0.238	0	0	0
2	9	7	"BSA"	"BSA"	8890	4360	200	2945	3041	410	13	3068	3068	3062	329	10	14	7	0	316	1068	100	-123	-27	960947	-0.064	0	0	0
2	10	7	"BSA"	"BSA"	9160	4360	200	3222	3237	262	8	3101	3101	3103	298	9	25	5	0	316	1070	100	121	136	1022814	0.450	0	0	0
2	11	7	"MYO4_5"	"MYO4_5"	9430	4380	200	3839	3852	366	9	3133	3133	3142	235	7	91	76	0	316	1066	100	706	719	1217360	3.021	0	0	0
2	12	7	"MYO4_5"	"MYO4_5"	9700	4380	200	3904	3881	381	9	3126	3126	3125	242	7	90	77	0	316	1112	100	778	755	1226432	3.124	0	0	0
2	13	7	"BSA"	"BSA"	9980	4360	200	3218	3228	252	7	3106	3106	3109	244	7	29	6	0	316	1116	100	112	122	1020179	0.488	0	0	0
2	14	7	"BSA"	"BSA"	10250	4360	200	3214	3224	214	6	3139	3139	3153	235	7	22	4	0	316	1068	100	75	85	1018769	0.302	0	0	0
2	15	7	"BSA"	"BSA"	10520	4360	200	3228	3215	219	6	3178	3178	3187	231	7	17	2	0	316	1068	100	50	37	1015885	0.121	0	0	0
2	16	7	"BSA"	"BSA"	10790	4360	200	3242	3241	226	6	3211	3211	3229	264	8	14	1	0	316	1365	100	31	30	1024219	0.045	0	0	0
2	1	8	"BSA"	"BSA"	6710	4630	200	3459	3482	324	9	3616	3616	3711	522	14	4	0	0	316	1440	100	-157	-134	1100262	-0.439	0	0	0
2	2	8	"BSA"	"BSA"	6980	4630	200	3535	3550	267	7	3529	3529	3560	301	8	12	0	0	316	1114	100	6	21	1121707	-0.033	0	0	0
2	3	8	"BSA"	"BSA"	7260	4630	200	3529	3533	247	6	3442	3442	3446	288	8	19	3	0	316	1114	100	87	91	1116366	0.302	0	0	0
2	4	8	"BSA"	"BSA"	7530	4630	200	3159	3174	243	7	3191	3191	3228	336	10	6	0	0	316	1068	100	-32	-17	1003133	-0.161	0	0	0
2	5	8	"BSA"	"BSA"	7800	4630	200	3150	3149	213	6	3037	3037	3040	219	7	29	7	0	316	1068	100	113	112	995145	0.498	0	0	0
2	6	8	"BSA"	"BSA"	8070	4630	200	3216	3219	203	6	3050	3050	3057	220	7	39	7	0	316	1068	100	166	169	1017081	0.736	0	0	0
2	7	8	"BSA"	"BSA"	8340	4630	200	3202	3214	203	6	3093	3093	3104	221	7	30	7	0	316	1114	100	109	121	1015531	0.498	0	0	0
2	8	8	"BSA"	"BSA"	8620	4630	200	3280	3292	222	6	3148	3148	3157	233	7	32	6	0	316	1114	100	132	144	1040202	0.579	0	0	0
2	9	8	"BSA"	"BSA"	8890	4630	200	3224	3228	225	6	3159	3159	3176	251	7	20	2	0	316	1068	100	65	69	1020137	0.207	0	0	0
2	10	8	"BSA"	"BSA"	9160	4630	200	3172	3197	228	7	3147	3147	3162	244	7	18	4	0	316	1045	100	25	50	1010208	0.143	0	0	0
2	11	8	"BSA"	"BSA"	9430	4630	200	3283	3259	252	7	3126	3126	3132	227	7	34	9	0	316	997	100	157	133	1029866	0.559	0	0	0
2	12	8	"BSA"	"BSA"	9700	4630	200	3218	3233	224	6	3105	3105	3107	229	7	32	6	0	316	1062	100	113	128	1021698	0.550	0	0	0
2	13	8	"PKA_625"	"PKA_625"	9980	4630	200	3121	3127	262	8	3120	3120	3129	233	7	11	2	0	316	1162	100	1	7	987999	-0.009	0	0	0
2	14	8	"PKA_625"	"PKA_625"	10250	4630	200	3142	3159	216	6	3164	3164	3171	227	7	13	3	0	316	1137	100	-22	-5	998358	-0.053	0	0	0
2	15	8	"BSA"	"BSA"	10520	4630	200	3288	3294	234	7	3178	3178	3196	261	8	25	5	0	316	1089	100	110	116	1040936	0.375	0	0	0
2	16	8	"BSA"	"BSA"	10790	4630	200	3235	3243	232	7	3201	3201	3223	283	8	14	1	0	316	1365	100	34	42	1024666	0.071	0	0	0
2	1	9	"BSA"	"BSA"	6710	4900	200	3517	3535	232	6	3494	3494	3499	266	7	14	2	0	316	1440	100	23	41	1116981	0.135	0	0	0
2	2	9	"BSA"	"BSA"	6980	4900	200	3422	3435	240	6	3453	3453	3455	257	7	11	1	0	316	1114	100	-31	-18	1085381	-0.078	0	0	0
2	3	9	"BSA"	"BSA"	7260	4900	200	3424	3438	293	8	3294	3294	3297	309	9	27	6	0	316	1114	100	130	144	1086328	0.456	0	0	0
2	4	9	"BSA"	"BSA"	7530	4900	200	3137	3163	222	7	3076	3076	3098	253	8	22	4	0	316	1068	100	61	87	999534	0.257	0	0	0
2	5	9	"BSA"	"BSA"	7800	4900	200	3181	3184	222	6	3050	3050	3053	212	6	33	8	0	316	1068	100	131	134	1006301	0.618	0	0	0
2	6	9	"BSA"	"BSA"	8070	4900	200	3182	3195	215	6	3061	3061	3066	212	6	33	8	0	316	1068	100	121	134	1009495	0.608	0	0	0
2	7	9	"BSA"	"BSA"	8340	4900	200	3229	3256	292	8	3103	3103	3112	216	6	36	9	0	316	1114	100	126	153	1028823	0.667	0	0	0
2	8	9	"BSA"	"BSA"	8620	4900	200	3252	3254	212	6	3127	3127	3138	225	7	31	6	0	316	1114	100	125	127	1028406	0.516	0	0	0
2	9	9	"BSA"	"BSA"	8890	4900	200	3226	3228	220	6	3108	3108	3116	227	7	30	5	0	316	1068	100	118	120	1020204	0.493	0	0	0
2	10	9	"BSA"	"BSA"	9160	4900	200	3160	3165	208	6	3095	3095	3100	219	7	24	2	0	316	1068	100	65	70	1000221	0.297	0	0	0
2	11	9	"BSA"	"BSA"	9430	4900	200	3159	3169	223	7	3084	3084	3093	219	7	26	5	0	316	1068	100	75	85	1001458	0.347	0	0	0
2	12	9	"BSA"	"BSA"	9700	4900	200	3224	3235	244	7	3093	3093	3106	226	7	34	7	0	316	1135	100	131	142	1022348	0.571	0	0	0
2	13	9	"BSA"	"BSA"	9980	4920	210	3290	3299	256	7	3141	3141	3148	231	7	36	10	0	316	1243	100	149	158	1042414	0.654	0	0	0
2	14	9	"BSA"	"BSA"	10250	4920	210	3417	3422	231	6	3180	3180	3191	235	7	50	16	0	316	1218	100	237	242	1081247	0.983	0	0	0
2	15	9	"BSA"	"BSA"	10520	4900	200	3323	3330	237	7	3189	3189	3206	271	8	27	6	0	316	1107	100	134	141	1052189	0.458	0	0	0
2	16	9	"BSA"	"BSA"	10790	4900	200	3286	3288	240	7	3201	3201	3214	262	8	22	4	0	316	1365	100	85	87	1038980	0.282	0	0	0
2	1	10	"BSA"	"BSA"	6710	5170	200	3451	3452	289	8	3444	3444	3449	257	7	13	3	0	316	1475	100	7	8	1090684	0.012	0	0	0
2	2	10	"BSA"	"BSA"	6980	5170	200	3480	3508	335	9	3293	3293	3304	315	9	31	7	0	316	1159	100	187	215	1108394	0.648	0	0	0
2	3	10	"BSA"	"BSA"	7260	5170	200	3152	3149	228	7	3091	3091	3127	289	9	14	1	0	316	1159	100	61	58	995050	0.076	0	0	0
2	4	10	"BSA"	"BSA"	7530	5170	200	3159	3182	232	7	3031	3031	3039	205	6	40	15	0	316	1114	100	128	151	1005566	0.698	0	0	0
2	5	10	"BSA"	"BSA"	7800	5170	200	3205	3211	202	6	3048	3048	3051	216	7	37	9	0	316	1114	100	157	163	1014614	0.741	0	0	0
2	6	10	"BSA"	"BSA"	8070	5170	200	3138	3158	213	6	3068	3068	3067	213	6	27	6	0	316	1114	100	70	90	997840	0.427	0	0	0
2	7	10	"BSA"	"BSA"	8340	5170	200	3234	3253	223	6	3087	3087	3090	220	7	39	10	0	316	1159	100	147	166	1027916	0.741	0	0	0
2	8	10	"BSA"	"BSA"	8620	5170	200	3243	3237	211	6	3100	3100	3103	218	7	34	7	0	316	1159	100	143	137	1022952	0.615	0	0	0
2	9	10	"BSA"	"BSA"	8890	5170	200	3220	3233	219	6	3078	3078	3083	213	6	37	9	0	316	1114	100	142	155	1021688	0.704	0	0	0
2	10	10	"BSA"	"BSA"	9160	5170	200	3183	3183	208	6	3059	3059	3063	219	7	32	5	0	316	1114	100	124	124	1005712	0.548	0	0	0
2	11	10	"BSA"	"BSA"	9430	5170	200	3232	3246	328	10	3066	3066	3074	213	6	43	13	0	316	1114	100	166	180	1025646	0.808	0	0	0
2	12	10	"BSA"	"BSA"	9700	5170	200	3204	3216	230	7	3087	3087	3102	231	7	32	6	0	316	1119	100	117	129	1016176	0.494	0	0	0
2	13	10	"SLA2_5"	"SLA2_5"	9970	5200	210	5601	5710	900	15	3145	3145	3149	235	7	100	99	0	316	1101	100	2456	2565	1804399	10.898	0	0	0
2	14	10	"SLA2_5"	"SLA2_5"	10240	5200	210	5881	5873	859	14	3198	3198	3208	225	7	99	98	0	316	1096	100	2683	2675	1855867	11.844	0	0	0
2	15	10	"BSA"	"BSA"	10520	5170	200	3356	3359	232	6	3206	3206	3215	239	7	34	8	0	316	1120	100	150	153	1061534	0.603	0	0	0
2	16	10	"BSA"	"BSA"	10790	5170	200	3308	3317	224	6	3189	3189	3196	233	7	27	7	0	316	1400	100	119	128	1048177	0.519	0	0	0
2	1	11	"BSA"	"BSA"	6710	5450	200	3383	3407	244	7	3313	3313	3311	269	8	24	4	0	316	1475	100	70	94	1076475	0.357	0	0	0
2	2	11	"BSA"	"BSA"	6980	5450	200	3181	3198	253	7	3094	3094	3125	289	9	21	4	0	316	1159	100	87	104	1010574	0.253	0	0	0
2	3	11	"BSA"	"BSA"	7260	5450	200	3189	3194	238	7	3018	3018	3021	215	7	44	13	0	316	1159	100	171	176	1009379	0.805	0	0	0
2	4	11	"BSA"	"BSA"	7530	5450	200	3195	3200	212	6	3034	3034	3040	213	7	40	10	0	316	1114	100	161	166	1011276	0.751	0	0	0
2	5	11	"BSA"	"BSA"	7800	5450	200	3211	3205	212	6	3044	3044	3051	213	6	41	9	0	316	1114	100	167	161	1012837	0.723	0	0	0
2	6	11	"BSA"	"BSA"	8070	5450	200	3179	3193	231	7	3061	3061	3062	218	7	32	11	0	316	1114	100	118	132	1009006	0.601	0	0	0
2	7	11	"BSA"	"BSA"	8340	5450	200	3171	3186	215	6	3078	3078	3103	542	17	1	0	0	316	1159	100	93	108	1006651	0.153	0	0	0
2	8	11	"BSA"	"BSA"	8620	5450	200	3218	3215	218	6	3093	3093	3122	550	17	2	0	0	316	1159	100	125	122	1016083	0.169	0	0	0
2	9	11	"BSA"	"BSA"	8890	5450	200	3246	3257	211	6	3061	3061	3066	243	7	36	9	0	316	1114	100	185	196	1029230	0.786	0	0	0
2	10	11	"BSA"	"BSA"	9160	5450	200	3182	3184	212	6	3029	3029	3039	218	7	37	8	0	316	1114	100	153	155	1006052	0.665	0	0	0
2	11	11	"BSA"	"BSA"	9430	5450	200	3263	3264	207	6	3066	3066	3068	214	6	44	13	0	316	1114	100	197	198	1031462	0.916	0	0	0
2	12	11	"BSA"	"BSA"	9700	5450	200	3223	3228	218	6	3090	3090	3098	228	7	33	7	0	316	1115	100	133	138	1020145	0.570	0	0	0
2	13	11	"BSA"	"BSA"	9980	5450	200	3288	3295	254	7	3145	3145	3148	238	7	35	9	0	316	1041	100	143	150	1041151	0.618	0	0	0
2	14	11	"BSA"	"BSA"	10250	5450	200	3294	3296	232	7	3192	3192	3209	386	12	10	0	0	316	1022	100	102	104	1041488	0.225	0	0	0
2	15	11	"MYO4_125"	"MYO4_125"	10520	5450	200	3187	3185	209	6	3195	3195	3204	376	11	2	0	0	316	1093	100	-8	-10	1006316	-0.051	0	0	0
2	16	11	"MYO4_125"	"MYO4_125"	10790	5450	200	3220	3232	210	6	3239	3239	3245	242	7	12	0	0	316	1400	100	-19	-7	1021453	-0.054	0	0	0
2	1	12	"BSA"	"BSA"	6710	5720	200	3250	3252	224	6	3160	3160	3159	251	7	22	3	0	316	1440	100	90	92	1027661	0.371	0	0	0
2	2	12	"BSA"	"BSA"	6980	5720	200	3130	3150	218	6	3007	3007	3021	221	7	35	8	0	316	1114	100	123	143	995254	0.584	0	0	0
2	3	12	"PKA_125"	"PKA_125"	7260	5720	200	3070	3058	191	6	3013	3013	3025	212	7	17	2	0	316	1114	100	57	45	966467	0.156	0	0	0
2	4	12	"PKA_125"	"PKA_125"	7530	5720	200	3041	3052	225	7	3035	3035	3044	215	7	18	3	0	316	1068	100	6	17	964297	0.037	0	0	0
2	5	12	"BSA"	"BSA"	7800	5720	200	3138	3149	209	6	3048	3048	3054	205	6	29	7	0	316	1068	100	90	101	995237	0.463	0	0	0
2	6	12	"BSA"	"BSA"	8070	5720	200	3220	3216	226	7	3062	3062	3065	213	6	37	8	0	316	1068	100	158	154	1016301	0.709	0	0	0
2	7	12	"BSA"	"BSA"	8340	5720	200	3154	3167	225	7	3069	3069	3095	548	17	4	0	0	316	1114	100	85	98	1000879	0.131	0	0	0
2	8	12	"BSA"	"BSA"	8620	5720	200	3210	3224	235	7	3075	3075	3106	547	17	4	0	0	316	1114	100	135	149	1018636	0.216	0	0	0
2	9	12	"BSA"	"BSA"	8890	5720	200	3185	3190	214	6	3057	3057	3067	223	7	30	6	0	316	1068	100	128	133	1008081	0.552	0	0	0
2	10	12	"BSA"	"BSA"	9160	5720	200	3183	3169	225	7	3043	3043	3051	224	7	34	6	0	316	1068	100	140	126	1001502	0.527	0	0	0
2	11	12	"BSA"	"BSA"	9430	5720	200	3208	3199	224	7	3073	3073	3076	214	6	35	7	0	316	1068	100	135	126	1010986	0.575	0	0	0
2	12	12	"BSA"	"BSA"	9700	5720	200	3210	3215	244	7	3105	3105	3111	221	7	31	7	0	316	1114	100	105	110	1015808	0.471	0	0	0
2	13	12	"BSA"	"BSA"	9980	5720	200	3230	3233	218	6	3140	3140	3166	368	11	10	0	0	316	1114	100	90	93	1021781	0.182	0	0	0
2	14	12	"BSA"	"BSA"	10250	5720	200	3281	3290	210	6	3184	3184	3218	476	14	4	0	0	316	1068	100	97	106	1039522	0.151	0	0	0
2	15	12	"BSA"	"BSA"	10520	5720	200	3316	3320	216	6	3194	3194	3206	372	11	12	0	0	316	1068	100	122	126	1049053	0.306	0	0	0
2	16	12	"BSA"	"BSA"	10790	5720	200	3295	3298	233	7	3310	3310	3354	310	9	7	0	0	316	1365	100	-15	-12	1042198	-0.181	0	0	0
2	1	13	"BSA"	"BSA"	6710	5990	200	3138	3147	223	7	3067	3067	3073	238	7	23	4	0	316	1440	100	71	80	994433	0.311	0	0	0
2	2	13	"BSA"	"BSA"	6980	5990	200	3175	3162	231	7	3016	3016	3013	205	6	40	14	0	316	1114	100	159	146	999207	0.727	0	0	0
2	3	13	"BSA"	"BSA"	7260	5990	200	3171	3186	214	6	3020	3020	3025	202	6	40	15	0	316	1114	100	151	166	1006777	0.797	0	0	0
2	4	13	"BSA"	"BSA"	7530	5990	200	3197	3194	233	7	3042	3042	3050	206	6	38	12	0	316	1068	100	155	152	1009355	0.699	0	0	0
2	5	13	"BSA"	"BSA"	7800	5990	200	3217	3221	226	7	3060	3060	3058	210	6	41	11	0	316	1068	100	157	161	1017760	0.776	0	0	0
2	6	13	"BSA"	"BSA"	8070	5990	200	3194	3209	227	7	3063	3063	3064	210	6	38	13	0	316	1068	100	131	146	1014005	0.690	0	0	0
2	7	13	"BSA"	"BSA"	8340	5990	200	3222	3227	224	6	3069	3069	3071	211	6	40	10	0	316	1114	100	153	158	1019760	0.739	0	0	0
2	8	13	"BSA"	"BSA"	8620	5990	200	3222	3212	217	6	3088	3088	3094	213	6	33	9	0	316	1114	100	134	124	1014977	0.554	0	0	0
2	9	13	"BSA"	"BSA"	8890	5990	200	3226	3235	230	7	3082	3082	3093	218	7	37	9	0	316	1068	100	144	153	1022333	0.651	0	0	0
2	10	13	"BSA"	"BSA"	9160	5990	200	3219	3219	239	7	3072	3072	3091	237	7	34	8	0	316	1068	100	147	147	1017170	0.540	0	0	0
2	11	13	"BSA"	"BSA"	9430	5990	200	3218	3233	240	7	3112	3112	3119	230	7	31	8	0	316	1068	100	106	121	1021630	0.496	0	0	0
2	12	13	"BSA"	"BSA"	9700	5990	200	3226	3231	219	6	3129	3129	3140	219	6	26	7	0	316	1114	100	97	102	1021045	0.416	0	0	0
2	13	13	"BSA"	"BSA"	9980	5990	200	3238	3245	237	7	3148	3148	3168	362	11	11	1	0	316	1114	100	90	97	1025454	0.213	0	0	0
2	14	13	"BSA"	"BSA"	10250	5990	200	3289	3301	249	7	3197	3197	3213	360	11	14	0	0	316	1068	100	92	104	1043194	0.244	0	0	0
2	15	13	"BSA"	"BSA"	10520	5990	200	3329	3339	227	6	3229	3229	3230	217	6	29	8	0	316	1068	100	100	110	1055095	0.502	0	0	0
2	16	13	"BSA"	"BSA"	10790	5990	200	3380	3384	242	7	3325	3325	3384	441	13	6	0	0	316	1365	100	55	59	1069411	0.000	0	0	0
2	1	14	"BSA"	"BSA"	6710	6260	200	3204	3190	227	7	3027	3027	3029	209	6	42	12	0	316	1440	100	177	163	1008102	0.770	0	0	0
2	2	14	"BSA"	"BSA"	6980	6260	200	3203	3205	238	7	3023	3023	3018	222	7	43	12	0	316	1114	100	180	182	1012700	0.842	0	0	0
2	3	14	"BSA"	"BSA"	7260	6260	200	3197	3207	229	7	3026	3026	3026	228	7	41	12	0	316	1114	100	171	181	1013516	0.794	0	0	0
2	4	14	"BSA"	"BSA"	7530	6260	200	3246	3248	247	7	3073	3073	3092	216	6	43	17	0	316	1068	100	173	175	1026452	0.722	0	0	0
2	5	14	"BSA"	"BSA"	7800	6260	200	3220	3248	245	7	3089	3089	3095	217	7	38	13	0	316	1068	100	131	159	1026231	0.705	0	0	0
2	6	14	"BSA"	"BSA"	8070	6260	200	3232	3235	214	6	3092	3092	3096	215	6	34	8	0	316	1068	100	140	143	1022291	0.647	0	0	0
2	7	14	"BSA"	"BSA"	8340	6260	200	3249	3258	234	7	3117	3117	3123	218	6	35	9	0	316	1114	100	132	141	1029481	0.619	0	0	0
2	8	14	"BSA"	"BSA"	8620	6260	200	3252	3249	237	7	3137	3137	3145	218	6	33	8	0	316	1114	100	115	112	1026828	0.477	0	0	0
2	9	14	"BSA"	"BSA"	8890	6260	200	3272	3291	222	6	3127	3127	3138	222	7	38	10	0	316	1068	100	145	164	1039951	0.689	0	0	0
2	10	14	"BSA"	"BSA"	9160	6260	200	3244	3281	266	8	3121	3121	3136	235	7	34	7	0	316	1068	100	123	160	1036740	0.617	0	0	0
2	11	14	"BSA"	"BSA"	9430	6260	200	3282	3305	239	7	3147	3147	3154	235	7	37	8	0	316	1068	100	135	158	1044480	0.643	0	0	0
2	12	14	"BSA"	"BSA"	9700	6260	200	3338	3351	215	6	3171	3171	3186	227	7	39	10	0	316	1114	100	167	180	1058852	0.727	0	0	0
2	13	14	"BSA"	"BSA"	9980	6260	200	3324	3325	238	7	3213	3213	3216	225	6	31	8	0	316	1114	100	111	112	1050627	0.484	0	0	0
2	14	14	"BSA"	"BSA"	10250	6260	200	3356	3358	233	6	3243	3243	3246	219	6	32	9	0	316	1068	100	113	115	1061050	0.511	0	0	0
2	15	14	"BSA"	"BSA"	10520	6260	200	3401	3408	241	7	3266	3266	3267	219	6	37	12	0	316	1068	100	135	142	1077075	0.644	0	0	0
2	16	14	"BSA"	"BSA"	10790	6260	200	3426	3444	224	6	3321	3321	3342	384	11	14	0	0	316	1365	100	105	123	1088238	0.266	0	0	0
2	1	15	"MYO4_625"	"MYO4_625"	6710	6530	200	3103	3114	220	7	3067	3067	3087	403	13	4	0	0	316	1475	100	36	47	983953	0.067	0	0	0
2	2	15	"MYO4_625"	"MYO4_625"	6980	6530	200	3099	3110	206	6	3075	3075	3101	454	14	2	0	0	316	1159	100	24	35	982715	0.020	0	0	0
2	3	15	"BSA"	"BSA"	7260	6530	200	3319	3359	506	15	3088	3088	3098	241	7	49	30	0	316	1159	100	231	271	1061489	1.083	0	0	0
2	4	15	"BSA"	"BSA"	7530	6530	200	3356	3358	227	6	3136	3136	3147	228	7	48	15	0	316	1114	100	220	222	1061177	0.925	0	0	0
2	5	15	"BSA"	"BSA"	7800	6530	200	3302	3294	222	6	3152	3152	3163	233	7	33	6	0	316	1114	100	150	142	1040812	0.562	0	0	0
2	6	15	"BSA"	"BSA"	8070	6530	200	3291	3303	235	7	3159	3159	3169	220	6	36	10	0	316	1114	100	132	144	1043887	0.609	0	0	0
2	7	15	"PKA_5"	"PKA_5"	8340	6530	200	3156	3157	221	7	3158	3158	3167	213	6	14	3	0	316	1159	100	-2	-1	997543	-0.047	0	0	0
2	8	15	"PKA_5"	"PKA_5"	8620	6530	200	3150	3165	234	7	3164	3164	3176	222	6	14	3	0	316	1159	100	-14	1	1000001	-0.050	0	0	0
2	9	15	"BSA"	"BSA"	8890	6530	200	3348	3355	245	7	3191	3191	3203	233	7	36	12	0	316	1114	100	157	164	1060256	0.652	0	0	0
2	10	15	"BSA"	"BSA"	9160	6530	200	3347	3344	240	7	3193	3193	3201	230	7	35	9	0	316	1114	100	154	151	1056857	0.622	0	0	0
2	11	15	"MYO4_5"	"MYO4_5"	9430	6530	200	4013	4108	568	13	3191	3191	3194	228	7	91	80	0	316	1114	100	822	917	1298063	4.009	0	0	0
2	12	15	"MYO4_5"	"MYO4_5"	9700	6530	200	4097	4163	559	13	3229	3229	3240	245	7	89	76	0	316	1159	100	868	934	1315463	3.767	0	0	0
2	13	15	"BSA"	"BSA"	9980	6530	200	3365	3377	244	7	3271	3271	3283	241	7	26	7	0	316	1159	100	94	106	1067136	0.390	0	0	0
2	14	15	"BSA"	"BSA"	10250	6530	200	3459	3476	251	7	3296	3296	3309	227	6	39	15	0	316	1114	100	163	180	1098486	0.736	0	0	0
2	15	15	"BSA"	"BSA"	10520	6530	200	3433	3458	273	7	3311	3311	3325	228	6	37	12	0	316	1114	100	122	147	1092738	0.583	0	0	0
2	16	15	"BSA"	"BSA"	10790	6530	200	3528	3536	253	7	3369	3369	3380	242	7	36	9	0	316	1400	100	159	167	1117336	0.645	0	0	0
2	1	16	"BSA"	"BSA"	6710	6810	200	3280	3299	241	7	3161	3161	3208	823	25	0	0	0	316	1777	100	119	138	1042336	0.111	0	0	0
2	2	16	"BSA"	"BSA"	6980	6810	200	3257	3269	229	7	3185	3185	3207	404	12	8	0	0	316	1493	100	72	84	1032966	0.153	0	0	0
2	3	16	"BSA"	"BSA"	7260	6810	200	3321	3334	250	7	3185	3185	3197	230	7	34	10	0	316	1493	100	136	149	1053574	0.596	0	0	0
2	4	16	"BSA"	"BSA"	7530	6810	200	3327	3335	248	7	3201	3201	3204	231	7	34	9	0	316	1459	100	126	134	1053817	0.567	0	0	0
2	5	16	"BSA"	"BSA"	7800	6810	200	3365	3377	233	6	3213	3213	3219	230	7	37	12	0	316	1459	100	152	164	1066980	0.687	0	0	0
2	6	16	"BSA"	"BSA"	8070	6810	200	3375	3391	224	6	3225	3225	3232	226	6	37	9	0	316	1459	100	150	166	1071509	0.704	0	0	0
2	7	16	"BSA"	"BSA"	8340	6810	200	3373	3391	275	8	3208	3208	3221	227	7	38	12	0	316	1480	100	165	183	1071404	0.749	0	0	0
2	8	16	"BSA"	"BSA"	8620	6810	200	3357	3371	222	6	3213	3213	3220	228	7	33	10	0	316	1480	100	144	158	1065373	0.662	0	0	0
2	9	16	"BSA"	"BSA"	8890	6810	200	3406	3400	242	7	3252	3252	3254	227	6	33	11	0	316	1446	100	154	148	1074502	0.643	0	0	0
2	10	16	"BSA"	"BSA"	9160	6810	200	3407	3417	249	7	3251	3251	3269	385	11	16	1	0	316	1446	100	156	166	1079745	0.384	0	0	0
2	11	16	"BSA"	"BSA"	9430	6810	200	3436	3435	256	7	3250	3250	3258	235	7	39	12	0	316	1461	100	186	185	1085415	0.753	0	0	0
2	12	16	"BSA"	"BSA"	9700	6810	200	3486	3505	307	8	3308	3308	3316	249	7	37	11	0	316	1495	100	178	197	1107570	0.759	0	0	0
2	13	16	"PKA_625"	"PKA_625"	9980	6810	200	3268	3280	243	7	3342	3342	3352	259	7	6	1	0	316	1495	100	-74	-62	1036440	-0.278	0	0	0
2	14	16	"PKA_625"	"PKA_625"	10250	6810	200	3322	3330	269	8	3387	3387	3399	259	7	9	1	0	316	1461	100	-65	-57	1052139	-0.266	0	0	0
2	15	16	"BSA"	"BSA"	10520	6810	200	3525	3535	252	7	3380	3380	3390	241	7	34	6	0	316	1461	100	145	155	1117204	0.602	0	0	0
2	16	16	"BSA"	"BSA"	10790	6810	200	3529	3549	255	7	3375	3375	3386	244	7	37	12	0	316	1704	100	154	174	1121522	0.668	0	0	0
3	1	1	"BSA"	"BSA"	11150	2680	200	3148	3168	240	7	3058	3058	3072	243	7	27	6	0	316	1694	100	90	110	1001029	0.395	0	0	0
3	2	1	"BSA"	"BSA"	11420	2680	200	3205	3202	232	7	3088	3088	3098	249	8	27	5	0	316	1440	100	117	114	1011698	0.418	0	0	0
3	3	1	"BSA"	"BSA"	11690	2680	200	3177	3194	246	7	3143	3143	3153	249	7	20	3	0	316	1440	100	34	51	1009324	0.165	0	0	0
3	4	1	"BSA"	"BSA"	11960	2680	200	3198	3207	226	7	3162	3162	3183	255	8	18	1	0	316	1475	100	36	45	1013352	0.094	0	0	0
3	5	1	"BSA"	"BSA"	12240	2680	200	3189	3205	240	7	3182	3182	3200	266	8	14	2	0	316	1475	100	7	23	1012772	0.019	0	0	0
3	6	1	"BSA"	"BSA"	12510	2680	200	3322	3321	259	7	3234	3234	3244	282	8	21	4	0	316	1440	100	88	87	1049310	0.273	0	0	0
3	7	1	"BSA"	"BSA"	12780	2680	200	3277	3292	271	8	3275	3275	3283	277	8	17	2	0	316	1440	100	2	17	1040394	0.032	0	0	0
3	8	1	"BSA"	"BSA"	13050	2680	200	3388	3404	289	8	3313	3313	3333	294	8	24	4	0	316	1440	100	75	91	1075635	0.241	0	0	0
3	9	1	"BSA"	"BSA"	13320	2680	200	3440	3459	293	8	3426	3426	3447	320	9	18	3	0	316	1475	100	14	33	1093130	0.038	0	0	0
3	10	1	"BSA"	"BSA"	13600	2680	200	3552	3558	241	6	3521	3521	3531	318	9	11	0	0	316	1475	100	31	37	1124417	0.085	0	0	0
3	11	1	"BSA"	"BSA"	13870	2680	200	3638	3635	283	7	3562	3562	3587	354	9	13	2	0	316	1440	100	76	73	1148615	0.136	0	0	0
3	12	1	"BSA"	"BSA"	14140	2680	200	3564	3566	273	7	3577	3577	3596	361	10	9	0	0	316	1440	100	-13	-11	1126836	-0.083	0	0	0
3	13	1	"BSA"	"BSA"	14410	2680	200	3674	3698	353	9	3595	3595	3615	346	9	23	5	0	316	1440	100	79	103	1168709	0.240	0	0	0
3	14	1	"BSA"	"BSA"	14680	2680	200	3637	3636	313	8	3654	3654	3669	353	9	12	1	0	316	1475	100	-17	-18	1149119	-0.093	0	0	0
3	15	1	"BSA"	"BSA"	14960	2680	200	3665	3696	309	8	3662	3662	3690	376	10	13	0	0	316	1475	100	3	34	1168090	0.016	0	0	0
3	16	1	"BSA"	"BSA"	15230	2680	200	3708	3713	280	7	3697	3697	3715	373	10	9	0	0	316	1769	100	11	16	1173318	-0.005	0	0	0
3	1	2	"BSA"	"BSA"	11150	2950	200	3116	3095	311	10	3137	3137	3145	241	7	12	2	0	316	1391	100	-21	-42	978167	-0.207	0	0	0
3	2	2	"BSA"	"BSA"	11420	2950	200	3205	3209	223	6	3178	3178	3194	240	7	18	2	0	316	1068	100	27	31	1013961	0.063	0	0	0
3	3	2	"BSA"	"BSA"	11690	2950	200	3214	3233	222	6	3227	3227	3253	256	7	13	1	0	316	1068	100	-13	6	1021611	-0.078	0	0	0
3	4	2	"BSA"	"BSA"	11960	2950	200	3312	3312	239	7	3288	3288	3303	259	7	16	0	0	316	1114	100	24	24	1046564	0.035	0	0	0
3	5	2	"BSA"	"BSA"	12240	2950	200	3249	3263	243	7	3295	3295	3301	264	7	10	1	0	316	1114	100	-46	-32	1031238	-0.144	0	0	0
3	6	2	"BSA"	"BSA"	12510	2950	200	3348	3337	256	7	3334	3334	3333	276	8	13	1	0	316	1068	100	14	3	1054538	0.014	0	0	0
3	7	2	"BSA"	"BSA"	12780	2950	200	3347	3388	261	7	3369	3369	3380	287	8	16	2	0	316	1068	100	-22	19	1070605	0.028	0	0	0
3	8	2	"BSA"	"BSA"	13050	2950	200	3368	3403	259	7	3433	3433	3448	290	8	11	1	0	316	1068	100	-65	-30	1075194	-0.155	0	0	0
3	9	2	"BSA"	"BSA"	13320	2950	200	3565	3595	308	8	3563	3563	3578	295	8	18	5	0	316	1114	100	2	32	1136089	0.058	0	0	0
3	10	2	"BSA"	"BSA"	13600	2950	200	3584	3588	266	7	3584	3584	3609	298	8	14	2	0	316	1114	100	0	4	1133935	-0.070	0	0	0
3	11	2	"BSA"	"BSA"	13870	2950	200	3625	3659	326	8	3584	3584	3614	339	9	18	4	0	316	1068	100	41	75	1156288	0.133	0	0	0
3	12	2	"BSA"	"BSA"	14140	2950	200	3644	3663	250	6	3655	3655	3676	354	9	8	0	0	316	1068	100	-11	8	1157654	-0.037	0	0	0
3	13	2	"BSA"	"BSA"	14410	2950	200	3637	3660	319	8	3656	3656	3683	326	8	15	2	0	316	1068	100	-19	4	1156606	-0.071	0	0	0
3	14	2	"BSA"	"BSA"	14680	2950	200	3677	3717	443	11	3700	3700	3736	348	9	14	2	0	316	1114	100	-23	17	1174553	-0.055	0	0	0
3	15	2	"BSA"	"BSA"	14960	2950	200	3649	3651	309	8	3744	3744	3785	374	9	6	0	0	316	1114	100	-95	-93	1153791	-0.358	0	0	0
3	16	2	"BSA"	"BSA"	15230	2950	200	3679	3706	330	8	3779	3779	3818	389	10	10	0	0	316	1440	100	-100	-73	1171251	-0.288	0	0	0
3	1	3	"BSA"	"BSA"	11150	3220	200	3225	3225	236	7	3193	3193	3201	246	7	19	1	0	316	1363	100	32	32	1018989	0.098	0	0	0
3	2	3	"BSA"	"BSA"	11420	3220	200	3283	3292	223	6	3246	3246	3255	257	7	20	1	0	316	1068	100	37	46	1040141	0.144	0	0	0
3	3	3	"BSA"	"BSA"	11690	3220	200	3330	3359	544	16	3298	3298	3309	258	7	15	3	0	316	1068	100	32	61	1061440	0.194	0	0	0
3	4	3	"BSA"	"BSA"	11960	3220	200	3364	3388	292	8	3345	3345	3354	262	7	21	5	0	316	1114	100	19	43	1070744	0.130	0	0	0
3	5	3	"BSA"	"BSA"	12240	3220	200	3309	3317	267	8	3345	3345	3361	274	8	12	2	0	316	1114	100	-36	-28	1048071	-0.161	0	0	0
3	6	3	"BSA"	"BSA"	12510	3220	200	3430	3430	279	8	3398	3398	3407	277	8	18	3	0	316	1068	100	32	32	1083959	0.083	0	0	0
3	7	3	"BSA"	"BSA"	12780	3220	200	3456	3459	244	7	3437	3437	3454	293	8	14	1	0	316	1068	100	19	22	1093082	0.017	0	0	0
3	8	3	"BSA"	"BSA"	13050	3220	200	3461	3491	277	7	3473	3473	3493	299	8	17	3	0	316	1068	100	-12	18	1103035	-0.007	0	0	0
3	9	3	"BSA"	"BSA"	13320	3220	200	3517	3513	293	8	3577	3577	3604	306	8	9	1	0	316	1114	100	-60	-64	1110113	-0.297	0	0	0
3	10	3	"BSA"	"BSA"	13600	3220	200	3609	3615	271	7	3614	3614	3623	306	8	12	1	0	316	1114	100	-5	1	1142452	-0.026	0	0	0
3	11	3	"BSA"	"BSA"	13870	3220	200	3626	3650	257	7	3590	3590	3593	295	8	16	3	0	316	1068	100	36	60	1153337	0.193	0	0	0
3	12	3	"BSA"	"BSA"	14140	3220	200	3590	3622	333	9	3645	3645	3660	301	8	15	4	0	316	1068	100	-55	-23	1144454	-0.126	0	0	0
3	13	3	"BSA"	"BSA"	14410	3220	200	3663	3695	307	8	3692	3692	3709	332	8	14	1	0	316	1068	100	-29	3	1167735	-0.042	0	0	0
3	14	3	"BSA"	"BSA"	14680	3220	200	3648	3663	321	8	3715	3715	3757	391	10	9	0	0	316	1114	100	-67	-52	1157608	-0.240	0	0	0
3	15	3	"BSA"	"BSA"	14960	3220	200	3685	3706	318	8	3734	3734	3782	402	10	9	1	0	316	1114	100	-49	-28	1171204	-0.189	0	0	0
3	16	3	"BSA"	"BSA"	15230	3220	200	3686	3721	322	8	3782	3782	3820	383	10	11	0	0	316	1440	100	-96	-61	1175807	-0.258	0	0	0
3	1	4	"BSA"	"BSA"	11150	3490	200	3296	3323	297	8	3238	3238	3250	252	7	26	7	0	316	1365	100	58	85	1050168	0.290	0	0	0
3	2	4	"BSA"	"BSA"	11420	3490	200	3361	3379	264	7	3276	3276	3289	256	7	27	7	0	316	1068	100	85	103	1067751	0.352	0	0	0
3	3	4	"BSA"	"BSA"	11690	3490	200	3315	3331	229	6	3339	3339	3349	253	7	12	2	0	316	1068	100	-24	-8	1052521	-0.071	0	0	0
3	4	4	"BSA"	"BSA"	11960	3490	200	3403	3411	231	6	3360	3360	3374	255	7	19	2	0	316	1114	100	43	51	1077736	0.145	0	0	0
3	5	4	"BSA"	"BSA"	12240	3490	200	3326	3348	278	8	3374	3374	3388	273	8	10	2	0	316	1114	100	-48	-26	1057935	-0.147	0	0	0
3	6	4	"BSA"	"BSA"	12510	3490	200	3429	3447	301	8	3446	3446	3448	268	7	18	4	0	316	1068	100	-17	1	1089406	-0.004	0	0	0
3	7	4	"SLA2_625"	"SLA2_625"	12780	3490	200	3446	3469	313	9	3487	3487	3501	284	8	17	4	0	316	1068	100	-41	-18	1096081	-0.113	0	0	0
3	8	4	"SLA2_625"	"SLA2_625"	13050	3490	200	3476	3504	282	8	3526	3526	3549	300	8	12	2	0	316	1068	100	-50	-22	1107386	-0.150	0	0	0
3	9	4	"BSA"	"BSA"	13320	3490	200	3537	3564	295	8	3586	3586	3611	303	8	14	1	0	316	1114	100	-49	-22	1126088	-0.155	0	0	0
3	10	4	"BSA"	"BSA"	13600	3490	200	3649	3647	298	8	3615	3615	3624	306	8	15	2	0	316	1114	100	34	32	1152447	0.075	0	0	0
3	11	4	"BSA"	"BSA"	13870	3490	200	3623	3643	284	7	3629	3629	3647	325	8	14	1	0	316	1068	100	-6	14	1151126	-0.012	0	0	0
3	12	4	"BSA"	"BSA"	14140	3490	200	3686	3708	320	8	3678	3678	3692	318	8	18	3	0	316	1068	100	8	30	1171719	0.050	0	0	0
3	13	4	"BSA"	"BSA"	14410	3490	200	3613	3627	246	6	3717	3717	3732	332	8	5	0	0	316	1068	100	-104	-90	1146211	-0.316	0	0	0
3	14	4	"BSA"	"BSA"	14680	3490	200	3644	3701	346	9	3761	3761	3789	393	10	10	2	0	316	1114	100	-117	-60	1169416	-0.224	0	0	0
3	15	4	"BSA"	"BSA"	14960	3490	200	3770	3802	361	9	3720	3720	3766	416	11	16	3	0	316	1114	100	50	82	1201306	0.087	0	0	0
3	16	4	"BSA"	"BSA"	15230	3490	200	3740	3772	375	9	3757	3757	3786	378	9	15	4	0	316	1440	100	-17	15	1191856	-0.037	0	0	0
3	1	5	"BSA"	"BSA"	11150	3760	200	3351	3355	237	7	3267	3267	3274	245	7	24	5	0	316	1400	100	84	88	1060327	0.331	0	0	0
3	2	5	"BSA"	"BSA"	11420	3760	200	3370	3372	243	7	3314	3314	3320	245	7	20	3	0	316	1114	100	56	58	1065586	0.212	0	0	0
3	3	5	"BSA"	"BSA"	11690	3760	200	3354	3364	241	7	3363	3363	3368	261	7	13	2	0	316	1114	100	-9	1	1062967	-0.015	0	0	0
3	4	5	"BSA"	"BSA"	11960	3760	200	3436	3448	259	7	3386	3386	3392	258	7	22	4	0	316	1159	100	50	62	1089575	0.217	0	0	0
3	5	5	"BSA"	"BSA"	12240	3760	200	3389	3385	229	6	3405	3405	3417	279	8	10	0	0	316	1159	100	-16	-20	1069624	-0.115	0	0	0
3	6	5	"BSA"	"BSA"	12510	3760	200	3499	3524	245	6	3468	3468	3481	302	8	17	2	0	316	1114	100	31	56	1113665	0.142	0	0	0
3	7	5	"BSA"	"BSA"	12780	3760	200	3499	3530	282	7	3498	3498	3517	296	8	14	3	0	316	1114	100	1	32	1115446	0.044	0	0	0
3	8	5	"BSA"	"BSA"	13050	3760	200	3514	3543	279	7	3548	3548	3571	292	8	11	2	0	316	1114	100	-34	-5	1119442	-0.096	0	0	0
3	9	5	"BSA"	"BSA"	13320	3760	200	3621	3646	265	7	3601	3601	3619	295	8	18	2	0	316	1159	100	20	45	1152074	0.092	0	0	0
3	10	5	"BSA"	"BSA"	13600	3760	200	3616	3632	275	7	3641	3641	3670	323	8	12	1	0	316	1159	100	-25	-9	1147787	-0.118	0	0	0
3	11	5	"SLA2_25"	"SLA2_25"	13870	3760	200	3761	3760	300	7	3703	3703	3731	345	9	12	2	0	316	1114	100	58	57	1188252	0.084	0	0	0
3	12	5	"SLA2_25"	"SLA2_25"	14140	3760	200	3888	3894	294	7	3736	3736	3747	328	8	24	5	0	316	1114	100	152	158	1230633	0.448	0	0	0
3	13	5	"BSA"	"BSA"	14410	3760	200	3734	3740	295	7	3710	3710	3726	326	8	14	2	0	316	1114	100	24	30	1181964	0.043	0	0	0
3	14	5	"BSA"	"BSA"	14680	3760	200	3671	3685	311	8	3731	3731	3749	341	9	11	0	0	316	1159	100	-60	-46	1164471	-0.188	0	0	0
3	15	5	"BSA"	"BSA"	14960	3760	200	3738	3723	353	9	3724	3724	3751	360	9	14	2	0	316	1159	100	14	-1	1176497	-0.078	0	0	0
3	16	5	"BSA"	"BSA"	15230	3760	200	3840	3883	389	10	3782	3782	3816	402	10	19	5	0	316	1475	100	58	101	1227082	0.167	0	0	0
3	1	6	"BSA"	"BSA"	11150	4040	200	3354	3372	244	7	3297	3297	3301	247	7	24	6	0	316	1400	100	57	75	1065700	0.287	0	0	0
3	2	6	"BSA"	"BSA"	11420	4040	200	3362	3368	217	6	3352	3352	3355	254	7	14	2	0	316	1114	100	10	16	1064356	0.051	0	0	0
3	3	6	"BSA"	"BSA"	11690	4040	200	3366	3384	220	6	3388	3388	3391	263	7	12	0	0	316	1114	100	-22	-4	1069416	-0.027	0	0	0
3	4	6	"BSA"	"BSA"	11960	4040	200	3427	3434	257	7	3390	3390	3397	262	7	16	2	0	316	1159	100	37	44	1085069	0.141	0	0	0
3	5	6	"BSA"	"BSA"	12240	4040	200	3398	3414	241	7	3390	3390	3407	285	8	14	0	0	316	1159	100	8	24	1078892	0.025	0	0	0
3	6	6	"BSA"	"BSA"	12510	4040	200	3481	3491	269	7	3446	3446	3478	316	9	16	1	0	316	1114	100	35	45	1103130	0.041	0	0	0
3	7	6	"BSA"	"BSA"	12780	4040	200	3541	3565	265	7	3498	3498	3508	297	8	20	2	0	316	1114	100	43	67	1126393	0.192	0	0	0
3	8	6	"BSA"	"BSA"	13050	4040	200	3588	3603	251	6	3549	3549	3568	299	8	16	2	0	316	1114	100	39	54	1138613	0.117	0	0	0
3	9	6	"BSA"	"BSA"	13320	4040	200	3616	3623	271	7	3633	3633	3647	316	8	12	0	0	316	1159	100	-17	-10	1144987	-0.076	0	0	0
3	10	6	"BSA"	"BSA"	13600	4040	200	3625	3645	355	9	3670	3670	3701	335	9	9	0	0	316	1159	100	-45	-25	1151751	-0.167	0	0	0
3	11	6	"BSA"	"BSA"	13870	4040	200	3646	3641	284	7	3688	3688	3713	340	9	8	1	0	316	1114	100	-42	-47	1150506	-0.212	0	0	0
3	12	6	"BSA"	"BSA"	14140	4040	200	3724	3741	313	8	3710	3710	3718	327	8	15	4	0	316	1114	100	14	31	1182141	0.070	0	0	0
3	13	6	"BSA"	"BSA"	14410	4040	200	3682	3703	310	8	3698	3698	3715	322	8	15	3	0	316	1114	100	-16	5	1170167	-0.037	0	0	0
3	14	6	"BSA"	"BSA"	14680	4040	200	3700	3760	354	9	3689	3689	3711	333	8	23	6	0	316	1159	100	11	71	1188058	0.147	0	0	0
3	15	6	"BSA"	"BSA"	14960	4040	200	3745	3754	306	8	3728	3728	3760	358	9	13	1	0	316	1159	100	17	26	1186192	-0.017	0	0	0
3	16	6	"BSA"	"BSA"	15230	4040	200	3855	3882	320	8	3813	3813	3845	381	9	17	1	0	316	1475	100	42	69	1226833	0.097	0	0	0
3	1	7	"BSA"	"BSA"	11150	4310	200	3361	3365	227	6	3268	3268	3278	253	7	26	3	0	316	1365	100	93	97	1063441	0.344	0	0	0
3	2	7	"BSA"	"BSA"	11420	4310	200	3318	3342	244	7	3327	3327	3338	259	7	15	3	0	316	1068	100	-9	15	1056019	0.015	0	0	0
3	3	7	"BSA"	"BSA"	11690	4310	200	3355	3368	249	7	3360	3360	3370	264	7	12	2	0	316	1068	100	-5	8	1064384	-0.008	0	0	0
3	4	7	"BSA"	"BSA"	11960	4310	200	3377	3391	244	7	3366	3366	3379	259	7	16	4	0	316	1114	100	11	25	1071664	0.046	0	0	0
3	5	7	"BSA"	"BSA"	12240	4310	200	3373	3387	276	8	3377	3377	3393	265	7	15	5	0	316	1114	100	-4	10	1070410	-0.023	0	0	0
3	6	7	"BSA"	"BSA"	12510	4310	200	3506	3501	255	7	3432	3432	3440	277	8	19	3	0	316	1068	100	74	69	1106356	0.220	0	0	0
3	7	7	"BSA"	"BSA"	12780	4310	200	3485	3485	262	7	3464	3464	3472	276	7	14	2	0	316	1068	100	21	21	1101164	0.047	0	0	0
3	8	7	"BSA"	"BSA"	13050	4310	200	3575	3607	288	7	3534	3534	3557	290	8	21	4	0	316	1068	100	41	73	1139922	0.172	0	0	0
3	9	7	"BSA"	"BSA"	13320	4310	200	3566	3554	281	7	3663	3663	3677	307	8	7	0	0	316	1114	100	-97	-109	1122953	-0.401	0	0	0
3	10	7	"BSA"	"BSA"	13600	4310	200	3608	3603	270	7	3656	3656	3674	318	8	7	0	0	316	1114	100	-48	-53	1138686	-0.223	0	0	0
3	11	7	"BSA"	"BSA"	13870	4310	200	3651	3670	271	7	3653	3653	3687	349	9	11	0	0	316	1068	100	-2	17	1159771	-0.049	0	0	0
3	12	7	"BSA"	"BSA"	14140	4310	200	3756	3789	280	7	3660	3660	3692	351	9	18	2	0	316	1045	100	96	129	1197375	0.276	0	0	0
3	13	7	"BSA"	"BSA"	14410	4310	200	3688	3703	304	8	3641	3641	3664	343	9	15	1	0	316	1022	100	47	62	1170154	0.114	0	0	0
3	14	7	"BSA"	"BSA"	14680	4310	200	3701	3772	424	11	3665	3665	3685	352	9	26	12	0	316	1092	100	36	107	1191928	0.247	0	0	0
3	15	7	"BSA"	"BSA"	14960	4310	200	3765	3822	397	10	3719	3719	3743	356	9	20	8	0	316	1115	100	46	103	1207657	0.222	0	0	0
3	16	7	"BSA"	"BSA"	15230	4310	200	3746	3772	347	9	3775	3775	3805	362	9	13	2	0	316	1440	100	-29	-3	1191854	-0.091	0	0	0
3	1	8	"BSA"	"BSA"	11150	4580	200	3407	3392	249	7	3229	3229	3248	270	8	34	5	0	316	1365	100	178	163	1072012	0.533	0	0	0
3	2	8	"BSA"	"BSA"	11420	4580	200	3423	3426	250	7	3287	3287	3295	252	7	32	8	0	316	1068	100	136	139	1082518	0.520	0	0	0
3	3	8	"BSA"	"BSA"	11690	4580	200	3373	3379	246	7	3322	3322	3330	261	7	19	2	0	316	1068	100	51	57	1067697	0.188	0	0	0
3	4	8	"BSA"	"BSA"	11960	4580	200	3442	3448	269	7	3360	3360	3370	262	7	27	5	0	316	1114	100	82	88	1089537	0.298	0	0	0
3	5	8	"BSA"	"BSA"	12240	4580	200	3467	3457	253	7	3436	3436	3446	313	9	12	0	0	316	1114	100	31	21	1092555	0.035	0	0	0
3	6	8	"BSA"	"BSA"	12510	4580	200	3567	3556	248	6	3469	3469	3485	317	9	16	1	0	316	1068	100	98	87	1123775	0.224	0	0	0
3	7	8	"BSA"	"BSA"	12780	4580	200	3548	3555	272	7	3462	3462	3479	291	8	24	3	0	316	1068	100	86	93	1123403	0.261	0	0	0
3	8	8	"BSA"	"BSA"	13050	4580	200	3601	3588	257	7	3545	3545	3574	315	8	12	1	0	316	1068	100	56	43	1133961	0.044	0	0	0
3	9	8	"BSA"	"BSA"	13320	4580	200	3592	3632	307	8	3654	3654	3662	297	8	16	3	0	316	1114	100	-62	-22	1147868	-0.101	0	0	0
3	10	8	"BSA"	"BSA"	13600	4580	200	3617	3644	250	6	3617	3617	3634	295	8	13	2	0	316	1114	100	0	27	1151549	0.034	0	0	0
3	11	8	"BSA"	"BSA"	13870	4580	200	3652	3695	363	9	3641	3641	3673	339	9	17	6	0	316	1068	100	11	54	1167671	0.065	0	0	0
3	12	8	"BSA"	"BSA"	14140	4580	200	3631	3633	278	7	3660	3660	3699	387	10	7	0	0	316	1045	100	-29	-27	1147963	-0.171	0	0	0
3	13	8	"SLA2_25"	"SLA2_25"	14400	4570	210	3842	3858	311	8	3666	3666	3698	403	10	28	0	0	316	1075	100	176	192	1219032	0.397	0	0	0
3	14	8	"SLA2_25"	"SLA2_25"	14670	4570	210	3879	3898	285	7	3705	3705	3725	370	9	24	3	0	316	1169	100	174	193	1231728	0.468	0	0	0
3	15	8	"BSA"	"BSA"	14960	4580	200	3698	3726	341	9	3722	3722	3738	336	8	15	2	0	316	1139	100	-24	4	1177283	-0.036	0	0	0
3	16	8	"BSA"	"BSA"	15230	4580	200	3780	3770	310	8	3763	3763	3788	365	9	11	1	0	316	1440	100	17	7	1191203	-0.049	0	0	0
3	1	9	"BSA"	"BSA"	11150	4850	200	3329	3338	252	7	3226	3226	3241	240	7	25	5	0	316	1365	100	103	112	1054710	0.404	0	0	0
3	2	9	"BSA"	"BSA"	11420	4850	200	3349	3337	217	6	3273	3273	3280	241	7	20	3	0	316	1050	100	76	64	1054628	0.237	0	0	0
3	3	9	"BSA"	"BSA"	11690	4850	200	3393	3408	225	6	3293	3293	3310	255	7	23	5	0	316	1010	100	100	115	1076874	0.384	0	0	0
3	4	9	"BSA"	"BSA"	11960	4850	200	3450	3448	266	7	3339	3339	3357	269	8	26	5	0	316	1056	100	111	109	1089674	0.338	0	0	0
3	5	9	"BSA"	"BSA"	12240	4850	200	3403	3414	266	7	3436	3436	3456	337	9	9	0	0	316	1097	100	-33	-22	1078696	-0.125	0	0	0
3	6	9	"BSA"	"BSA"	12510	4850	200	3516	3527	234	6	3481	3481	3498	332	9	12	0	0	316	1068	100	35	46	1114521	0.087	0	0	0
3	7	9	"BSA"	"BSA"	12780	4850	200	3470	3506	274	7	3478	3478	3495	291	8	14	2	0	316	1068	100	-8	28	1107750	0.038	0	0	0
3	8	9	"BSA"	"BSA"	13050	4850	200	3560	3568	272	7	3545	3545	3571	317	8	12	1	0	316	1068	100	15	23	1127619	-0.009	0	0	0
3	9	9	"BSA"	"BSA"	13320	4850	200	3590	3609	249	6	3658	3658	3669	308	8	7	0	0	316	1114	100	-68	-49	1140503	-0.195	0	0	0
3	10	9	"BSA"	"BSA"	13600	4850	200	3596	3614	254	7	3645	3645	3651	296	8	9	2	0	316	1114	100	-49	-31	1142161	-0.125	0	0	0
3	11	9	"BSA"	"BSA"	13870	4850	200	3585	3601	295	8	3587	3587	3618	303	8	18	2	0	316	1068	100	-2	14	1137852	-0.056	0	0	0
3	12	9	"BSA"	"BSA"	14140	4850	200	3600	3623	309	8	3609	3609	3648	348	9	14	2	0	316	1069	100	-9	14	1144800	-0.072	0	0	0
3	13	9	"BSA"	"BSA"	14410	4850	200	3619	3636	290	7	3641	3641	3673	379	10	9	1	0	316	1094	100	-22	-5	1148832	-0.098	0	0	0
3	14	9	"BSA"	"BSA"	14680	4850	200	3684	3684	311	8	3667	3667	3697	363	9	14	2	0	316	1160	100	17	17	1164095	-0.036	0	0	0
3	15	9	"BSA"	"BSA"	14960	4850	200	3671	3690	284	7	3690	3690	3715	340	9	12	1	0	316	1133	100	-19	0	1165929	-0.074	0	0	0
3	16	9	"BSA"	"BSA"	15230	4850	200	3695	3692	279	7	3755	3755	3769	335	8	8	0	0	316	1440	100	-60	-63	1166566	-0.230	0	0	0
3	1	10	"BSA"	"BSA"	11150	5120	200	3342	3355	233	6	3229	3229	3236	232	7	32	6	0	316	1400	100	113	126	1060194	0.513	0	0	0
3	2	10	"BSA"	"BSA"	11420	5120	200	3339	3362	337	10	3278	3278	3291	224	6	22	3	0	316	1074	100	61	84	1062342	0.317	0	0	0
3	3	10	"BSA"	"BSA"	11690	5120	220	3429	3432	270	7	3303	3303	3312	239	7	32	10	0	392	1080	100	126	129	1345514	0.502	0	0	0
3	4	10	"BSA"	"BSA"	11960	5120	220	3441	3438	260	7	3330	3330	3343	251	7	29	7	0	392	1131	100	111	108	1347508	0.378	0	0	0
3	5	10	"BSA"	"BSA"	12240	5120	200	3438	3438	232	6	3380	3380	3396	280	8	16	1	0	316	1121	100	58	58	1086392	0.150	0	0	0
3	6	10	"BSA"	"BSA"	12510	5120	200	3479	3475	237	6	3439	3439	3447	289	8	16	0	0	316	1114	100	40	36	1098039	0.097	0	0	0
3	7	10	"BSA"	"BSA"	12780	5120	200	3519	3533	272	7	3472	3472	3492	282	8	18	5	0	316	1114	100	47	61	1116464	0.145	0	0	0
3	8	10	"BSA"	"BSA"	13050	5120	200	3602	3617	252	6	3514	3514	3536	309	8	20	2	0	316	1114	100	88	103	1142937	0.262	0	0	0
3	9	10	"BSA"	"BSA"	13320	5120	200	3650	3668	279	7	3586	3586	3611	335	9	16	2	0	316	1159	100	64	82	1159046	0.170	0	0	0
3	10	10	"BSA"	"BSA"	13600	5120	200	3517	3538	257	7	3572	3572	3592	315	8	10	1	0	316	1159	100	-55	-34	1118000	-0.171	0	0	0
3	11	10	"BSA"	"BSA"	13870	5120	200	3590	3599	299	8	3515	3515	3539	298	8	18	3	0	316	1114	100	75	84	1137376	0.201	0	0	0
3	12	10	"BSA"	"BSA"	14140	5120	200	3697	3708	258	6	3559	3559	3581	307	8	25	3	0	316	1114	100	138	149	1171771	0.414	0	0	0
3	13	10	"BSA"	"BSA"	14410	5120	200	3615	3626	279	7	3581	3581	3597	309	8	16	2	0	316	1114	100	34	45	1145712	0.094	0	0	0
3	14	10	"BSA"	"BSA"	14680	5120	200	3661	3659	274	7	3577	3577	3598	327	9	18	1	0	316	1159	100	84	82	1156115	0.187	0	0	0
3	15	10	"BSA"	"BSA"	14960	5120	200	3703	3727	291	7	3599	3599	3627	327	9	25	4	0	316	1159	100	104	128	1177712	0.306	0	0	0
3	16	10	"BSA"	"BSA"	15230	5120	200	3665	3731	336	9	3688	3688	3755	476	12	11	0	0	316	1475	100	-23	43	1179084	-0.050	0	0	0
3	1	11	"BSA"	"BSA"	11150	5400	200	3411	3403	223	6	3259	3259	3266	240	7	33	5	0	316	1400	100	152	144	1075314	0.571	0	0	0
3	2	11	"BSA"	"BSA"	11420	5400	200	3356	3357	222	6	3290	3290	3300	223	6	23	4	0	316	1097	100	66	67	1060922	0.256	0	0	0
3	3	11	"BSA"	"BSA"	11690	5400	200	3379	3394	242	7	3329	3329	3332	230	6	21	7	0	316	1059	100	50	65	1072365	0.270	0	0	0
3	4	11	"BSA"	"BSA"	11960	5400	200	3407	3446	242	7	3352	3352	3357	236	7	26	5	0	316	1104	100	55	94	1088819	0.377	0	0	0
3	5	11	"BSA"	"BSA"	12240	5400	200	3419	3419	240	7	3385	3385	3378	234	6	21	2	0	316	1143	100	34	34	1080332	0.175	0	0	0
3	6	11	"BSA"	"BSA"	12510	5400	200	3496	3514	273	7	3443	3443	3438	253	7	19	4	0	316	1114	100	53	71	1110382	0.300	0	0	0
3	7	11	"BSA"	"BSA"	12780	5400	200	3517	3540	271	7	3477	3477	3497	277	7	22	3	0	316	1114	100	40	63	1118596	0.155	0	0	0
3	8	11	"BSA"	"BSA"	13050	5400	200	3682	3680	250	6	3510	3510	3532	300	8	30	5	0	316	1114	100	172	170	1162773	0.493	0	0	0
3	9	11	"BSA"	"BSA"	13320	5400	200	3553	3559	239	6	3534	3534	3557	347	9	9	0	0	316	1159	100	19	25	1124721	0.006	0	0	0
3	10	11	"BSA"	"BSA"	13600	5400	200	3556	3570	230	6	3503	3503	3518	326	9	12	0	0	316	1159	100	53	67	1127986	0.160	0	0	0
3	11	11	"BSA"	"BSA"	13870	5400	200	3585	3574	253	7	3471	3471	3487	261	7	27	4	0	316	1114	100	114	103	1129238	0.333	0	0	0
3	12	11	"BSA"	"BSA"	14140	5400	200	3626	3641	260	7	3531	3531	3561	372	10	12	0	0	316	1114	100	95	110	1150617	0.215	0	0	0
3	13	11	"BSA"	"BSA"	14410	5400	200	3851	3892	359	9	3604	3604	3642	417	11	29	7	0	316	1114	100	247	288	1229746	0.600	0	0	0
3	14	11	"BSA"	"BSA"	14680	5400	200	3570	3589	266	7	3586	3586	3618	344	9	11	0	0	316	1159	100	-16	3	1134081	-0.084	0	0	0
3	15	11	"BSA"	"BSA"	14960	5400	200	3683	3688	288	7	3541	3541	3576	303	8	31	4	0	316	1159	100	142	147	1165396	0.370	0	0	0
3	16	11	"BSA"	"BSA"	15230	5400	200	3600	3634	312	8	3582	3582	3626	366	10	16	2	0	316	1475	100	18	52	1148203	0.022	0	0	0
3	1	12	"BSA"	"BSA"	11150	5670	200	3414	3435	238	6	3353	3353	3389	302	8	17	2	0	316	1365	100	61	82	1085385	0.152	0	0	0
3	2	12	"BSA"	"BSA"	11420	5670	200	3389	3405	233	6	3297	3297	3296	229	6	29	8	0	316	1068	100	92	108	1075857	0.476	0	0	0
3	3	12	"BSA"	"BSA"	11690	5670	200	3395	3394	216	6	3325	3325	3333	235	7	21	3	0	316	1068	100	70	69	1072393	0.260	0	0	0
3	4	12	"BSA"	"BSA"	11960	5670	200	3448	3447	246	7	3352	3352	3369	246	7	29	4	0	316	1114	100	96	95	1089283	0.317	0	0	0
3	5	12	"BSA"	"BSA"	12240	5670	200	3425	3436	232	6	3401	3401	3402	237	6	18	3	0	316	1114	100	24	35	1085933	0.143	0	0	0
3	6	12	"BSA"	"BSA"	12510	5670	200	3522	3538	243	6	3456	3456	3484	338	9	15	0	0	316	1068	100	66	82	1118128	0.160	0	0	0
3	7	12	"SLA2_625"	"SLA2_625"	12780	5670	200	3462	3474	307	8	3484	3484	3513	350	9	8	2	0	316	1068	100	-22	-10	1097723	-0.111	0	0	0
3	8	12	"SLA2_625"	"SLA2_625"	13050	5670	200	3522	3565	336	9	3490	3490	3503	269	7	19	4	0	316	1068	100	32	75	1126446	0.230	0	0	0
3	9	12	"BSA"	"BSA"	13320	5670	200	3516	3509	253	7	3533	3533	3556	306	8	10	0	0	316	1114	100	-17	-24	1108752	-0.154	0	0	0
3	10	12	"BSA"	"BSA"	13600	5670	200	3674	3678	226	6	3509	3509	3525	309	8	27	3	0	316	1103	100	165	169	1162105	0.495	0	0	0
3	11	12	"BSA"	"BSA"	13870	5670	200	3574	3598	266	7	3461	3461	3469	248	7	29	6	0	316	1033	100	113	137	1136894	0.520	0	0	0
3	12	12	"BSA"	"BSA"	14140	5670	200	3594	3612	235	6	3490	3490	3519	362	10	15	0	0	316	1033	100	104	122	1141316	0.257	0	0	0
3	13	12	"BSA"	"BSA"	14410	5670	200	3622	3872	797	20	3504	3504	3562	419	11	29	19	0	316	1057	100	118	368	1223687	0.740	0	0	0
3	14	12	"BSA"	"BSA"	14680	5670	200	3443	3465	265	7	3505	3505	3539	338	9	8	1	0	316	1114	100	-62	-40	1094842	-0.219	0	0	0
3	15	12	"BSA"	"BSA"	14960	5670	200	3539	3534	235	6	3470	3470	3488	285	8	17	1	0	316	1114	100	69	64	1116597	0.161	0	0	0
3	16	12	"BSA"	"BSA"	15230	5670	200	3566	3597	404	11	3470	3470	3492	280	8	25	4	0	316	1440	100	96	127	1136659	0.375	0	0	0
3	1	13	"BSA"	"BSA"	11150	5940	200	3421	3438	236	6	3384	3384	3443	442	12	5	0	0	316	1365	100	37	54	1086366	-0.011	0	0	0
3	2	13	"BSA"	"BSA"	11420	5940	200	3400	3426	233	6	3318	3318	3324	238	7	27	4	0	316	1068	100	82	108	1082525	0.429	0	0	0
3	3	13	"BSA"	"BSA"	11690	5940	200	3423	3409	228	6	3346	3346	3360	238	7	21	3	0	316	1068	100	77	63	1077396	0.206	0	0	0
3	4	13	"BSA"	"BSA"	11960	5940	200	3458	3481	241	6	3394	3394	3402	240	7	26	6	0	316	1114	100	64	87	1100096	0.329	0	0	0
3	5	13	"BSA"	"BSA"	12240	5940	200	3445	3448	238	6	3403	3403	3416	243	7	20	3	0	316	1114	100	42	45	1089614	0.132	0	0	0
3	6	13	"BSA"	"BSA"	12510	5940	200	3502	3544	296	8	3436	3436	3464	345	9	16	3	0	316	1068	100	66	108	1119960	0.232	0	0	0
3	7	13	"BSA"	"BSA"	12780	5940	200	3522	3534	239	6	3517	3517	3550	371	10	5	0	0	316	1068	100	5	17	1116652	-0.043	0	0	0
3	8	13	"BSA"	"BSA"	13050	5940	200	3527	3535	221	6	3497	3497	3520	284	8	15	0	0	316	1068	100	30	38	1117133	0.053	0	0	0
3	9	13	"BSA"	"BSA"	13320	5940	200	3517	3552	268	7	3486	3486	3500	263	7	22	5	0	316	1114	100	31	66	1122277	0.198	0	0	0
3	10	13	"BSA"	"BSA"	13600	5940	200	3489	3551	475	13	3463	3463	3477	266	7	21	6	0	316	1115	100	26	88	1122052	0.278	0	0	0
3	11	13	"SLA2_25"	"SLA2_25"	13870	5930	210	3618	3643	308	8	3427	3427	3435	242	7	41	17	0	316	1099	100	191	216	1151176	0.860	0	0	0
3	12	13	"SLA2_25"	"SLA2_25"	14140	5930	210	3704	3743	353	9	3443	3443	3452	242	7	52	22	0	316	1099	100	261	300	1182705	1.202	0	0	0
3	13	13	"BSA"	"BSA"	14410	5940	200	3530	3546	235	6	3420	3420	3425	232	6	33	7	0	316	1069	100	110	126	1120569	0.522	0	0	0
3	14	13	"BSA"	"BSA"	14680	5940	200	3537	3518	258	7	3416	3416	3422	237	6	32	6	0	316	1114	100	121	102	1111614	0.405	0	0	0
3	15	13	"BSA"	"BSA"	14960	5940	200	3500	3510	255	7	3418	3418	3415	234	6	28	7	0	316	1114	100	82	92	1109186	0.406	0	0	0
3	16	13	"BSA"	"BSA"	15230	5940	200	3511	3561	457	12	3429	3429	3433	237	6	27	6	0	316	1440	100	82	132	1125224	0.540	0	0	0
3	1	14	"BSA"	"BSA"	11150	6210	200	3489	3500	228	6	3366	3366	3401	405	11	12	0	0	316	1365	100	123	134	1105856	0.244	0	0	0
3	2	14	"BSA"	"BSA"	11420	6210	200	3465	3479	242	6	3381	3381	3389	238	7	27	6	0	316	1068	100	84	98	1099331	0.378	0	0	0
3	3	14	"BSA"	"BSA"	11690	6210	200	3435	3452	252	7	3397	3397	3405	239	7	21	5	0	316	1068	100	38	55	1090958	0.197	0	0	0
3	4	14	"BSA"	"BSA"	11960	6210	200	3517	3515	247	7	3409	3409	3422	232	6	29	6	0	316	1114	100	108	106	1110894	0.401	0	0	0
3	5	14	"BSA"	"BSA"	12240	6210	200	3488	3495	244	6	3405	3405	3416	240	7	23	6	0	316	1114	100	83	90	1104561	0.329	0	0	0
3	6	14	"BSA"	"BSA"	12510	6210	200	3514	3525	248	7	3432	3432	3438	246	7	27	6	0	316	1068	100	82	93	1113853	0.354	0	0	0
3	7	14	"BSA"	"BSA"	12780	6210	200	3573	3593	270	7	3522	3522	3543	294	8	19	4	0	316	1068	100	51	71	1135469	0.170	0	0	0
3	8	14	"BSA"	"BSA"	13050	6210	200	3589	3587	243	6	3540	3540	3561	294	8	13	1	0	316	1068	100	49	47	1133529	0.088	0	0	0
3	9	14	"BSA"	"BSA"	13320	6210	200	3626	3631	241	6	3562	3562	3576	303	8	15	1	0	316	1114	100	64	69	1147414	0.182	0	0	0
3	10	14	"BSA"	"BSA"	13600	6210	200	3530	3548	233	6	3497	3497	3531	309	8	13	1	0	316	1125	100	33	51	1121027	0.055	0	0	0
3	11	14	"BSA"	"BSA"	13870	6210	200	3571	3565	241	6	3433	3433	3437	234	6	33	7	0	316	1103	100	138	132	1126553	0.547	0	0	0
3	12	14	"BSA"	"BSA"	14140	6210	200	3561	3566	236	6	3454	3454	3463	235	6	29	7	0	316	1103	100	107	112	1126858	0.438	0	0	0
3	13	14	"BSA"	"BSA"	14410	6210	200	3460	3492	243	6	3460	3460	3461	238	6	20	4	0	316	1079	100	0	32	1103374	0.130	0	0	0
3	14	14	"BSA"	"BSA"	14680	6210	200	3458	3474	230	6	3438	3438	3443	238	6	18	3	0	316	1114	100	20	36	1097866	0.130	0	0	0
3	15	14	"BSA"	"BSA"	14960	6210	200	3559	3561	251	7	3426	3426	3429	231	6	32	8	0	316	1114	100	133	135	1125282	0.571	0	0	0
3	16	14	"BSA"	"BSA"	15230	6210	200	3572	3579	244	6	3419	3419	3426	240	7	36	9	0	316	1440	100	153	160	1130975	0.638	0	0	0
3	1	15	"BSA"	"BSA"	11150	6480	200	3577	3582	264	7	3404	3404	3414	235	6	37	11	0	316	1400	100	173	178	1131836	0.715	0	0	0
3	2	15	"BSA"	"BSA"	11420	6480	200	3554	3545	249	7	3434	3434	3443	242	7	30	4	0	316	1114	100	120	111	1120109	0.421	0	0	0
3	3	15	"BSA"	"BSA"	11690	6480	200	3520	3530	247	6	3436	3436	3451	257	7	22	4	0	316	1114	100	84	94	1115456	0.307	0	0	0
3	4	15	"BSA"	"BSA"	11960	6480	200	3521	3531	241	6	3432	3432	3449	260	7	25	3	0	316	1159	100	89	99	1115668	0.315	0	0	0
3	5	15	"BSA"	"BSA"	12240	6480	200	3596	3613	307	8	3452	3452	3475	259	7	36	12	0	316	1159	100	144	161	1141793	0.533	0	0	0
3	6	15	"BSA"	"BSA"	12510	6480	200	3578	3594	273	7	3513	3513	3521	255	7	24	4	0	316	1114	100	65	81	1135753	0.286	0	0	0
3	7	15	"BSA"	"BSA"	12780	6480	200	3658	3672	287	7	3534	3534	3549	275	7	26	8	0	316	1114	100	124	138	1160412	0.447	0	0	0
3	8	15	"BSA"	"BSA"	13050	6480	200	3760	3788	357	9	3555	3555	3577	272	7	41	13	0	316	1114	100	205	233	1197088	0.776	0	0	0
3	9	15	"BSA"	"BSA"	13320	6480	200	3729	3751	269	7	3641	3641	3659	314	8	23	4	0	316	1159	100	88	110	1185437	0.293	0	0	0
3	10	15	"BSA"	"BSA"	13600	6480	200	3548	3563	273	7	3566	3566	3588	336	9	10	0	0	316	1159	100	-18	-3	1125874	-0.074	0	0	0
3	11	15	"BSA"	"BSA"	13870	6480	200	3543	3559	240	6	3460	3460	3460	244	7	28	5	0	316	1114	100	83	99	1124623	0.406	0	0	0
3	12	15	"BSA"	"BSA"	14140	6480	200	3585	3592	239	6	3469	3469	3480	249	7	28	7	0	316	1092	100	116	123	1135122	0.450	0	0	0
3	13	15	"BSA"	"BSA"	14410	6480	200	3506	3520	238	6	3463	3463	3477	248	7	19	4	0	316	1044	100	43	57	1112207	0.173	0	0	0
3	14	15	"BSA"	"BSA"	14680	6480	200	3548	3565	240	6	3457	3457	3460	248	7	25	6	0	316	1089	100	91	108	1126693	0.423	0	0	0
3	15	15	"BSA"	"BSA"	14960	6480	200	3607	3617	234	6	3444	3444	3448	239	6	38	10	0	316	1139	100	163	173	1142997	0.707	0	0	0
3	16	15	"BSA"	"BSA"	15230	6480	200	3525	3521	246	6	3431	3431	3430	239	6	25	3	0	316	1475	100	94	90	1112734	0.381	0	0	0
3	1	16	"BSA"	"BSA"	11150	6760	200	3614	3629	284	7	3438	3438	3451	247	7	35	11	0	316	1729	100	176	191	1146751	0.721	0	0	0
3	2	16	"BSA"	"BSA"	11420	6760	200	3668	3680	248	6	3490	3490	3504	264	7	33	9	0	316	1486	100	178	190	1163037	0.667	0	0	0
3	3	16	"BSA"	"BSA"	11690	6760	200	3586	3574	251	7	3487	3487	3507	290	8	18	3	0	316	1486	100	99	87	1129472	0.231	0	0	0
3	4	16	"BSA"	"BSA"	11960	6760	200	3590	3610	243	6	3515	3515	3530	275	7	23	3	0	316	1520	100	75	95	1140635	0.291	0	0	0
3	5	16	"BSA"	"BSA"	12240	6760	200	3828	3847	388	10	3623	3623	3675	375	10	31	10	0	316	1520	100	205	224	1215681	0.459	0	0	0
3	6	16	"BSA"	"BSA"	12510	6760	200	3671	3684	260	7	3751	3751	3865	482	12	1	0	0	316	1486	100	-80	-67	1164058	-0.376	0	0	0
3	7	16	"BSA"	"BSA"	12780	6760	200	3748	3760	276	7	3714	3714	3812	461	12	6	1	0	316	1486	100	34	46	1188306	-0.113	0	0	0
3	8	16	"BSA"	"BSA"	13050	6760	200	3829	3923	746	19	3622	3622	3654	325	8	33	8	0	316	1486	100	207	301	1239723	0.828	0	0	0
3	9	16	"BSA"	"BSA"	13320	6760	200	3771	3782	288	7	3642	3642	3673	334	9	21	4	0	316	1520	100	129	140	1195152	0.326	0	0	0
3	10	16	"BSA"	"BSA"	13600	6760	200	3595	3595	249	6	3529	3529	3560	316	8	15	0	0	316	1520	100	66	66	1136088	0.111	0	0	0
3	11	16	"BSA"	"BSA"	13870	6760	200	3660	3664	268	7	3589	3589	3642	401	11	10	0	0	316	1486	100	71	75	1157970	0.055	0	0	0
3	12	16	"BSA"	"BSA"	14140	6760	200	3603	3608	263	7	3536	3536	3573	319	8	15	2	0	316	1488	100	67	72	1140038	0.110	0	0	0
3	13	16	"SLA2_25"	"SLA2_25"	14410	6740	210	3938	3968	352	8	3453	3453	3463	245	7	75	48	0	316	1478	100	485	515	1253757	2.061	0	0	0
3	14	16	"SLA2_25"	"SLA2_25"	14680	6740	210	3916	3967	378	9	3480	3480	3497	292	8	67	34	0	316	1515	100	436	487	1253675	1.610	0	0	0
3	15	16	"BSA"	"BSA"	14960	6760	200	3615	3617	248	6	3481	3481	3490	256	7	30	8	0	316	1522	100	134	136	1143019	0.496	0	0	0
3	16	16	"BSA"	"BSA"	15230	6760	200	3751	3781	304	8	3481	3481	3491	292	8	47	17	0	316	1804	100	270	300	1194739	0.993	0	0	0
4	1	1	"BSA"	"BSA"	15670	2750	200	3722	3739	379	10	3765	3765	3796	367	9	15	3	0	316	1804	100	-43	-26	1181536	-0.155	0	0	0
4	2	1	"BSA"	"BSA"	15950	2750	200	3732	3761	375	9	3893	3893	3909	372	9	10	1	0	316	1475	100	-161	-132	1188563	-0.398	0	0	0
4	3	1	"BSA"	"BSA"	16220	2750	200	3802	3856	450	11	3981	3981	4003	430	10	10	2	0	316	1440	100	-179	-125	1218350	-0.342	0	0	0
4	4	1	"BSA"	"BSA"	16490	2750	200	3831	3876	410	10	3995	3995	4046	478	11	9	0	0	316	1440	100	-164	-119	1224765	-0.356	0	0	0
4	5	1	"BSA"	"BSA"	16760	2750	200	3937	3963	416	10	4192	4192	4267	589	13	4	0	0	316	1440	100	-255	-229	1252204	-0.516	0	0	0
4	6	1	"BSA"	"BSA"	17030	2750	200	4162	4217	417	9	4290	4290	4347	555	12	8	0	0	316	1475	100	-128	-73	1332725	-0.234	0	0	0
4	7	1	"BSA"	"BSA"	17310	2750	200	4176	4241	483	11	4262	4262	4283	429	10	18	4	0	316	1475	100	-86	-21	1340300	-0.098	0	0	0
4	8	1	"BSA"	"BSA"	17580	2750	200	4290	4369	603	13	4301	4301	4339	463	10	23	6	0	316	1440	100	-11	68	1380572	0.065	0	0	0
4	9	1	"BSA"	"BSA"	17850	2750	200	4343	4365	404	9	4346	4346	4384	465	10	13	1	0	316	1440	100	-3	19	1379399	-0.041	0	0	0
4	10	1	"BSA"	"BSA"	18120	2750	200	4286	4301	412	9	4413	4413	4454	435	9	10	0	0	316	1440	100	-127	-112	1359000	-0.352	0	0	0
4	11	1	"BSA"	"BSA"	18390	2750	200	4513	4517	417	9	4567	4567	4594	452	9	11	0	0	316	1475	100	-54	-50	1427515	-0.170	0	0	0
4	12	1	"BSA"	"BSA"	18670	2750	200	4796	4793	533	11	4747	4747	4771	481	10	15	3	0	316	1475	100	49	46	1514633	0.046	0	0	0
4	13	1	"BSA"	"BSA"	18940	2750	200	5011	5017	454	9	4901	4901	4920	455	9	20	5	0	316	1440	100	110	116	1585239	0.213	0	0	0
4	14	1	"BSA"	"BSA"	19210	2750	200	4871	4923	496	10	5030	5030	5054	495	9	12	1	0	316	1440	100	-159	-107	1555632	-0.265	0	0	0
4	15	1	"BSA"	"BSA"	19480	2750	200	5347	5314	510	9	5426	5426	5449	556	10	9	0	0	316	1440	100	-79	-112	1679362	-0.243	0	0	0
4	16	1	"BSA"	"BSA"	19750	2750	200	5731	5761	550	9	5589	5589	5424	873	16	10	0	0	316	1769	100	142	172	1820394	0.386	0	0	0
4	1	2	"BSA"	"BSA"	15670	3020	200	3791	3821	333	8	3817	3817	3861	575	14	5	0	0	316	1486	100	-26	4	1207583	-0.070	0	0	0
4	2	2	"BSA"	"BSA"	15950	3020	200	3824	3857	310	8	3937	3937	3954	376	9	8	0	0	316	1114	100	-113	-80	1218723	-0.258	0	0	0
4	3	2	"BSA"	"BSA"	16220	3020	200	4069	4106	412	10	4065	4065	4122	463	11	17	2	0	316	1068	100	4	41	1297550	-0.035	0	0	0
4	4	2	"BSA"	"BSA"	16490	3020	200	4022	4049	419	10	4186	4186	4225	475	11	7	0	0	316	1068	100	-164	-137	1279575	-0.371	0	0	0
4	5	2	"BSA"	"BSA"	16760	3020	200	4122	4231	550	12	4331	4331	4423	574	12	10	1	0	316	1068	100	-209	-100	1337040	-0.334	0	0	0
4	6	2	"BSA"	"BSA"	17030	3020	200	4060	4057	364	8	4449	4449	4535	568	12	0	0	0	316	1114	100	-389	-392	1281893	-0.842	0	0	0
4	7	2	"BSA"	"BSA"	17310	3020	200	4221	4235	383	9	4398	4398	4436	471	10	5	0	0	316	1114	100	-177	-163	1338300	-0.427	0	0	0
4	8	2	"BSA"	"BSA"	17580	3020	200	4361	4396	441	10	4430	4430	4445	474	10	11	3	0	316	1068	100	-69	-34	1389195	-0.103	0	0	0
4	9	2	"BSA"	"BSA"	17850	3020	200	4459	4451	496	11	4590	4590	4605	489	10	11	1	0	316	1068	100	-131	-139	1406504	-0.315	0	0	0
4	10	2	"BSA"	"BSA"	18120	3020	200	4401	4470	461	10	4655	4655	4700	486	10	9	1	0	316	1068	100	-254	-185	1412676	-0.473	0	0	0
4	11	2	"BSA"	"BSA"	18390	3020	200	4540	4574	460	10	4714	4714	4738	498	10	11	0	0	316	1114	100	-174	-140	1445462	-0.329	0	0	0
4	12	2	"BSA"	"BSA"	18670	3020	200	4835	4825	568	11	4819	4819	4838	539	11	16	3	0	316	1114	100	16	6	1524615	-0.024	0	0	0
4	13	2	"BSA"	"BSA"	18940	3020	200	4718	4796	542	11	4950	4950	4976	566	11	12	0	0	316	1068	100	-232	-154	1515444	-0.318	0	0	0
4	14	2	"BSA"	"BSA"	19210	3020	200	4911	4930	555	11	5164	5164	5211	542	10	9	1	0	316	1068	100	-253	-234	1557728	-0.518	0	0	0
4	15	2	"BSA"	"BSA"	19480	3020	200	5203	5381	914	16	5466	5466	5475	528	9	13	6	0	316	1068	100	-263	-85	1700301	-0.178	0	0	0
4	16	2	"BSA"	"BSA"	19750	3020	200	5883	5850	488	8	5410	5410	5229	868	16	19	0	0	316	1440	100	473	440	1848474	0.715	0	0	0
4	1	3	"BSA"	"BSA"	15670	3290	200	3706	3741	367	9	3820	3820	3858	580	15	3	0	0	316	1486	100	-114	-79	1182272	-0.202	0	0	0
4	2	3	"BSA"	"BSA"	15950	3290	200	3795	3827	325	8	3990	3990	4037	405	10	5	0	0	316	1114	100	-195	-163	1209388	-0.519	0	0	0
4	3	3	"BSA"	"BSA"	16220	3290	200	3873	3883	344	8	4173	4173	4215	454	10	1	0	0	316	1068	100	-300	-290	1226991	-0.731	0	0	0
4	4	3	"BSA"	"BSA"	16490	3290	200	4016	4048	416	10	4193	4193	4238	452	10	8	0	0	316	1068	100	-177	-145	1279215	-0.420	0	0	0
4	5	3	"BSA"	"BSA"	16760	3290	200	4260	4260	377	8	4204	4204	4247	426	10	15	1	0	316	1068	100	56	56	1346037	0.031	0	0	0
4	6	3	"BSA"	"BSA"	17030	3290	200	4171	4249	519	12	4359	4359	4403	482	10	14	2	0	316	1114	100	-188	-110	1342801	-0.320	0	0	0
4	7	3	"BSA"	"BSA"	17310	3290	200	4304	4348	510	11	4469	4469	4491	488	10	11	2	0	316	1114	100	-165	-121	1373982	-0.293	0	0	0
4	8	3	"BSA"	"BSA"	17580	3290	200	4432	4477	475	10	4492	4492	4506	477	10	15	3	0	316	1068	100	-60	-15	1414598	-0.061	0	0	0
4	9	3	"BSA"	"BSA"	17850	3290	200	4381	4408	496	11	4585	4585	4615	484	10	10	0	0	316	1068	100	-204	-177	1392826	-0.428	0	0	0
4	10	3	"BSA"	"BSA"	18120	3290	200	4399	4499	561	12	4681	4681	4720	511	10	13	1	0	316	1068	100	-282	-182	1421652	-0.432	0	0	0
4	11	3	"BSA"	"BSA"	18390	3290	200	4607	4658	560	12	4764	4764	4796	499	10	14	4	0	316	1114	100	-157	-106	1471991	-0.277	0	0	0
4	12	3	"BSA"	"BSA"	18670	3290	200	4701	4718	474	10	4864	4864	4899	541	11	6	1	0	316	1114	100	-163	-146	1490758	-0.335	0	0	0
4	13	3	"BSA"	"BSA"	18940	3290	200	4725	4795	499	10	4977	4977	5017	572	11	6	1	0	316	1068	100	-252	-182	1515068	-0.388	0	0	0
4	14	3	"BSA"	"BSA"	19210	3290	200	4742	4828	552	11	5097	5097	5151	528	10	7	2	0	316	1068	100	-355	-269	1525514	-0.612	0	0	0
4	15	3	"BSA"	"BSA"	19480	3290	200	5078	5067	403	7	5387	5387	5418	572	10	1	0	0	316	1068	100	-309	-320	1601103	-0.614	0	0	0
4	16	3	"BSA"	"BSA"	19750	3290	200	5400	5513	635	11	5160	5160	4988	967	19	16	1	0	316	1440	100	240	353	1741956	0.543	0	0	0
4	1	4	"BSA"	"BSA"	15670	3560	200	3860	3883	395	10	3858	3858	3892	397	10	18	3	0	316	1486	100	2	25	1227127	-0.023	0	0	0
4	2	4	"BSA"	"BSA"	15950	3560	200	3861	3893	371	9	4057	4057	4087	415	10	6	0	0	316	1114	100	-196	-164	1230103	-0.467	0	0	0
4	3	4	"SLA2_125"	"SLA2_125"	16220	3560	200	4010	4021	399	9	4168	4168	4227	459	10	6	0	0	316	1068	100	-158	-147	1270648	-0.449	0	0	0
4	4	4	"SLA2_125"	"SLA2_125"	16490	3560	200	4179	4206	327	7	4186	4186	4258	466	10	11	0	0	316	1068	100	-7	20	1328983	-0.112	0	0	0
4	5	4	"BSA"	"BSA"	16760	3560	200	4164	4174	397	9	4254	4254	4285	438	10	10	2	0	316	1068	100	-90	-80	1318879	-0.253	0	0	0
4	6	4	"BSA"	"BSA"	17030	3560	200	4196	4223	456	10	4384	4384	4407	481	10	8	1	0	316	1114	100	-188	-161	1334384	-0.383	0	0	0
4	7	4	"BSA"	"BSA"	17310	3560	200	4114	4149	475	11	4455	4455	4478	505	11	5	1	0	316	1114	100	-341	-306	1311207	-0.651	0	0	0
4	8	4	"BSA"	"BSA"	17580	3560	200	4339	4355	387	8	4543	4543	4547	510	11	3	0	0	316	1068	100	-204	-188	1376048	-0.376	0	0	0
4	9	4	"BSA"	"BSA"	17850	3560	200	4393	4410	494	11	4568	4568	4596	458	9	11	1	0	316	1068	100	-175	-158	1393711	-0.406	0	0	0
4	10	4	"BSA"	"BSA"	18120	3560	200	4554	4563	461	10	4621	4621	4671	493	10	11	1	0	316	1068	100	-67	-58	1442027	-0.219	0	0	0
4	11	4	"BSA"	"BSA"	18390	3560	200	4713	4777	510	10	4753	4753	4776	489	10	20	4	0	316	1114	100	-40	24	1509558	0.002	0	0	0
4	12	4	"BSA"	"BSA"	18670	3560	200	4625	4628	407	8	4806	4806	4827	466	9	4	0	0	316	1114	100	-181	-178	1462313	-0.427	0	0	0
4	13	4	"BSA"	"BSA"	18940	3560	200	4657	4712	439	9	4752	4752	4731	611	12	7	0	0	316	1068	100	-95	-40	1488893	-0.031	0	0	0
4	14	4	"BSA"	"BSA"	19210	3560	200	4838	4857	475	9	4774	4774	4761	660	13	11	0	0	316	1068	100	64	83	1534780	0.145	0	0	0
4	15	4	"BSA"	"BSA"	19480	3560	200	5276	5261	514	9	5256	5256	5264	679	12	10	0	0	316	1068	100	20	5	1662629	-0.004	0	0	0
4	16	4	"BSA"	"BSA"	19750	3560	200	5329	5333	496	9	4988	4988	4902	959	19	13	0	0	316	1440	100	341	345	1685261	0.449	0	0	0
4	1	5	"BSA"	"BSA"	15670	3830	200	3820	3852	361	9	3870	3870	3900	394	10	13	1	0	316	1520	100	-50	-18	1217217	-0.122	0	0	0
4	2	5	"BSA"	"BSA"	15950	3830	200	3991	3980	374	9	4028	4028	4042	384	9	10	1	0	316	1159	100	-37	-48	1257624	-0.161	0	0	0
4	3	5	"BSA"	"BSA"	16220	3830	200	3828	3882	390	10	4134	4134	4187	458	10	5	0	0	316	1114	100	-306	-252	1226819	-0.666	0	0	0
4	4	5	"BSA"	"BSA"	16490	3830	200	4208	4226	401	9	4198	4198	4253	459	10	15	1	0	316	1114	100	10	28	1335349	-0.059	0	0	0
4	5	5	"PKA_25"	"PKA_25"	16760	3830	200	4107	4177	504	12	4238	4238	4269	399	9	14	6	0	316	1114	100	-131	-61	1320011	-0.231	0	0	0
4	6	5	"PKA_25"	"PKA_25"	17030	3830	200	4200	4232	482	11	4366	4366	4388	464	10	10	2	0	316	1159	100	-166	-134	1337360	-0.336	0	0	0
4	7	5	"BSA"	"BSA"	17310	3830	200	4160	4211	589	13	4458	4458	4489	493	10	9	1	0	316	1159	100	-298	-247	1330610	-0.564	0	0	0
4	8	5	"BSA"	"BSA"	17580	3830	200	4282	4341	477	10	4522	4522	4533	476	10	10	1	0	316	1114	100	-240	-181	1371776	-0.403	0	0	0
4	9	5	"MYO4_25"	"MYO4_25"	17850	3830	200	4480	4573	537	11	4564	4564	4760	2390	50	0	0	0	316	1114	100	-84	9	1445144	-0.078	0	0	0
4	10	5	"MYO4_25"	"MYO4_25"	18120	3830	200	4612	4636	469	10	4612	4612	4824	2394	49	0	0	0	316	1114	100	0	24	1465060	-0.079	0	0	0
4	11	5	"BSA"	"BSA"	18390	3830	200	4688	4751	552	11	4695	4695	4703	504	10	19	6	0	316	1159	100	-7	56	1501278	0.095	0	0	0
4	12	5	"BSA"	"BSA"	18670	3830	200	4570	4617	585	12	4617	4617	4606	505	10	18	6	0	316	1159	100	-47	0	1459000	0.022	0	0	0
4	13	5	"BSA"	"BSA"	18940	3830	200	3753	3785	363	9	4387	4387	4354	602	13	0	0	0	316	1114	100	-634	-602	1195968	-0.945	0	0	0
4	14	5	"BSA"	"BSA"	19210	3830	200	4598	4604	670	14	4564	4564	4520	661	14	21	2	0	316	1114	100	34	40	1454822	0.127	0	0	0
4	15	5	"BSA"	"BSA"	19480	3830	200	4891	4894	534	10	5071	5071	5117	620	12	8	0	0	316	1114	100	-180	-177	1546634	-0.360	0	0	0
4	16	5	"BSA"	"BSA"	19750	3830	200	5348	5386	568	10	5089	5089	5002	904	18	13	0	0	316	1475	100	259	297	1701984	0.425	0	0	0
4	1	6	"BSA"	"BSA"	15670	4110	200	3774	3805	342	8	3892	3892	3923	382	9	7	1	0	316	1520	100	-118	-87	1202263	-0.309	0	0	0
4	2	6	"BSA"	"BSA"	15950	4110	200	3912	3908	330	8	4053	4053	4087	375	9	6	0	0	316	1159	100	-141	-145	1235038	-0.477	0	0	0
4	3	6	"BSA"	"BSA"	16220	4110	200	4044	4081	363	8	4120	4120	4163	417	10	8	2	0	316	1114	100	-76	-39	1289593	-0.197	0	0	0
4	4	6	"BSA"	"BSA"	16490	4110	200	4055	4139	456	11	4178	4178	4197	428	10	15	5	0	316	1114	100	-123	-39	1308015	-0.136	0	0	0
4	5	6	"BSA"	"BSA"	16760	4110	200	4086	4140	441	10	4186	4186	4192	400	9	16	3	0	316	1114	100	-100	-46	1308229	-0.130	0	0	0
4	6	6	"BSA"	"BSA"	17030	4110	200	4222	4236	432	10	4281	4281	4320	434	10	12	2	0	316	1159	100	-59	-45	1338632	-0.194	0	0	0
4	7	6	"BSA"	"BSA"	17310	4110	200	4135	4166	454	10	4403	4403	4440	460	10	4	0	0	316	1159	100	-268	-237	1316450	-0.596	0	0	0
4	8	6	"BSA"	"BSA"	17580	4110	200	4291	4364	524	12	4510	4510	4518	473	10	13	3	0	316	1114	100	-219	-146	1378967	-0.326	0	0	0
4	9	6	"BSA"	"BSA"	17850	4110	200	4419	4463	553	12	4589	4589	4780	2394	50	0	0	0	316	1114	100	-170	-126	1410378	-0.132	0	0	0
4	10	6	"BSA"	"BSA"	18120	4110	200	4289	4395	479	10	4591	4591	4792	2392	49	0	0	0	316	1114	100	-302	-196	1388821	-0.166	0	0	0
4	11	6	"BSA"	"BSA"	18390	4110	200	4328	4361	381	8	4481	4481	4459	583	13	4	0	0	316	1159	100	-153	-120	1378016	-0.168	0	0	0
4	12	6	"BSA"	"BSA"	18670	4110	200	4262	4240	490	11	4231	4231	4269	619	14	10	0	0	316	1159	100	31	9	1339785	-0.047	0	0	0
4	13	6	"BSA"	"BSA"	18940	4110	200	4461	4510	463	10	4305	4305	4315	592	13	19	4	0	316	1114	100	156	205	1425096	0.329	0	0	0
4	14	6	"BSA"	"BSA"	19210	4110	200	4560	4599	486	10	4624	4624	4608	561	12	10	2	0	316	1114	100	-64	-25	1453149	-0.016	0	0	0
4	15	6	"BSA"	"SLA2_125"	19480	4110	200	4823	4851	509	10	4943	4943	4991	553	11	10	2	0	316	1114	100	-120	-92	1533004	-0.253	0	0	0
4	16	6	"BSA"	"SLA2_125"	19750	4110	200	5498	5615	761	13	5011	5011	4916	842	17	32	7	0	316	1475	100	487	604	1774479	0.830	0	0	0
4	1	7	"BSA"	"BSA"	15670	4380	200	3849	3846	328	8	3892	3892	3935	424	10	6	0	0	316	1486	100	-43	-46	1215442	-0.210	0	0	0
4	2	7	"BSA"	"BSA"	15950	4380	200	3909	3931	322	8	4092	4092	4113	448	10	4	0	0	316	1114	100	-183	-161	1242228	-0.406	0	0	0
4	3	7	"BSA"	"BSA"	16220	4380	200	3970	3991	412	10	4118	4118	4148	398	9	7	2	0	316	1068	100	-148	-127	1261133	-0.394	0	0	0
4	4	7	"BSA"	"BSA"	16490	4380	200	4029	4098	494	12	4101	4101	4121	399	9	20	8	0	316	1068	100	-72	-3	1295023	-0.058	0	0	0
4	5	7	"BSA"	"BSA"	16760	4380	200	4279	4292	363	8	4152	4152	4169	403	9	25	2	0	316	1068	100	127	140	1356289	0.305	0	0	0
4	6	7	"BSA"	"BSA"	17030	4380	200	4380	4412	384	8	4229	4229	4275	427	9	24	4	0	316	1114	100	151	183	1394344	0.321	0	0	0
4	7	7	"BSA"	"BSA"	17310	4380	200	4498	4526	402	8	4326	4326	4368	459	10	25	3	0	316	1114	100	172	200	1430197	0.344	0	0	0
4	8	7	"BSA"	"BSA"	17580	4380	200	4273	4326	448	10	4509	4509	4503	462	10	8	1	0	316	1068	100	-236	-183	1367003	-0.383	0	0	0
4	9	7	"BSA"	"BSA"	17850	4380	200	4417	4435	451	10	4534	4534	4545	456	10	11	2	0	316	1068	100	-117	-99	1401358	-0.241	0	0	0
4	10	7	"BSA"	"BSA"	18120	4380	200	4313	4307	431	10	4520	4520	4564	503	11	4	0	0	316	1068	100	-207	-213	1361028	-0.511	0	0	0
4	11	7	"BSA"	"BSA"	18390	4380	200	3887	3925	452	11	4221	4221	4247	645	15	1	0	0	316	1114	100	-334	-296	1240276	-0.499	0	0	0
4	12	7	"BSA"	"BSA"	18670	4380	200	3810	3869	421	10	3899	3899	3968	527	13	8	3	0	316	1114	100	-89	-30	1222575	-0.188	0	0	0
4	13	7	"BSA"	"BSA"	18940	4380	200	3859	4076	733	17	4127	4127	4186	557	13	18	11	0	316	1068	100	-268	-51	1288024	-0.197	0	0	0
4	14	7	"BSA"	"BSA"	19210	4380	200	4309	4360	422	9	4483	4483	4484	560	12	5	1	0	316	1068	100	-174	-123	1377735	-0.221	0	0	0
4	15	7	"BSA"	"BSA"	19480	4380	200	4980	4934	642	13	4749	4749	4782	547	11	30	5	0	316	1068	100	231	185	1559059	0.278	0	0	0
4	16	7	"BSA"	"BSA"	19750	4380	200	5306	5312	435	8	4920	4920	4904	834	17	14	0	0	316	1440	100	386	392	1678643	0.489	0	0	0
4	1	8	"BSA"	"BSA"	15670	4650	200	3775	3812	357	9	3862	3862	3903	417	10	8	1	0	316	1486	100	-87	-50	1204668	-0.218	0	0	0
4	2	8	"BSA"	"BSA"	15950	4650	200	3849	3887	332	8	4030	4030	4061	441	10	6	0	0	316	1114	100	-181	-143	1228181	-0.395	0	0	0
4	3	8	"BSA"	"BSA"	16220	4650	200	3975	3984	382	9	4092	4092	4103	390	9	9	1	0	316	1068	100	-117	-108	1259015	-0.305	0	0	0
4	4	8	"BSA"	"BSA"	16490	4650	200	3969	3986	311	7	4105	4105	4137	428	10	4	0	0	316	1068	100	-136	-119	1259476	-0.353	0	0	0
4	5	8	"BSA"	"BSA"	16760	4650	200	4075	4090	402	9	4155	4155	4187	433	10	12	3	0	316	1068	100	-80	-65	1292553	-0.224	0	0	0
4	6	8	"BSA"	"BSA"	17030	4650	200	4115	4181	418	9	4214	4214	4259	463	10	13	2	0	316	1114	100	-99	-33	1321288	-0.168	0	0	0
4	7	8	"BSA"	"BSA"	17310	4650	200	4275	4292	427	9	4303	4303	4343	454	10	15	1	0	316	1114	100	-28	-11	1356134	-0.112	0	0	0
4	8	8	"BSA"	"BSA"	17580	4650	200	4224	4252	408	9	4373	4373	4383	413	9	8	2	0	316	1068	100	-149	-121	1343702	-0.317	0	0	0
4	9	8	"BSA"	"BSA"	17850	4650	200	4641	4718	475	10	4402	4402	4416	410	9	39	13	0	316	1068	100	239	316	1490851	0.737	0	0	0
4	10	8	"BSA"	"BSA"	18120	4650	200	4259	4300	405	9	4429	4429	4487	509	11	8	0	0	316	1068	100	-170	-129	1358707	-0.367	0	0	0
4	11	8	"BSA"	"BSA"	18390	4650	200	3885	3927	466	11	4140	4140	4228	637	15	4	1	0	316	1114	100	-255	-213	1240930	-0.473	0	0	0
4	12	8	"BSA"	"BSA"	18670	4650	200	3713	3759	332	8	3856	3856	3925	468	11	5	0	0	316	1114	100	-143	-97	1187974	-0.355	0	0	0
4	13	8	"BSA"	"BSA"	18940	4650	200	3954	3993	406	10	3896	3896	3953	459	11	16	3	0	316	1068	100	58	97	1261680	0.087	0	0	0
4	14	8	"BSA"	"BSA"	19210	4650	200	3966	4078	635	15	4064	4064	4143	573	13	16	6	0	316	1068	100	-98	14	1288556	-0.113	0	0	0
4	15	8	"BSA"	"BSA"	19480	4650	200	4030	4089	576	14	4449	4449	4480	579	12	6	0	0	316	1068	100	-419	-360	1292205	-0.675	0	0	0
4	16	8	"BSA"	"BSA"	19750	4650	200	4653	4811	826	17	4864	4864	4977	853	17	16	2	0	316	1440	100	-211	-53	1520141	-0.195	0	0	0
4	1	9	"BSA"	"BSA"	15670	4920	200	3673	3717	345	9	3807	3807	3839	372	9	11	1	0	316	1486	100	-134	-90	1174628	-0.328	0	0	0
4	2	9	"BSA"	"BSA"	15950	4920	200	3870	3876	296	7	3924	3924	3950	364	9	7	1	0	316	1114	100	-54	-48	1224844	-0.203	0	0	0
4	3	9	"BSA"	"BSA"	16220	4920	200	3935	3972	344	8	3994	3994	4010	389	9	11	2	0	316	1068	100	-59	-22	1255043	-0.098	0	0	0
4	4	9	"BSA"	"BSA"	16490	4920	200	3956	3984	332	8	4049	4049	4113	448	10	6	0	0	316	1068	100	-93	-65	1258820	-0.288	0	0	0
4	5	9	"BSA"	"BSA"	16760	4920	200	4029	4061	413	10	4134	4134	4179	445	10	10	1	0	316	1068	100	-105	-73	1283373	-0.265	0	0	0
4	6	9	"BSA"	"BSA"	17030	4920	200	4030	4071	396	9	4204	4204	4227	437	10	8	0	0	316	1114	100	-174	-133	1286414	-0.357	0	0	0
4	7	9	"BSA"	"BSA"	17310	4920	200	4000	4054	378	9	4245	4245	4270	438	10	6	1	0	316	1114	100	-245	-191	1280936	-0.493	0	0	0
4	8	9	"BSA"	"BSA"	17580	4920	200	4141	4223	441	10	4294	4294	4307	438	10	14	2	0	316	1068	100	-153	-71	1334325	-0.192	0	0	0
4	9	9	"BSA"	"BSA"	17850	4920	200	4293	4313	351	8	4338	4338	4367	444	10	9	0	0	316	1068	100	-45	-25	1362790	-0.122	0	0	0
4	10	9	"BSA"	"BSA"	18120	4920	200	4335	4360	397	9	4300	4300	4343	489	11	14	1	0	316	1068	100	35	60	1377909	0.035	0	0	0
4	11	9	"BSA"	"BSA"	18390	4920	200	4194	4225	577	13	4135	4135	4249	735	17	12	1	0	316	1114	100	59	90	1335021	-0.033	0	0	0
4	12	9	"BSA"	"BSA"	18670	4920	200	3810	3967	602	15	3918	3918	4063	706	17	13	4	0	316	1114	100	-108	49	1253491	-0.136	0	0	0
4	13	9	"BSA"	"BSA"	18940	4920	200	4104	4257	598	14	3921	3921	3961	425	10	31	14	0	316	1068	100	183	336	1345154	0.696	0	0	0
4	14	9	"BSA"	"BSA"	19210	4920	200	4222	4343	726	16	4063	4063	4181	635	15	24	8	0	316	1068	100	159	280	1372359	0.255	0	0	0
4	15	9	"BSA"	"BSA"	19480	4920	200	4224	4299	573	13	4343	4343	4454	654	14	7	1	0	316	1068	100	-119	-44	1358466	-0.237	0	0	0
4	16	9	"BSA"	"BSA"	19750	4920	200	5090	5157	609	11	4808	4808	4875	738	15	23	2	0	316	1440	100	282	349	1629587	0.382	0	0	0
4	1	10	"BSA"	"BSA"	15670	5190	200	3699	3726	311	8	3711	3711	3763	465	12	8	1	0	316	1520	100	-12	15	1177488	-0.080	0	0	0
4	2	10	"BSA"	"BSA"	15950	5190	200	3786	3835	306	7	3798	3798	3826	338	8	15	3	0	316	1159	100	-12	37	1212008	0.027	0	0	0
4	3	10	"BSA"	"BSA"	16220	5190	200	3860	3911	330	8	3883	3883	3924	369	9	13	2	0	316	1114	100	-23	28	1235825	-0.035	0	0	0
4	4	10	"BSA"	"BSA"	16490	5190	200	3910	3938	354	8	3954	3954	3988	379	9	12	2	0	316	1114	100	-44	-16	1244263	-0.132	0	0	0
4	5	10	"BSA"	"BSA"	16760	5190	200	3962	3979	327	8	4056	4056	4090	382	9	7	1	0	316	1114	100	-94	-77	1257448	-0.291	0	0	0
4	6	10	"BSA"	"BSA"	17030	5190	200	4123	4140	356	8	4137	4137	4171	401	9	12	1	0	316	1159	100	-14	3	1308102	-0.077	0	0	0
4	7	10	"BSA"	"BSA"	17310	5190	200	4031	4042	337	8	4149	4149	4180	432	10	4	0	0	316	1159	100	-118	-107	1277315	-0.319	0	0	0
4	8	10	"BSA"	"BSA"	17580	5190	200	4026	4060	343	8	4195	4195	4219	454	10	6	0	0	316	1114	100	-169	-135	1283049	-0.350	0	0	0
4	9	10	"BSA"	"BSA"	17850	5190	200	4159	4178	372	8	4190	4190	4215	464	11	10	1	0	316	1114	100	-31	-12	1320395	-0.080	0	0	0
4	10	10	"BSA"	"BSA"	18120	5190	200	4108	4177	518	12	4107	4107	4137	486	11	15	6	0	316	1114	100	1	70	1320012	0.082	0	0	0
4	11	10	"BSA"	"BSA"	18390	5190	200	4005	4100	607	14	4000	4000	4127	710	17	17	1	0	316	1159	100	5	100	1295525	-0.038	0	0	0
4	12	10	"BSA"	"BSA"	18670	5190	200	3807	3824	330	8	3894	3894	4039	690	17	1	0	0	316	1159	100	-87	-70	1208404	-0.312	0	0	0
4	13	10	"BSA"	"BSA"	18940	5190	200	3955	4032	440	10	3906	3906	3956	413	10	22	6	0	316	1114	100	49	126	1274025	0.184	0	0	0
4	14	10	"BSA"	"BSA"	19210	5190	200	3949	3989	360	9	4157	4157	4315	697	16	1	0	0	316	1114	100	-208	-168	1260461	-0.468	0	0	0
4	15	10	"BSA"	"BSA"	19480	5190	200	4285	4383	546	12	4390	4390	4527	661	14	9	1	0	316	1114	100	-105	-7	1385152	-0.218	0	0	0
4	16	10	"BSA"	"BSA"	19750	5190	200	4631	4664	579	12	4756	4756	4949	1017	20	2	0	0	316	1475	100	-125	-92	1473796	-0.280	0	0	0
4	1	11	"BSA"	"BSA"	15670	5470	200	3629	3670	303	8	3618	3618	3636	301	8	19	4	0	316	1520	100	11	52	1159608	0.113	0	0	0
4	2	11	"BSA"	"BSA"	15950	5470	200	3780	3817	349	9	3762	3762	3790	311	8	18	7	0	316	1159	100	18	55	1206280	0.087	0	0	0
4	3	11	"BSA"	"BSA"	16220	5470	200	3859	3864	307	7	3848	3848	3885	321	8	14	1	0	316	1114	100	11	16	1221000	-0.065	0	0	0
4	4	11	"BSA"	"BSA"	16490	5470	200	3816	3839	310	8	3913	3913	3934	321	8	7	2	0	316	1114	100	-97	-74	1213258	-0.296	0	0	0
4	5	11	"BSA"	"BSA"	16760	5470	200	3915	3971	400	10	4010	4010	4020	328	8	14	5	0	316	1114	100	-95	-39	1254918	-0.149	0	0	0
4	6	11	"BSA"	"BSA"	17030	5470	200	4024	4026	314	7	4025	4025	4049	339	8	12	2	0	316	1159	100	-1	1	1272062	-0.068	0	0	0
4	7	11	"BSA"	"BSA"	17310	5470	200	3828	3860	341	8	3988	3988	4021	352	8	7	2	0	316	1159	100	-160	-128	1219912	-0.457	0	0	0
4	8	11	"BSA"	"BSA"	17580	5470	200	3847	3863	333	8	4000	4000	4047	392	9	6	0	0	316	1114	100	-153	-137	1220689	-0.469	0	0	0
4	9	11	"BSA"	"BSA"	17850	5470	200	3968	3995	323	8	3989	3989	4019	386	9	12	0	0	316	1114	100	-21	6	1262369	-0.062	0	0	0
4	10	11	"BSA"	"BSA"	18120	5470	200	3889	3926	358	9	3924	3924	3948	413	10	13	1	0	316	1114	100	-35	2	1240495	-0.053	0	0	0
4	11	11	"BSA"	"BSA"	18390	5470	200	3820	3856	471	12	3815	3815	3868	424	10	20	4	0	316	1159	100	5	41	1218549	-0.028	0	0	0
4	12	11	"BSA"	"BSA"	18670	5470	200	3720	3746	303	8	3793	3793	3840	402	10	7	0	0	316	1159	100	-73	-47	1183830	-0.234	0	0	0
4	13	11	"BSA"	"BSA"	18940	5470	200	3899	3933	376	9	3857	3857	3926	482	12	12	2	0	316	1114	100	42	76	1242698	0.015	0	0	0
4	14	11	"BSA"	"BSA"	19210	5470	200	4050	4137	459	11	4129	4129	4248	662	15	8	1	0	316	1114	100	-79	8	1307324	-0.168	0	0	0
4	15	11	"BSA"	"BSA"	19480	5470	200	4045	4106	369	8	4360	4360	4466	578	12	2	0	0	316	1114	100	-315	-254	1297590	-0.623	0	0	0
4	16	11	"BSA"	"BSA"	19750	5470	200	5235	5545	1365	24	4984	4984	5324	1306	24	26	10	0	316	1475	100	251	561	1752134	0.169	0	0	0
4	1	12	"BSA"	"BSA"	15670	5740	200	3532	3541	281	7	3558	3558	3559	281	7	12	2	0	316	1486	100	-26	-17	1118980	-0.064	0	0	0
4	2	12	"BSA"	"BSA"	15950	5740	200	3673	3691	240	6	3696	3696	3717	286	7	12	1	0	316	1114	100	-23	-5	1166374	-0.091	0	0	0
4	3	12	"SLA2_125"	"SLA2_125"	16220	5740	200	3912	3911	267	6	3752	3752	3781	303	8	28	4	0	316	1068	100	160	159	1236022	0.429	0	0	0
4	4	12	"SLA2_125"	"SLA2_125"	16490	5740	200	3918	3949	321	8	3793	3793	3814	310	8	28	9	0	316	1068	100	125	156	1247753	0.435	0	0	0
4	5	12	"BSA"	"BSA"	16760	5740	200	3856	3909	354	9	3864	3864	3877	332	8	19	5	0	316	1068	100	-8	45	1235262	0.096	0	0	0
4	6	12	"BSA"	"BSA"	17030	5740	200	3737	3758	276	7	3896	3896	3907	343	8	4	0	0	316	1114	100	-159	-138	1187563	-0.434	0	0	0
4	7	12	"BSA"	"BSA"	17310	5740	200	3880	3891	329	8	3904	3904	3924	357	9	12	2	0	316	1114	100	-24	-13	1229470	-0.092	0	0	0
4	8	12	"BSA"	"BSA"	17580	5740	200	3998	4022	312	7	3925	3925	3967	361	9	18	3	0	316	1068	100	73	97	1270872	0.152	0	0	0
4	9	12	"BSA"	"BSA"	17850	5740	200	3882	3907	308	7	3907	3907	3932	344	8	16	1	0	316	1068	100	-25	0	1234625	-0.073	0	0	0
4	10	12	"BSA"	"BSA"	18120	5740	200	3789	3836	488	12	3831	3831	3867	427	11	17	6	0	316	1068	100	-42	5	1212192	-0.073	0	0	0
4	11	12	"BSA"	"BSA"	18390	5740	200	3982	4014	494	12	3726	3726	3761	431	11	33	13	0	316	1114	100	256	288	1268445	0.587	0	0	0
4	12	12	"BSA"	"BSA"	18670	5740	200	3762	3792	322	8	3711	3711	3763	372	9	18	2	0	316	1114	100	51	81	1198359	0.078	0	0	0
4	13	12	"BSA"	"BSA"	18940	5740	200	3856	3885	370	9	3801	3801	3886	501	12	6	2	0	316	1068	100	55	84	1227617	-0.002	0	0	0
4	14	12	"BSA"	"BSA"	19210	5740	200	4050	4142	551	13	4102	4102	4148	573	13	13	6	0	316	1068	100	-52	40	1308951	-0.010	0	0	0
4	15	12	"BSA"	"BSA"	19480	5740	200	4367	4431	553	12	4425	4425	4494	493	10	17	4	0	316	1068	100	-58	6	1400199	-0.128	0	0	0
4	16	12	"BSA"	"BSA"	19750	5740	200	4760	4833	593	12	5007	5007	5121	893	17	4	0	0	316	1440	100	-247	-174	1527291	-0.323	0	0	0
4	1	13	"BSA"	"BSA"	15670	6010	200	3554	3566	231	6	3473	3473	3476	258	7	23	2	0	316	1486	100	81	93	1126875	0.349	0	0	0
4	2	13	"BSA"	"BSA"	15950	6010	200	3650	3662	253	6	3578	3578	3575	270	7	23	2	0	316	1114	100	72	84	1157094	0.322	0	0	0
4	3	13	"BSA"	"BSA"	16220	6010	200	3737	3749	260	6	3629	3629	3640	277	7	27	4	0	316	1068	100	108	120	1184599	0.394	0	0	0
4	4	13	"BSA"	"BSA"	16490	6010	200	3724	3740	229	6	3644	3644	3660	281	7	21	2	0	316	1068	100	80	96	1181828	0.285	0	0	0
4	5	13	"PKA_25"	"PKA_25"	16760	6010	200	3620	3626	263	7	3660	3660	3683	294	7	11	0	0	316	1068	100	-40	-34	1145936	-0.194	0	0	0
4	6	13	"PKA_25"	"PKA_25"	17030	6010	200	3571	3579	264	7	3697	3697	3717	315	8	6	0	0	316	1114	100	-126	-118	1131073	-0.438	0	0	0
4	7	13	"BSA"	"BSA"	17310	6010	200	3761	3758	310	8	3754	3754	3777	354	9	14	0	0	316	1114	100	7	4	1187524	-0.054	0	0	0
4	8	13	"BSA"	"BSA"	17580	6010	200	3729	3735	270	7	3829	3829	3883	398	10	4	0	0	316	1068	100	-100	-94	1180350	-0.372	0	0	0
4	9	13	"MYO4_25"	"MYO4_25"	17850	6010	200	3800	3821	328	8	3859	3859	3898	395	10	7	1	0	316	1068	100	-59	-38	1207356	-0.195	0	0	0
4	10	13	"MYO4_25"	"MYO4_25"	18120	6010	200	3778	3805	350	9	3811	3811	3829	427	11	9	0	0	316	1068	100	-33	-6	1202462	-0.056	0	0	0
4	11	13	"BSA"	"BSA"	18390	6010	200	3753	3768	319	8	3660	3660	3696	413	11	17	1	0	316	1114	100	93	108	1190842	0.174	0	0	0
4	12	13	"BSA"	"BSA"	18670	6010	200	3584	3590	286	7	3637	3637	3661	336	9	8	0	0	316	1114	100	-53	-47	1134367	-0.211	0	0	0
4	13	13	"BSA"	"BSA"	18940	6010	200	3840	3943	472	11	3699	3699	3741	380	10	27	12	0	316	1068	100	141	244	1245930	0.532	0	0	0
4	14	13	"BSA"	"BSA"	19210	6010	200	4062	4099	373	9	3916	3916	3967	471	11	21	3	0	316	1068	100	146	183	1295161	0.280	0	0	0
4	15	13	"BSA"	"BSA"	19480	6010	200	4334	4335	374	8	4378	4378	4446	569	12	5	0	0	316	1068	100	-44	-43	1369897	-0.195	0	0	0
4	16	13	"BSA"	"BSA"	19750	6010	200	4829	4845	482	9	4995	4995	5012	659	13	4	0	0	316	1440	100	-166	-150	1531113	-0.253	0	0	0
4	1	14	"BSA"	"BSA"	15670	6280	200	3497	3503	240	6	3413	3413	3420	245	7	24	6	0	316	1486	100	84	90	1106997	0.339	0	0	0
4	2	14	"BSA"	"BSA"	15950	6280	200	3569	3570	224	6	3482	3482	3484	262	7	21	2	0	316	1114	100	87	88	1128122	0.328	0	0	0
4	3	14	"BSA"	"BSA"	16220	6280	200	3568	3577	237	6	3519	3519	3529	275	7	18	2	0	316	1068	100	49	58	1130393	0.175	0	0	0
4	4	14	"BSA"	"BSA"	16490	6280	200	3636	3634	242	6	3511	3511	3527	274	7	25	3	0	316	1068	100	125	123	1148213	0.391	0	0	0
4	5	14	"BSA"	"BSA"	16760	6280	200	3590	3594	231	6	3513	3513	3537	265	7	20	2	0	316	1068	100	77	81	1135661	0.215	0	0	0
4	6	14	"BSA"	"BSA"	17030	6280	200	3636	3641	229	6	3555	3555	3565	271	7	21	1	0	316	1114	100	81	86	1150661	0.280	0	0	0
4	7	14	"BSA"	"BSA"	17310	6280	200	3678	3685	256	6	3594	3594	3607	275	7	22	2	0	316	1114	100	84	91	1164368	0.284	0	0	0
4	8	14	"BSA"	"BSA"	17580	6280	200	3719	3717	260	6	3674	3674	3713	384	10	10	0	0	316	1068	100	45	43	1174604	0.010	0	0	0
4	9	14	"BSA"	"BSA"	17850	6280	200	3826	3845	314	8	3721	3721	3794	422	11	15	1	0	316	1068	100	105	124	1214928	0.121	0	0	0
4	10	14	"BSA"	"BSA"	18120	6280	200	3777	3829	331	8	3693	3693	3740	360	9	21	4	0	316	1068	100	84	136	1209940	0.247	0	0	0
4	11	14	"BSA"	"BSA"	18390	6280	200	3946	4002	466	11	3685	3685	3719	364	9	39	18	0	316	1114	100	261	317	1264634	0.777	0	0	0
4	12	14	"BSA"	"BSA"	18670	6280	200	3535	3538	262	7	3717	3717	3739	390	10	1	0	0	316	1114	100	-182	-179	1117987	-0.515	0	0	0
4	13	14	"BSA"	"BSA"	18940	6280	200	3806	3839	320	8	3697	3697	3728	353	9	22	5	0	316	1068	100	109	142	1213239	0.314	0	0	0
4	14	14	"BSA"	"BSA"	19210	6280	200	3959	4030	447	11	3832	3832	3897	502	12	19	3	0	316	1068	100	127	198	1273429	0.265	0	0	0
4	15	14	"BSA"	"SLA2_125"	19480	6280	200	4068	4177	548	13	4305	4305	4459	766	17	8	0	0	316	1068	100	-237	-128	1319868	-0.368	0	0	0
4	16	14	"BSA"	"SLA2_125"	19750	6280	200	4777	4738	422	8	4875	4875	4944	717	14	1	0	0	316	1440	100	-98	-137	1497230	-0.287	0	0	0
4	1	15	"BSA"	"BSA"	15670	6550	200	3629	3624	251	6	3430	3430	3434	243	7	44	13	0	316	1520	100	199	194	1145325	0.782	0	0	0
4	2	15	"BSA"	"BSA"	15950	6550	200	3545	3557	229	6	3443	3443	3447	236	6	28	7	0	316	1159	100	102	114	1124050	0.466	0	0	0
4	3	15	"BSA"	"BSA"	16220	6550	200	3594	3604	231	6	3446	3446	3452	236	6	35	9	0	316	1114	100	148	158	1138921	0.644	0	0	0
4	4	15	"BSA"	"BSA"	16490	6550	200	3533	3551	251	7	3450	3450	3459	243	7	26	6	0	316	1114	100	83	101	1122073	0.379	0	0	0
4	5	15	"BSA"	"BSA"	16760	6550	200	3653	3671	291	7	3500	3500	3514	263	7	32	9	0	316	1114	100	153	171	1160061	0.597	0	0	0
4	6	15	"BSA"	"BSA"	17030	6550	200	3703	3696	265	7	3506	3506	3515	271	7	38	8	0	316	1159	100	197	190	1167805	0.668	0	0	0
4	7	15	"BSA"	"BSA"	17310	6550	200	3598	3610	264	7	3519	3519	3520	271	7	22	5	0	316	1159	100	79	91	1140646	0.332	0	0	0
4	8	15	"BSA"	"BSA"	17580	6550	200	3666	3670	252	6	3636	3636	3749	503	13	2	0	0	316	1114	100	30	34	1159871	-0.157	0	0	0
4	9	15	"BSA"	"BSA"	17850	6550	200	3720	3755	374	9	3674	3674	3800	524	13	5	0	0	316	1114	100	46	81	1186517	-0.086	0	0	0
4	10	15	"BSA"	"BSA"	18120	6550	200	3706	3806	447	11	3593	3593	3636	363	9	28	10	0	316	1114	100	113	213	1202545	0.468	0	0	0
4	11	15	"BSA"	"BSA"	18390	6550	200	3871	3950	386	9	3651	3651	3716	425	11	32	8	0	316	1159	100	220	299	1248217	0.551	0	0	0
4	12	15	"BSA"	"BSA"	18670	6550	200	4400	4444	794	17	3768	3768	3847	512	13	57	28	0	316	1159	100	632	676	1404442	1.166	-100	0	0
4	13	15	"BSA"	"BSA"	18940	6550	200	3901	3945	416	10	3678	3678	3752	459	12	23	7	0	316	1114	100	223	267	1246752	0.420	0	0	0
4	14	15	"BSA"	"BSA"	19210	6550	200	3815	3840	379	9	3724	3724	3812	506	13	13	1	0	316	1114	100	91	116	1213523	0.055	0	0	0
4	15	15	"BSA"	"BSA"	19480	6550	200	3893	3920	329	8	4111	4111	4285	727	16	1	0	0	316	1114	100	-218	-191	1238660	-0.502	0	0	0
4	16	15	"BSA"	"BSA"	19750	6550	200	4368	4452	515	11	4583	4583	4625	664	14	6	0	0	316	1475	100	-215	-131	1406684	-0.261	0	0	0
4	1	16	"BSA"	"BSA"	15670	6830	200	3534	3558	236	6	3473	3473	3480	248	7	23	4	0	316	1819	100	61	85	1124170	0.315	0	0	0
4	2	16	"BSA"	"BSA"	15950	6830	200	3630	3660	285	7	3455	3455	3472	251	7	39	12	0	316	1501	100	175	205	1156470	0.749	0	0	0
4	3	16	"BSA"	"BSA"	16220	6830	200	3586	3585	233	6	3453	3453	3470	231	6	34	6	0	316	1467	100	133	132	1132934	0.498	0	0	0
4	4	16	"BSA"	"BSA"	16490	6830	200	3618	3616	240	6	3451	3451	3461	232	6	37	11	0	316	1467	100	167	165	1142520	0.668	0	0	0
4	5	16	"BSA"	"BSA"	16760	6830	200	3616	3641	253	6	3476	3476	3497	257	7	34	8	0	316	1467	100	140	165	1150562	0.560	0	0	0
4	6	16	"BSA"	"BSA"	17030	6830	200	3598	3604	240	6	3480	3480	3488	249	7	27	6	0	316	1501	100	118	124	1138938	0.466	0	0	0
4	7	16	"BSA"	"BSA"	17310	6830	200	3570	3573	259	7	3520	3520	3527	260	7	19	2	0	316	1501	100	50	53	1129042	0.177	0	0	0
4	8	16	"BSA"	"BSA"	17580	6830	200	3641	3643	248	6	3581	3581	3674	447	12	5	0	0	316	1467	100	60	62	1151310	-0.069	0	0	0
4	9	16	"BSA"	"BSA"	17850	6830	200	3683	3666	255	6	3593	3593	3692	466	12	4	0	0	316	1467	100	90	73	1158529	-0.056	0	0	0
4	10	16	"BSA"	"BSA"	18120	6830	200	3581	3597	285	7	3523	3523	3555	335	9	16	2	0	316	1467	100	58	74	1136726	0.125	0	0	0
4	11	16	"BSA"	"BSA"	18390	6830	200	3736	3801	407	10	3505	3505	3553	373	10	30	11	0	316	1501	100	231	296	1200981	0.665	0	0	0
4	12	16	"BSA"	"BSA"	18670	6830	200	3619	3641	280	7	3615	3615	3687	460	12	6	0	0	316	1501	100	4	26	1150597	-0.100	0	0	0
4	13	16	"BSA"	"BSA"	18940	6830	200	3612	3639	308	8	3638	3638	3698	443	11	6	0	0	316	1478	100	-26	1	1149771	-0.133	0	0	0
4	14	16	"BSA"	"BSA"	19210	6830	200	3678	3699	295	7	3641	3641	3697	397	10	12	1	0	316	1478	100	37	58	1168742	0.005	0	0	0
4	15	16	"BSA"	"BSA"	19480	6830	200	3843	3869	304	7	3789	3789	3835	411	10	13	0	0	316	1478	100	54	80	1222740	0.083	0	0	0
4	16	16	"BSA"	"BSA"	19750	6830	200	4174	4167	319	7	4105	4105	4187	529	12	6	0	0	316	1796	100	69	62	1316743	-0.038	0	0	0
5	1	1	"BSA"	"BSA"	2210	7160	230	2837	2851	204	7	2759	2759	2765	219	7	26	4	0	392	2037	100	78	92	1117479	0.393	0	0	0
5	2	1	"BSA"	"BSA"	2480	7160	230	2867	2861	216	7	2761	2761	2875	516	17	3	0	0	392	1459	100	106	100	1121599	-0.027	0	0	0
5	3	1	"BSA"	"BSA"	2750	7160	230	3342	3588	873	24	3029	3029	3181	781	24	19	11	0	392	1459	100	313	559	1406617	0.521	0	0	0
5	4	1	"BSA"	"BSA"	3020	7160	230	3206	3230	328	10	3121	3121	3224	495	15	6	1	0	392	1459	100	85	109	1266338	0.012	0	0	0
5	5	1	"BSA"	"BSA"	3290	7160	230	3226	3289	382	11	3082	3082	3150	386	12	29	9	0	392	1500	100	144	207	1289416	0.360	0	0	0
5	6	1	"BSA"	"BSA"	3570	7160	230	3231	3255	295	9	3083	3083	3152	388	12	22	2	0	392	1500	100	148	172	1275779	0.265	0	0	0
5	7	1	"BSA"	"BSA"	3840	7160	230	3273	3287	430	13	3086	3086	3127	302	9	31	5	0	392	1459	100	187	201	1288569	0.530	0	0	0
5	8	1	"BSA"	"BSA"	4110	7160	230	3300	3314	256	7	3136	3136	3156	269	8	33	9	0	392	1459	100	164	178	1299235	0.587	0	0	0
5	9	1	"BSA"	"BSA"	4380	7160	230	3322	3326	241	7	3153	3153	3169	248	7	32	10	0	392	1459	100	169	173	1303909	0.633	0	0	0
5	10	1	"BSA"	"BSA"	4650	7160	230	3314	3318	248	7	3239	3239	3265	271	8	19	4	0	392	1509	100	75	79	1300659	0.196	0	0	0
5	11	1	"MYO4_1"	"MYO4_1"	4930	7180	230	10620	11736	4605	39	3328	3328	3345	262	7	100	98	0	392	1415	100	7292	8408	4600392	32.027	0	0	0
5	12	1	"MYO4_1"	"MYO4_1"	5190	7180	230	10345	11220	4598	40	3258	3258	3278	258	7	99	97	0	392	1396	100	7087	7962	4398434	30.783	0	0	0
5	13	1	"BSA"	"BSA"	5470	7160	230	3333	3321	276	8	3167	3167	3177	241	7	39	9	0	392	1492	100	166	154	1301902	0.598	0	0	0
5	14	1	"BSA"	"BSA"	5740	7160	230	3354	3361	268	7	3128	3128	3133	228	7	49	18	0	392	1459	100	226	233	1317662	1.000	0	0	0
5	15	1	"PKA_1"	"PKA_1"	6010	7160	230	3200	3227	234	7	3138	3138	3145	219	6	29	6	0	392	1500	100	62	89	1265077	0.374	0	0	0
5	16	1	"PKA_1"	"PKA_1"	6290	7160	230	3305	3300	244	7	3177	3177	3200	277	8	26	4	0	392	1939	100	128	123	1293478	0.361	0	0	0
5	1	2	"BSA"	"BSA"	2210	7430	230	2887	2910	206	7	2844	2844	2866	259	9	17	1	0	392	1563	100	43	66	1140825	0.170	0	0	0
5	2	2	"BSA"	"BSA"	2480	7430	230	3514	3707	978	26	2983	2983	3136	614	19	45	22	0	392	854	100	531	724	1453289	0.930	-100	0	0
5	3	2	"BSA"	"BSA"	2750	7430	230	3341	3391	349	10	3250	3250	3389	637	18	7	1	0	392	854	100	91	141	1329322	0.003	0	0	0
5	4	2	"BSA"	"BSA"	3020	7430	230	3146	3161	261	8	3235	3235	3336	528	15	2	0	0	392	854	100	-89	-74	1239182	-0.331	0	0	0
5	5	2	"BSA"	"BSA"	3290	7430	230	3228	3280	375	11	3136	3136	3246	507	15	9	3	0	392	911	100	92	144	1285814	0.067	0	0	0
5	6	2	"BSA"	"BSA"	3570	7430	230	3341	3563	674	18	3054	3054	3113	399	12	39	21	0	392	911	100	287	509	1396542	1.128	0	0	0
5	7	2	"BSA"	"BSA"	3840	7430	230	3363	3436	382	11	3067	3067	3105	338	10	44	14	0	392	854	100	296	369	1346797	0.979	0	0	0
5	8	2	"BSA"	"BSA"	4110	7430	230	3317	3326	302	9	3117	3117	3150	295	9	35	6	0	392	854	100	200	209	1303740	0.597	0	0	0
5	9	2	"BSA"	"BSA"	4380	7430	230	3320	3337	245	7	3125	3125	3138	244	7	40	15	0	392	854	100	195	212	1308078	0.816	0	0	0
5	10	2	"BSA"	"BSA"	4650	7430	230	3303	3408	1381	40	3188	3188	3204	245	7	31	9	0	392	887	100	115	220	1336060	0.833	0	0	0
5	11	2	"BSA"	"BSA"	4930	7430	230	3396	3389	252	7	3211	3211	3229	245	7	38	11	0	392	830	100	185	178	1328488	0.653	0	0	0
5	12	2	"BSA"	"BSA"	5200	7430	230	3378	3369	226	6	3189	3189	3202	235	7	42	10	0	392	791	100	189	180	1320763	0.711	0	0	0
5	13	2	"BSA"	"BSA"	5470	7430	230	3318	3319	255	7	3204	3204	3213	239	7	31	7	0	392	846	100	114	115	1301064	0.444	0	0	0
5	14	2	"BSA"	"BSA"	5740	7430	230	3388	3395	254	7	3231	3231	3237	234	7	39	10	0	392	854	100	157	164	1330653	0.675	0	0	0
5	15	2	"BSA"	"BSA"	6010	7430	230	3397	3390	228	6	3232	3232	3239	228	7	38	8	0	392	911	100	165	158	1329026	0.662	0	0	0
5	16	2	"BSA"	"BSA"	6290	7430	230	3423	3459	277	8	3287	3287	3301	284	8	33	8	0	392	1458	100	136	172	1355766	0.556	0	0	0
5	1	3	"BSA"	"BSA"	2210	7710	230	2949	2986	276	9	2852	2852	2883	277	9	23	6	0	392	1563	100	97	134	1170410	0.372	0	0	0
5	2	3	"BSA"	"BSA"	2480	7710	230	2843	2852	207	7	2856	2856	2938	372	12	3	0	0	392	854	100	-13	-4	1117903	-0.231	0	0	0
5	3	3	"BSA"	"BSA"	2750	7710	230	2906	2906	225	7	2941	2941	3083	478	15	1	0	0	392	854	100	-35	-35	1139072	-0.370	0	0	0
5	4	3	"BSA"	"BSA"	3020	7710	230	2891	2912	230	7	2963	2963	3116	527	16	1	0	0	392	854	100	-72	-51	1141423	-0.387	0	0	0
5	5	3	"BSA"	"BSA"	3290	7710	230	2907	2923	219	7	2968	2968	3087	508	16	0	0	0	392	911	100	-61	-45	1145751	-0.323	0	0	0
5	6	3	"BSA"	"BSA"	3570	7710	230	3054	3055	232	7	2961	2961	3014	381	12	10	1	0	392	911	100	93	94	1197712	0.108	0	0	0
5	7	3	"BSA"	"BSA"	3840	7710	230	3063	3078	218	7	2984	2984	3003	288	9	17	1	0	392	854	100	79	94	1206398	0.260	0	0	0
5	8	3	"BSA"	"BSA"	4110	7710	230	3111	3138	225	7	3034	3034	3050	256	8	24	5	0	392	854	100	77	104	1229935	0.344	0	0	0
5	9	3	"BSA"	"BSA"	4380	7710	230	3191	3208	274	8	3076	3076	3087	229	7	33	8	0	392	854	100	115	132	1257552	0.528	0	0	0
5	10	3	"BSA"	"BSA"	4650	7710	230	3280	3277	242	7	3167	3167	3173	340	10	17	0	0	392	911	100	113	110	1284626	0.306	0	0	0
5	11	3	"BSA"	"BSA"	4930	7710	230	3383	3393	267	7	3194	3194	3208	338	10	27	3	0	392	911	100	189	199	1330019	0.547	0	0	0
5	12	3	"BSA"	"BSA"	5200	7710	230	3388	3408	250	7	3227	3227	3232	233	7	41	13	0	392	854	100	161	181	1336010	0.755	0	0	0
5	13	3	"BSA"	"BSA"	5470	7710	230	3369	3360	224	6	3266	3266	3279	262	7	21	3	0	392	854	100	103	94	1316937	0.309	0	0	0
5	14	3	"BSA"	"BSA"	5740	7710	230	3421	3439	239	6	3306	3306	3323	268	8	27	5	0	392	854	100	115	133	1348215	0.433	0	0	0
5	15	3	"BSA"	"BSA"	6010	7710	230	3502	3498	251	7	3316	3316	3329	251	7	40	10	0	392	911	100	186	182	1371074	0.673	0	0	0
5	16	3	"BSA"	"BSA"	6290	7710	230	3521	3517	274	7	3365	3365	3370	242	7	36	11	0	392	1465	100	156	152	1378659	0.607	0	0	0
5	1	4	"BSA"	"BSA"	2210	7980	230	2890	2892	219	7	2829	2829	2847	229	8	21	3	0	392	1522	100	61	63	1133508	0.197	0	0	0
5	2	4	"BSA"	"BSA"	2480	7980	230	2924	2929	219	7	2797	2797	2814	235	8	32	7	0	392	796	100	127	132	1148223	0.489	0	0	0
5	3	4	"BSA"	"BSA"	2750	7980	230	2928	2952	234	7	2835	2835	2839	242	8	27	6	0	392	796	100	93	117	1157189	0.467	0	0	0
5	4	4	"BSA"	"BSA"	3020	7980	230	2942	2955	217	7	2846	2846	2857	241	8	24	5	0	392	796	100	96	109	1158324	0.407	0	0	0
5	5	4	"BSA"	"BSA"	3290	7980	230	3020	3030	228	7	2903	2903	2917	255	8	28	4	0	392	854	100	117	127	1187578	0.443	0	0	0
5	6	4	"BSA"	"BSA"	3570	7980	230	3112	3119	225	7	2977	2977	2986	222	7	34	9	0	392	854	100	135	142	1222591	0.599	0	0	0
5	7	4	"BSA"	"BSA"	3840	7980	230	3133	3126	221	7	3011	3011	3015	223	7	33	6	0	392	796	100	122	115	1225571	0.498	0	0	0
5	8	4	"BSA"	"BSA"	4110	7980	230	3172	3171	252	7	3050	3050	3060	239	7	29	6	0	392	796	100	122	121	1243225	0.464	0	0	0
5	9	4	"BSA"	"BSA"	4380	7980	230	3230	3246	226	6	3103	3103	3123	238	7	33	7	0	392	796	100	127	143	1272351	0.517	0	0	0
5	10	4	"BSA"	"BSA"	4650	7980	230	3308	3309	266	8	3196	3196	3209	354	11	17	1	0	392	854	100	112	113	1297191	0.282	0	0	0
5	11	4	"BSA"	"BSA"	4930	7980	230	3420	3433	245	7	3254	3254	3266	353	10	22	1	0	392	854	100	166	179	1345586	0.473	0	0	0
5	12	4	"BSA"	"BSA"	5200	7980	230	3450	3449	253	7	3291	3291	3305	253	7	35	9	0	392	796	100	159	158	1352165	0.569	0	0	0
5	13	4	"BSA"	"BSA"	5470	7980	230	3469	3469	230	6	3349	3349	3363	282	8	25	2	0	392	796	100	120	120	1359747	0.376	0	0	0
5	14	4	"BSA"	"BSA"	5740	7980	230	3556	3553	259	7	3444	3444	3463	290	8	23	3	0	392	796	100	112	109	1392661	0.310	0	0	0
5	15	4	"BSA"	"BSA"	6010	7980	230	3547	3564	295	8	3441	3441	3455	268	7	29	6	0	392	854	100	106	123	1397213	0.407	0	0	0
5	16	4	"BSA"	"BSA"	6290	7980	230	3622	3624	263	7	3422	3422	3429	256	7	41	10	0	392	1418	100	200	202	1420770	0.762	0	0	0
5	1	5	"BSA"	"BSA"	2210	8250	230	2972	2986	223	7	2854	2854	2867	221	7	30	8	0	392	1522	100	118	132	1170424	0.538	0	0	0
5	2	5	"BSA"	"BSA"	2480	8250	230	2946	2944	212	7	2838	2838	2859	236	8	28	5	0	392	796	100	108	106	1154214	0.360	0	0	0
5	3	5	"BSA"	"BSA"	2750	8250	230	2971	2991	202	6	2867	2867	2881	221	7	30	6	0	392	796	100	104	124	1172596	0.498	0	0	0
5	4	5	"BSA"	"BSA"	3020	8250	230	2980	2984	206	6	2889	2889	2899	221	7	25	6	0	392	796	100	91	95	1169721	0.385	0	0	0
5	5	5	"BSA"	"BSA"	3290	8250	230	3066	3070	242	7	2936	2936	2951	230	7	31	9	0	392	854	100	130	134	1203531	0.517	0	0	0
5	6	5	"BSA"	"BSA"	3570	8250	230	3101	3111	237	7	3004	3004	3015	227	7	32	6	0	392	854	100	97	107	1219551	0.423	0	0	0
5	7	5	"BSA"	"BSA"	3840	8250	230	3107	3123	233	7	3036	3036	3040	226	7	25	5	0	392	796	100	71	87	1224329	0.367	0	0	0
5	8	5	"BSA"	"BSA"	4110	8250	230	3221	3224	234	7	3072	3072	3089	242	7	34	8	0	392	796	100	149	152	1263899	0.558	0	0	0
5	9	5	"BSA"	"BSA"	4380	8250	230	3310	3320	258	7	3161	3161	3178	253	7	34	10	0	392	796	100	149	159	1301506	0.561	0	0	0
5	10	5	"BSA"	"BSA"	4650	8250	230	3339	3342	256	7	3247	3247	3263	361	11	14	1	0	392	854	100	92	95	1309972	0.219	0	0	0
5	11	5	"BSA"	"BSA"	4930	8250	230	3438	3442	248	7	3306	3306	3317	357	10	18	1	0	392	854	100	132	136	1349084	0.350	0	0	0
5	12	5	"BSA"	"BSA"	5200	8250	230	3545	3548	248	6	3360	3360	3371	256	7	38	10	0	392	796	100	185	188	1390633	0.691	0	0	0
5	13	5	"BSA"	"BSA"	5470	8250	230	3554	3582	254	7	3414	3414	3414	250	7	35	9	0	392	796	100	140	168	1404162	0.672	0	0	0
5	14	5	"BSA"	"BSA"	5740	8250	230	3709	3729	276	7	3498	3498	3509	257	7	44	15	0	392	796	100	211	231	1461651	0.856	0	0	0
5	15	5	"BSA"	"BSA"	6010	8250	230	3660	3659	254	6	3563	3563	4361	4855	111	0	0	0	392	854	100	97	96	1434309	-0.145	0	0	0
5	16	5	"BSA"	"BSA"	6290	8250	230	3709	3723	264	7	3518	3518	4006	3796	94	0	0	0	392	1418	100	191	205	1459443	-0.075	0	0	0
5	1	6	"BSA"	"BSA"	2210	8520	230	2947	2950	193	6	2905	2905	2907	218	7	17	2	0	392	1522	100	42	45	1156367	0.197	0	0	0
5	2	6	"BSA"	"BSA"	2480	8520	230	2967	2973	217	7	2860	2860	2876	235	8	30	4	0	392	796	100	107	113	1165322	0.413	0	0	0
5	3	6	"BSA"	"BSA"	2750	8520	230	2984	2990	211	7	2898	2898	2922	240	8	23	4	0	392	796	100	86	92	1172023	0.283	0	0	0
5	4	6	"BSA"	"BSA"	3020	8520	230	3000	3013	219	7	2936	2936	2949	226	7	23	4	0	392	796	100	64	77	1181075	0.283	0	0	0
5	5	6	"BSA"	"BSA"	3290	8520	230	3105	3096	244	7	2983	2983	2995	223	7	33	7	0	392	854	100	122	113	1213437	0.453	0	0	0
5	6	6	"BSA"	"BSA"	3570	8520	230	3157	3153	227	7	3030	3030	3037	215	7	34	8	0	392	854	100	127	123	1235821	0.540	0	0	0
5	7	6	"BSA"	"BSA"	3840	8520	230	3157	3180	237	7	3058	3058	3059	214	6	34	10	0	392	796	100	99	122	1246535	0.565	0	0	0
5	8	6	"BSA"	"BSA"	4110	8520	230	3231	3235	255	7	3049	3049	3055	242	7	39	10	0	392	796	100	182	186	1267944	0.744	0	0	0
5	9	6	"BSA"	"BSA"	4380	8520	230	3193	3223	248	7	3042	3042	3040	302	9	28	5	0	392	796	100	151	181	1263343	0.606	0	0	0
5	10	6	"BSA"	"BSA"	4650	8520	230	3534	3589	426	11	3256	3256	3280	436	13	31	8	0	392	854	100	278	333	1406835	0.709	0	0	0
5	11	6	"BSA"	"BSA"	4930	8520	230	3561	3541	242	6	3394	3394	3424	351	10	20	0	0	392	854	100	167	147	1387898	0.333	0	0	0
5	12	6	"BSA"	"BSA"	5200	8520	230	3519	3525	263	7	3383	3383	3388	249	7	31	8	0	392	796	100	136	142	1381828	0.550	0	0	0
5	13	6	"BSA"	"BSA"	5470	8520	230	3522	3528	235	6	3418	3418	3419	236	6	29	7	0	392	796	100	104	110	1382963	0.462	0	0	0
5	14	6	"BSA"	"BSA"	5740	8520	230	3581	3583	251	7	3466	3466	3476	243	6	29	7	0	392	796	100	115	117	1404610	0.440	0	0	0
5	15	6	"BSA"	"BSA"	6010	8520	230	3824	5525	7510	135	3580	3580	4379	4851	110	6	4	0	392	854	100	244	1945	2165964	0.236	0	0	0
5	16	6	"BSA"	"BSA"	6290	8520	230	3771	3786	279	7	3587	3587	4077	3786	92	0	0	0	392	1418	100	184	199	1484137	-0.077	0	0	0
5	1	7	"BSA"	"BSA"	2210	8790	230	3043	3045	205	6	2959	2959	2970	240	8	21	2	0	392	1563	100	84	86	1193597	0.313	0	0	0
5	2	7	"BSA"	"BSA"	2480	8790	230	3009	3024	237	7	2903	2903	2923	250	8	27	6	0	392	854	100	106	121	1185348	0.404	0	0	0
5	3	7	"BSA"	"BSA"	2750	8790	230	3056	3055	210	6	2963	2963	2985	260	8	21	2	0	392	854	100	93	92	1197717	0.269	0	0	0
5	4	7	"BSA"	"BSA"	3020	8790	230	3083	3090	219	7	3001	3001	3016	237	7	23	4	0	392	854	100	82	89	1211268	0.312	0	0	0
5	5	7	"BSA"	"BSA"	3290	8790	230	3097	3112	231	7	3034	3034	3042	220	7	26	7	0	392	911	100	63	78	1219963	0.318	0	0	0
5	6	7	"BSA"	"BSA"	3570	8790	230	3184	3194	214	6	3063	3063	3073	211	6	35	8	0	392	911	100	121	131	1252094	0.573	0	0	0
5	7	7	"BSA"	"BSA"	3840	8790	230	3228	3229	219	6	3098	3098	3104	214	6	35	7	0	392	854	100	130	131	1265935	0.584	0	0	0
5	8	7	"BSA"	"BSA"	4110	8790	230	3290	3282	230	7	3061	3061	3063	272	8	40	7	0	392	854	100	229	221	1286618	0.805	0	0	0
5	9	7	"BSA"	"BSA"	4380	8790	230	2973	2968	222	7	2942	2942	2985	364	12	7	0	0	392	854	100	31	26	1163525	-0.047	0	0	0
5	10	7	"BSA"	"BSA"	4650	8790	230	3036	3303	688	20	3278	3278	3287	493	14	22	12	0	392	911	100	-242	25	1294758	0.032	0	0	0
5	11	7	"BSA"	"BSA"	4930	8790	230	3511	3522	250	7	3454	3454	3484	358	10	11	0	0	392	911	100	57	68	1380721	0.106	0	0	0
5	12	7	"BSA"	"BSA"	5200	8790	230	3561	3559	245	6	3410	3410	3407	246	7	31	7	0	392	854	100	151	149	1395292	0.618	0	0	0
5	13	7	"BSA"	"BSA"	5470	8790	230	3529	3560	258	7	3433	3433	3435	234	6	32	8	0	392	854	100	96	127	1395502	0.534	0	0	0
5	14	7	"BSA"	"BSA"	5740	8790	230	3611	3619	240	6	3475	3475	3485	248	7	31	7	0	392	854	100	136	144	1418588	0.540	0	0	0
5	15	7	"BSA"	"BSA"	6010	8790	230	3633	3650	252	6	3532	3532	3549	261	7	27	5	0	392	911	100	101	118	1430983	0.387	0	0	0
5	16	7	"BSA"	"BSA"	6290	8790	230	3723	3727	368	9	3585	3585	3596	248	6	30	8	0	392	1458	100	138	142	1461107	0.528	0	0	0
5	1	8	"BSA"	"BSA"	2210	9070	230	3087	3095	208	6	2997	2997	3012	246	8	24	3	0	392	1563	100	90	98	1213156	0.337	0	0	0
5	2	8	"BSA"	"BSA"	2480	9070	230	3041	3051	234	7	2932	2932	2945	235	7	29	7	0	392	854	100	109	119	1196078	0.451	0	0	0
5	3	8	"BSA"	"BSA"	2750	9070	230	3064	3080	272	8	3005	3005	3024	251	8	22	5	0	392	854	100	59	75	1207456	0.223	0	0	0
5	4	8	"BSA"	"BSA"	3020	9070	230	3187	3197	241	7	3040	3040	3061	230	7	35	9	0	392	854	100	147	157	1253046	0.591	0	0	0
5	5	8	"BSA"	"BSA"	3290	9070	230	3203	3191	257	8	3060	3060	3078	227	7	37	9	0	392	911	100	143	131	1250854	0.498	0	0	0
5	6	8	"BSA"	"BSA"	3570	9070	230	3243	3253	247	7	3081	3081	3101	222	7	40	13	0	392	911	100	162	172	1275319	0.685	0	0	0
5	7	8	"BSA"	"BSA"	3840	9070	230	3302	3315	236	7	3144	3144	3146	222	7	41	12	0	392	854	100	158	171	1299309	0.761	0	0	0
5	8	8	"BSA"	"BSA"	4110	9070	230	3358	3376	226	6	3166	3166	3159	273	8	36	6	0	392	854	100	192	210	1323559	0.795	0	0	0
5	9	8	"BSA"	"BSA"	4380	9070	230	3393	3433	796	23	3171	3171	3182	375	11	35	12	0	392	854	100	222	262	1345590	0.669	0	0	0
5	10	8	"BSA"	"BSA"	4650	9070	230	3527	3584	381	10	3397	3397	3479	651	18	8	1	0	392	927	100	130	187	1404890	0.161	0	0	0
5	11	8	"BSA"	"BSA"	4930	9070	230	3540	3563	269	7	3507	3507	3650	707	19	1	0	0	392	935	100	33	56	1396759	-0.123	0	0	0
5	12	8	"BSA"	"BSA"	5200	9070	230	3627	3631	272	7	3483	3483	3554	521	14	8	0	0	392	871	100	144	148	1423447	0.148	0	0	0
5	13	8	"BSA"	"BSA"	5470	9070	230	3598	3614	269	7	3482	3482	3497	268	7	31	6	0	392	854	100	116	132	1416739	0.437	0	0	0
5	14	8	"BSA"	"BSA"	5740	9070	230	3643	3662	284	7	3499	3499	3501	251	7	34	11	0	392	854	100	144	163	1435529	0.641	0	0	0
5	15	8	"BSA"	"BSA"	6010	9070	230	3681	3704	263	7	3526	3526	3551	264	7	34	9	0	392	911	100	155	178	1451839	0.580	0	0	0
5	16	8	"BSA"	"BSA"	6290	9070	230	3762	3766	259	6	3614	3614	3621	261	7	33	6	0	392	1461	100	148	152	1476452	0.556	0	0	0
5	1	9	"BSA"	"BSA"	2210	9340	230	3124	3170	309	9	2986	2986	3005	244	8	33	11	0	392	1522	100	138	184	1242716	0.676	0	0	0
5	2	9	"BSA"	"BSA"	2480	9340	230	3068	3088	236	7	2902	2902	2917	197	6	45	19	0	392	796	100	166	186	1210480	0.868	0	0	0
5	3	9	"BSA"	"BSA"	2750	9340	230	3099	3099	247	7	2980	2980	2988	218	7	32	10	0	392	796	100	119	119	1214648	0.509	0	0	0
5	4	9	"BSA"	"BSA"	3020	9340	230	3241	3254	234	7	3042	3042	3057	224	7	44	18	0	392	796	100	199	212	1275389	0.879	0	0	0
5	5	9	"BSA"	"BSA"	3290	9340	230	3199	3204	247	7	3083	3083	3096	226	7	31	9	0	392	854	100	116	121	1255807	0.478	0	0	0
5	6	9	"BSA"	"BSA"	3570	9340	230	3264	3277	244	7	3111	3111	3124	225	7	38	12	0	392	854	100	153	166	1284545	0.680	0	0	0
5	7	9	"BSA"	"BSA"	3840	9340	230	3305	3314	240	7	3160	3160	3170	233	7	36	9	0	392	796	100	145	154	1299074	0.618	0	0	0
5	8	9	"BSA"	"BSA"	4110	9340	230	3362	3393	539	15	3215	3215	3223	238	7	36	12	0	392	796	100	147	178	1329938	0.714	0	0	0
5	9	9	"BSA"	"BSA"	4380	9340	230	3434	3449	240	6	3319	3319	3322	270	8	27	4	0	392	796	100	115	130	1351965	0.470	0	0	0
5	10	9	"BSA"	"BSA"	4650	9340	230	3520	3523	235	6	3459	3459	3567	608	17	2	0	0	392	855	100	61	64	1380982	-0.072	0	0	0
5	11	9	"MYO4_1"	"MYO4_1"	4930	9350	220	8063	9907	5490	55	3526	3526	3693	720	19	99	95	0	392	842	100	4537	6381	3883725	8.631	0	0	0
5	12	9	"MYO4_1"	"MYO4_1"	5200	9340	220	9346	11004	5369	48	3522	3522	3608	527	14	100	98	0	392	781	100	5824	7482	4313612	14.034	0	0	0
5	13	9	"BSA"	"BSA"	5470	9340	230	3670	3700	268	7	3521	3521	3539	297	8	32	6	0	392	796	100	149	179	1450537	0.542	0	0	0
5	14	9	"BSA"	"BSA"	5740	9340	230	3714	3731	280	7	3510	3510	3528	393	11	26	1	0	392	796	100	204	221	1462688	0.517	0	0	0
5	15	9	"PKA_1"	"PKA_1"	6010	9340	230	3568	3643	465	12	3558	3558	3590	396	11	17	6	0	392	854	100	10	85	1428227	0.134	0	0	0
5	16	9	"PKA_1"	"PKA_1"	6290	9340	230	3741	3744	266	7	3635	3635	3649	264	7	27	4	0	392	1427	100	106	109	1467536	0.360	0	0	0
5	1	10	"BSA"	"BSA"	2210	9610	230	3123	3128	227	7	2977	2977	2991	216	7	38	9	0	392	1522	100	146	151	1225980	0.634	0	0	0
5	2	10	"BSA"	"BSA"	2480	9610	230	3131	3128	236	7	2920	2920	2936	198	6	52	19	0	392	796	100	211	208	1226335	0.970	0	0	0
5	3	10	"BSA"	"BSA"	2750	9610	230	3137	3137	245	7	2992	2992	2998	226	7	36	11	0	392	796	100	145	145	1229586	0.615	0	0	0
5	4	10	"BSA"	"BSA"	3020	9610	230	3191	3212	280	8	3063	3063	3070	242	7	34	8	0	392	796	100	128	149	1258921	0.587	0	0	0
5	5	10	"BSA"	"BSA"	3290	9610	230	3215	3222	242	7	3116	3116	3126	228	7	26	7	0	392	854	100	99	106	1262869	0.421	0	0	0
5	6	10	"BSA"	"BSA"	3570	9610	230	3284	3311	232	7	3145	3145	3161	232	7	35	10	0	392	854	100	139	166	1297995	0.647	0	0	0
5	7	10	"BSA"	"BSA"	3840	9610	230	3323	3323	241	7	3190	3190	3205	256	7	30	5	0	392	796	100	133	133	1302771	0.461	0	0	0
5	8	10	"BSA"	"BSA"	4110	9610	230	3393	3407	250	7	3254	3254	3259	256	7	31	9	0	392	796	100	139	153	1335427	0.578	0	0	0
5	9	10	"BSA"	"BSA"	4380	9610	230	3483	3485	256	7	3319	3319	3334	249	7	38	8	0	392	796	100	164	166	1366061	0.606	0	0	0
5	10	10	"BSA"	"BSA"	4650	9610	230	3513	3514	238	6	3432	3432	3449	322	9	13	0	0	392	838	100	81	82	1377354	0.202	0	0	0
5	11	10	"BSA"	"BSA"	4930	9610	230	3684	3700	353	9	3502	3502	3537	379	10	22	1	0	392	830	100	182	198	1450433	0.430	0	0	0
5	12	10	"BSA"	"BSA"	5200	9610	230	3735	3731	246	6	3545	3545	3555	231	6	40	12	0	392	780	100	190	186	1462622	0.762	0	0	0
5	13	10	"BSA"	"BSA"	5470	9610	230	3717	3717	255	6	3561	3561	3570	254	7	35	8	0	392	796	100	156	156	1457031	0.579	0	0	0
5	14	10	"BSA"	"BSA"	5740	9610	230	3711	3715	256	6	3537	3537	3557	403	11	18	0	0	392	796	100	174	178	1456444	0.392	0	0	0
5	15	10	"BSA"	"BSA"	6010	9610	230	3749	3762	291	7	3565	3565	3593	397	11	23	3	0	392	854	100	184	197	1474721	0.426	0	0	0
5	16	10	"BSA"	"BSA"	6290	9610	230	3769	3795	268	7	3636	3636	3651	271	7	31	10	0	392	1427	100	133	159	1487571	0.531	0	0	0
5	1	11	"BSA"	"BSA"	2210	9880	230	3125	3123	223	7	3012	3012	3012	233	7	30	4	0	392	1522	100	113	111	1224095	0.476	0	0	0
5	2	11	"BSA"	"BSA"	2480	9880	230	3109	3122	337	10	2964	2964	2970	205	6	41	11	0	392	796	100	145	158	1223642	0.741	0	0	0
5	3	11	"BSA"	"BSA"	2750	9880	230	3139	3150	227	7	3029	3029	3050	361	11	13	0	0	392	796	100	110	121	1234963	0.277	0	0	0
5	4	11	"BSA"	"BSA"	3020	9880	230	3285	3292	240	7	3097	3097	3123	388	12	19	1	0	392	796	100	188	195	1290431	0.436	0	0	0
5	5	11	"BSA"	"BSA"	3290	9880	230	3195	3211	237	7	3147	3147	3167	265	8	19	3	0	392	854	100	48	64	1258693	0.166	0	0	0
5	6	11	"BSA"	"BSA"	3570	9880	230	3313	3323	234	7	3196	3196	3200	232	7	31	7	0	392	854	100	117	127	1302789	0.530	0	0	0
5	7	11	"BSA"	"BSA"	3840	9880	230	3330	3348	253	7	3246	3246	3252	257	7	24	5	0	392	796	100	84	102	1312266	0.374	0	0	0
5	8	11	"BSA"	"BSA"	4110	9880	230	3401	3416	249	7	3305	3305	3319	252	7	26	6	0	392	796	100	96	111	1339266	0.385	0	0	0
5	9	11	"BSA"	"BSA"	4380	9880	230	3532	3537	247	6	3377	3377	3378	242	7	36	8	0	392	796	100	155	160	1386330	0.657	0	0	0
5	10	11	"BSA"	"BSA"	4650	9880	230	3559	3557	239	6	3453	3453	3457	249	7	26	5	0	392	854	100	106	104	1394247	0.402	0	0	0
5	11	11	"BSA"	"BSA"	4930	9880	230	3649	3661	262	7	3521	3521	3538	259	7	31	7	0	392	854	100	128	140	1435176	0.475	0	0	0
5	12	11	"BSA"	"BSA"	5200	9880	230	3767	3939	2082	52	3584	3584	3591	247	6	40	13	0	392	796	100	183	355	1543951	1.409	0	0	0
5	13	11	"BSA"	"BSA"	5470	9880	230	3726	3718	254	6	3606	3606	3605	271	7	25	5	0	392	796	100	120	112	1457644	0.417	0	0	0
5	14	11	"BSA"	"BSA"	5740	9880	230	3663	3686	271	7	3556	3556	3567	283	7	27	6	0	392	796	100	107	130	1444806	0.420	0	0	0
5	15	11	"BSA"	"BSA"	6010	9880	230	3715	3729	506	13	3561	3561	3570	266	7	40	18	0	392	854	100	154	168	1461884	0.598	0	0	0
5	16	11	"BSA"	"BSA"	6290	9880	230	3807	3830	292	7	3647	3647	3659	272	7	32	12	0	392	1427	100	160	183	1501477	0.629	0	0	0
5	1	12	"BSA"	"BSA"	2210	10150	230	3127	3123	217	6	3015	3015	3019	228	7	28	4	0	392	1563	100	112	108	1224165	0.456	0	0	0
5	2	12	"BSA"	"BSA"	2480	10150	230	3124	3134	233	7	2993	2993	3002	210	6	35	11	0	392	854	100	131	141	1228419	0.629	0	0	0
5	3	12	"BSA"	"BSA"	2750	10150	230	3161	3157	230	7	3056	3056	3083	355	11	13	0	0	392	854	100	105	101	1237540	0.208	0	0	0
5	4	12	"BSA"	"BSA"	3020	10150	230	3222	3232	259	8	3107	3107	3140	378	12	15	1	0	392	854	100	115	125	1267056	0.243	0	0	0
5	5	12	"BSA"	"BSA"	3290	10150	230	3225	3230	249	7	3160	3160	3173	261	8	20	5	0	392	911	100	65	70	1266063	0.218	0	0	0
5	6	12	"BSA"	"BSA"	3570	10150	230	3301	3325	263	7	3205	3205	3214	226	7	30	10	0	392	911	100	96	120	1303409	0.491	0	0	0
5	7	12	"BSA"	"BSA"	3840	10150	230	3357	3371	238	7	3263	3263	3273	243	7	29	6	0	392	854	100	94	108	1321454	0.403	0	0	0
5	8	12	"BSA"	"BSA"	4110	10150	230	3435	3452	277	8	3372	3372	3371	244	7	24	5	0	392	854	100	63	80	1353018	0.332	0	0	0
5	9	12	"BSA"	"BSA"	4380	10150	230	3544	3552	259	7	3435	3435	3436	231	6	32	9	0	392	854	100	109	117	1392448	0.502	0	0	0
5	10	12	"BSA"	"BSA"	4650	10150	230	3572	3582	270	7	3484	3484	3494	243	6	27	8	0	392	911	100	88	98	1404285	0.362	0	0	0
5	11	12	"BSA"	"BSA"	4930	10150	230	3675	3683	269	7	3539	3539	3555	252	7	33	8	0	392	911	100	136	144	1443909	0.508	0	0	0
5	12	12	"BSA"	"BSA"	5200	10150	230	3700	3710	248	6	3593	3593	3601	253	7	26	6	0	392	854	100	107	117	1454130	0.431	0	0	0
5	13	12	"BSA"	"BSA"	5470	10150	230	3773	3788	268	7	3612	3612	3618	259	7	34	9	0	392	854	100	161	176	1484745	0.656	0	0	0
5	14	12	"BSA"	"BSA"	5740	10150	230	3758	3776	274	7	3614	3614	3626	275	7	31	8	0	392	854	100	144	162	1480270	0.545	0	0	0
5	15	12	"BSA"	"BSA"	6010	10150	230	3742	3746	275	7	3604	3604	3621	276	7	30	8	0	392	911	100	138	142	1468490	0.453	0	0	0
5	16	12	"BSA"	"BSA"	6290	10150	230	3827	3819	276	7	3679	3679	3694	280	7	28	6	0	392	1467	100	148	140	1497122	0.446	0	0	0
5	1	13	"BSA"	"BSA"	2210	10430	230	3096	3112	223	7	3020	3020	3090	853	27	0	0	0	392	1563	100	76	92	1220096	0.026	0	0	0
5	2	13	"BSA"	"BSA"	2480	10430	230	3239	3283	434	13	3042	3042	3155	1135	35	1	0	0	392	854	100	197	241	1286917	0.113	0	0	0
5	3	13	"BSA"	"BSA"	2750	10430	230	3177	3184	241	7	3085	3085	3153	989	31	0	0	0	392	854	100	92	99	1248198	0.031	0	0	0
5	4	13	"BSA"	"BSA"	3020	10430	230	3258	3262	258	7	3119	3119	3130	228	7	36	9	0	392	854	100	139	143	1278760	0.579	0	0	0
5	5	13	"BSA"	"BSA"	3290	10430	230	3239	3249	257	7	3156	3156	3163	228	7	26	9	0	392	911	100	83	93	1273591	0.377	0	0	0
5	6	13	"BSA"	"BSA"	3570	10430	230	3317	3333	241	7	3211	3211	3222	223	6	29	11	0	392	911	100	106	122	1306372	0.498	0	0	0
5	7	13	"BSA"	"BSA"	3840	10430	230	3350	3369	236	7	3288	3288	3306	241	7	24	5	0	392	854	100	62	81	1320798	0.261	0	0	0
5	8	13	"BSA"	"BSA"	4110	10430	230	3435	3440	294	8	3416	3416	3420	249	7	20	3	0	392	854	100	19	24	1348657	0.080	0	0	0
5	9	13	"BSA"	"BSA"	4380	10430	230	3591	3595	287	7	3476	3476	3486	235	6	31	12	0	392	854	100	115	119	1409152	0.464	0	0	0
5	10	13	"BSA"	"BSA"	4650	10430	230	3653	3639	266	7	3504	3504	3519	239	6	34	9	0	392	911	100	149	135	1426542	0.502	0	0	0
5	11	13	"BSA"	"BSA"	4930	10430	230	3693	3697	261	7	3556	3556	3557	242	6	33	8	0	392	911	100	137	141	1449066	0.579	0	0	0
5	12	13	"BSA"	"BSA"	5200	10430	230	3690	3697	265	7	3590	3590	3596	249	6	28	7	0	392	854	100	100	107	1449237	0.406	0	0	0
5	13	13	"BSA"	"BSA"	5470	10430	230	3707	3727	287	7	3615	3615	3625	246	6	30	8	0	392	854	100	92	112	1460990	0.415	0	0	0
5	14	13	"BSA"	"BSA"	5740	10430	230	3754	3769	302	8	3670	3670	3688	255	6	24	9	0	392	854	100	84	99	1477481	0.318	0	0	0
5	15	13	"BSA"	"BSA"	6010	10430	230	3821	3844	303	7	3685	3685	3701	265	7	33	9	0	392	911	100	136	159	1506855	0.540	0	0	0
5	16	13	"BSA"	"BSA"	6290	10430	230	3817	3824	297	7	3738	3738	3747	274	7	23	6	0	392	1472	100	79	86	1498984	0.281	0	0	0
5	1	14	"BSA"	"BSA"	2210	10700	230	3152	3156	241	7	3027	3027	3091	864	27	0	0	0	392	1522	100	125	129	1236991	0.075	0	0	0
5	2	14	"BSA"	"BSA"	2480	10700	230	3351	3435	415	12	3086	3086	3203	1172	36	5	0	0	392	796	100	265	349	1346542	0.198	0	0	0
5	3	14	"BSA"	"BSA"	2750	10700	230	3216	3213	236	7	3145	3145	3219	958	29	0	0	0	392	796	100	71	68	1259589	-0.006	0	0	0
5	4	14	"BSA"	"BSA"	3020	10700	230	3271	3287	247	7	3158	3158	3176	234	7	27	7	0	392	796	100	113	129	1288676	0.474	0	0	0
5	5	14	"BSA"	"BSA"	3290	10700	230	3261	3268	251	7	3164	3164	3174	225	7	30	7	0	392	854	100	97	104	1280977	0.418	0	0	0
5	6	14	"BSA"	"BSA"	3570	10700	230	3338	3334	250	7	3221	3221	3234	223	6	32	8	0	392	854	100	117	113	1306796	0.448	0	0	0
5	7	14	"BSA"	"BSA"	3840	10700	230	3392	3399	241	7	3325	3325	3337	242	7	22	4	0	392	796	100	67	74	1332249	0.256	0	0	0
5	8	14	"BSA"	"BSA"	4110	10700	230	3548	3560	251	7	3437	3437	3443	248	7	28	6	0	392	796	100	111	123	1395515	0.472	0	0	0
5	9	14	"BSA"	"BSA"	4380	10700	230	3677	3672	269	7	3512	3512	3516	241	6	37	11	0	392	796	100	165	160	1439404	0.647	0	0	0
5	10	14	"BSA"	"BSA"	4650	10700	230	3632	3648	266	7	3520	3520	3527	240	6	31	9	0	392	854	100	112	128	1429867	0.504	0	0	0
5	11	14	"BSA"	"BSA"	4930	10700	230	3530	3584	358	9	3560	3560	3561	240	6	26	10	0	392	854	100	-30	24	1404845	0.096	0	0	0
5	12	14	"BSA"	"BSA"	5200	10700	230	3728	3731	255	6	3598	3598	3610	239	6	34	7	0	392	796	100	130	133	1462422	0.506	0	0	0
5	13	14	"BSA"	"BSA"	5470	10700	230	3750	3754	257	6	3646	3646	3651	250	6	26	6	0	392	796	100	104	108	1471703	0.412	0	0	0
5	14	14	"BSA"	"BSA"	5740	10700	230	3815	3832	271	7	3720	3720	3721	256	6	26	7	0	392	796	100	95	112	1502016	0.434	0	0	0
5	15	14	"BSA"	"BSA"	6010	10700	230	3818	3835	280	7	3749	3749	3746	254	6	27	7	0	392	854	100	69	86	1503506	0.350	0	0	0
5	16	14	"BSA"	"BSA"	6290	10700	230	3940	3940	331	8	3770	3770	3774	272	7	34	11	0	392	1427	100	170	170	1544489	0.610	0	0	0
5	1	15	"BSA"	"BSA"	2210	10970	230	3201	3228	290	8	3055	3055	3059	220	7	35	17	0	392	1522	100	146	173	1265542	0.768	0	0	0
5	2	15	"BSA"	"BSA"	2480	10970	230	3375	3404	283	8	3211	3211	3381	536	15	12	0	0	392	796	100	164	193	1334215	0.043	0	0	0
5	3	15	"BSA"	"BSA"	2750	10970	230	3750	3811	467	12	3367	3367	3484	499	14	42	11	0	392	796	100	383	444	1494065	0.655	0	0	0
5	4	15	"BSA"	"BSA"	3020	10970	230	3341	3343	262	7	3241	3241	3281	414	12	13	0	0	392	796	100	100	102	1310538	0.150	0	0	0
5	5	15	"BSA"	"BSA"	3290	10970	230	3240	3248	231	7	3192	3192	3210	371	11	7	0	0	392	854	100	48	56	1273258	0.102	0	0	0
5	6	15	"BSA"	"BSA"	3570	10970	230	3307	3323	267	8	3235	3235	3246	221	6	27	9	0	392	854	100	72	88	1302531	0.348	0	0	0
5	7	15	"BSA"	"BSA"	3840	10970	230	3420	3432	261	7	3343	3343	3349	242	7	25	6	0	392	796	100	77	89	1345258	0.343	0	0	0
5	8	15	"BSA"	"BSA"	4110	10970	230	3583	3587	248	6	3446	3446	3453	243	7	31	7	0	392	796	100	137	141	1406249	0.551	0	0	0
5	9	15	"BSA"	"BSA"	4380	10970	230	3621	3632	265	7	3522	3522	3530	249	7	31	6	0	392	796	100	99	110	1423685	0.410	0	0	0
5	10	15	"BSA"	"BSA"	4650	10970	230	3633	3629	257	7	3561	3561	3569	252	7	23	5	0	392	854	100	72	68	1422383	0.238	0	0	0
5	11	15	"BSA"	"BSA"	4930	10970	230	3730	3730	257	6	3599	3599	3613	262	7	30	7	0	392	854	100	131	131	1462127	0.447	0	0	0
5	12	15	"BSA"	"BSA"	5200	10970	230	3753	3767	270	7	3663	3663	3677	265	7	27	5	0	392	796	100	90	104	1476729	0.340	0	0	0
5	13	15	"BSA"	"BSA"	5470	10970	230	3793	3816	255	6	3729	3729	3734	265	7	22	4	0	392	796	100	64	87	1495782	0.309	0	0	0
5	14	15	"BSA"	"BSA"	5740	10970	230	3887	3902	275	7	3807	3807	3802	273	7	23	4	0	392	796	100	80	95	1529554	0.366	0	0	0
5	15	15	"BSA"	"BSA"	6010	10970	230	3892	3893	266	6	3784	3784	3778	271	7	25	5	0	392	854	100	108	109	1526199	0.424	0	0	0
5	16	15	"BSA"	"BSA"	6290	10970	230	3847	3875	307	7	3771	3771	3784	360	9	20	3	0	392	1427	100	76	104	1519047	0.253	0	0	0
5	1	16	"BSA"	"BSA"	2210	11240	230	3238	3245	232	7	3079	3079	3083	226	7	38	12	0	392	1801	100	159	166	1271997	0.717	0	0	0
5	2	16	"BSA"	"BSA"	2480	11240	230	3801	3824	425	11	3408	3408	3550	550	15	34	7	0	392	1223	100	393	416	1498905	0.498	0	0	0
5	3	16	"BSA"	"BSA"	2750	11240	230	4118	4161	537	12	3584	3584	3678	495	13	51	22	0	392	1223	100	534	577	1631235	0.976	0	0	0
5	4	16	"BSA"	"BSA"	3020	11240	230	3331	3331	273	8	3255	3255	3323	438	13	9	0	0	392	1223	100	76	76	1305935	0.018	0	0	0
5	5	16	"BSA"	"BSA"	3290	11240	230	3252	3260	240	7	3177	3177	3190	336	10	14	1	0	392	1273	100	75	83	1277996	0.208	0	0	0
5	6	16	"BSA"	"BSA"	3570	11240	230	3367	3398	342	10	3250	3250	3260	232	7	34	10	0	392	1264	100	117	148	1331846	0.595	0	0	0
5	7	16	"BSA"	"BSA"	3840	11240	230	3489	3507	260	7	3367	3367	3376	234	6	33	10	0	392	1223	100	122	140	1374553	0.560	0	0	0
5	8	16	"BSA"	"BSA"	4110	11240	230	3604	3600	258	7	3431	3431	3439	240	6	39	10	0	392	1271	100	173	169	1411247	0.671	0	0	0
5	9	16	"BSA"	"BSA"	4380	11240	230	3541	3559	254	7	3481	3481	3493	262	7	22	6	0	392	1345	100	60	78	1395303	0.252	0	0	0
5	10	16	"BSA"	"BSA"	4650	11240	230	3597	3612	317	8	3550	3550	3559	259	7	22	5	0	392	1393	100	47	62	1415981	0.205	0	0	0
5	11	16	"BSA"	"BSA"	4930	11240	230	3702	3720	249	6	3610	3610	3618	257	7	27	5	0	392	1386	100	92	110	1458274	0.397	0	0	0
5	12	16	"BSA"	"BSA"	5200	11240	230	3812	3817	281	7	3736	3736	3751	295	7	22	3	0	392	1345	100	76	81	1496077	0.224	0	0	0
5	13	16	"BSA"	"BSA"	5470	11240	230	3919	3953	297	7	3776	3776	3795	287	7	33	10	0	392	1345	100	143	177	1549498	0.551	0	0	0
5	14	16	"BSA"	"BSA"	5740	11240	230	4012	4035	321	7	3738	3738	3752	297	7	45	17	0	392	1345	100	274	297	1581543	0.953	0	0	0
5	15	16	"BSA"	"BSA"	6010	11240	230	3840	3854	268	6	3697	3697	3716	284	7	30	6	0	392	1393	100	143	157	1510600	0.486	0	0	0
5	16	16	"BSA"	"BSA"	6290	11240	230	3870	3886	312	8	3733	3733	3748	343	9	23	4	0	392	1876	100	137	153	1523429	0.402	0	0	0
6	1	1	"BSA"	"BSA"	6660	7200	210	3478	3481	247	7	3240	3240	3281	782	23	1	0	0	316	1748	100	238	241	1100016	0.256	0	0	0
6	2	1	"BSA"	"BSA"	6930	7200	210	3464	3579	1272	35	3240	3240	3246	225	6	49	19	0	316	1520	100	224	339	1130857	1.480	0	0	0
6	3	1	"BSA"	"BSA"	7210	7200	210	3549	3556	234	6	3242	3242	3258	239	7	61	22	0	316	1520	100	307	314	1123653	1.247	0	0	0
6	4	1	"BSA"	"BSA"	7480	7200	210	3518	3522	240	6	3261	3261	3267	234	7	53	19	0	316	1484	100	257	261	1112943	1.090	0	0	0
6	5	1	"BSA"	"BSA"	7750	7200	210	3495	3494	247	7	3282	3282	3281	230	7	45	15	0	316	1484	100	213	212	1104137	0.926	0	0	0
6	6	1	"BSA"	"BSA"	8020	7200	210	3533	3539	276	7	3292	3292	3301	236	7	50	18	0	316	1434	100	241	247	1118428	1.008	0	0	0
6	7	1	"BSA"	"BSA"	8280	7190	200	3528	3535	267	7	3287	3287	3305	247	7	48	18	0	316	1413	100	241	248	1116996	0.931	0	0	0
6	8	1	"BSA"	"BSA"	8560	7190	200	3505	3514	269	7	3284	3284	3298	250	7	45	16	0	316	1435	100	221	230	1110462	0.864	0	0	0
6	9	1	"BSA"	"BSA"	8830	7190	200	3519	3524	257	7	3311	3311	3338	444	13	17	0	0	316	1400	100	208	213	1113529	0.419	0	0	0
6	10	1	"BSA"	"BSA"	9100	7190	200	3477	3501	271	7	3319	3319	3343	438	13	18	0	0	316	1412	100	158	182	1106463	0.361	0	0	0
6	11	1	"BSA"	"BSA"	9370	7200	200	3580	3599	240	6	3336	3336	3344	244	7	50	18	0	316	1405	100	244	263	1137389	1.045	0	0	0
6	12	1	"BSA"	"BSA"	9640	7200	200	3602	3608	275	7	3399	3399	3410	264	7	39	11	0	316	1465	100	203	209	1140109	0.750	0	0	0
6	13	1	"BSA"	"BSA"	9920	7200	200	3623	3636	256	7	3437	3437	3445	262	7	39	9	0	316	1478	100	186	199	1148993	0.729	0	0	0
6	14	1	"BSA"	"BSA"	10190	7200	200	3713	3718	267	7	3464	3464	3479	265	7	46	14	0	316	1438	100	249	254	1174954	0.902	0	0	0
6	15	1	"BSA"	"BSA"	10460	7200	200	3713	3722	238	6	3467	3467	3474	262	7	47	12	0	316	1438	100	246	255	1176284	0.947	0	0	0
6	16	1	"BSA"	"BSA"	10730	7200	200	3635	3632	281	7	3417	3417	3432	263	7	42	13	0	316	1751	100	218	215	1147609	0.760	0	0	0
6	1	2	"BSA"	"BSA"	6660	7470	210	3529	3550	261	7	3310	3310	3327	279	8	42	11	0	316	1461	100	219	240	1121862	0.799	0	0	0
6	2	2	"BSA"	"BSA"	6930	7470	210	3502	3502	243	6	3312	3312	3319	232	6	44	12	0	316	1195	100	190	190	1106593	0.789	0	0	0
6	3	2	"BSA"	"BSA"	7210	7470	210	3574	3595	274	7	3348	3348	3357	239	7	47	16	0	316	1195	100	226	247	1135900	0.996	0	0	0
6	4	2	"BSA"	"BSA"	7480	7470	210	3548	3544	231	6	3359	3359	3372	248	7	42	7	0	316	1148	100	189	185	1119822	0.694	0	0	0
6	5	2	"BSA"	"BSA"	7750	7470	210	3560	3634	949	26	3355	3355	3368	249	7	42	12	0	316	1148	100	205	279	1148282	1.068	0	0	0
6	6	2	"BSA"	"BSA"	8020	7470	210	3600	3603	267	7	3384	3384	3398	254	7	45	14	0	316	1114	100	216	219	1138533	0.807	0	0	0
6	7	2	"BSA"	"BSA"	8280	7460	200	3559	3578	264	7	3412	3412	3434	279	8	31	6	0	316	1172	100	147	166	1130648	0.516	0	0	0
6	8	2	"BSA"	"BSA"	8560	7460	200	3548	3549	258	7	3411	3411	3433	278	8	30	4	0	316	1240	100	137	138	1121329	0.417	0	0	0
6	9	2	"BSA"	"BSA"	8830	7460	200	3619	3616	252	6	3433	3433	3451	332	9	27	2	0	316	1200	100	186	183	1142671	0.497	0	0	0
6	10	2	"BSA"	"BSA"	9100	7460	200	3583	3583	261	7	3448	3448	3488	356	10	21	1	0	316	1189	100	135	135	1132133	0.267	0	0	0
6	11	2	"BSA"	"BSA"	9370	7470	200	3654	3666	283	7	3466	3466	3496	304	8	29	7	0	316	1145	100	188	200	1158601	0.559	0	0	0
6	12	2	"BSA"	"BSA"	9640	7470	200	3674	3697	267	7	3501	3501	3514	282	8	36	7	0	316	1158	100	173	196	1168310	0.649	0	0	0
6	13	2	"BSA"	"BSA"	9930	7490	230	3743	3752	290	7	3537	3537	3541	264	7	39	13	0	392	1223	100	206	215	1470961	0.799	0	0	0
6	14	2	"BSA"	"BSA"	10200	7490	230	3756	3770	273	7	3535	3535	3542	258	7	45	15	0	392	1112	100	221	235	1478016	0.884	0	0	0
6	15	2	"BSA"	"BSA"	10470	7490	230	3824	3844	315	8	3537	3537	3547	259	7	53	25	0	392	1112	100	287	307	1506974	1.147	0	0	0
6	16	2	"BSA"	"BSA"	10740	7490	230	3802	3829	332	8	3549	3549	3562	266	7	46	16	0	392	1782	100	253	280	1501003	1.004	0	0	0
6	1	3	"BSA"	"BSA"	6660	7750	210	3613	3619	250	6	3371	3371	3377	239	7	50	17	0	316	1458	100	242	248	1143720	1.013	0	0	0
6	2	3	"BSA"	"BSA"	6930	7750	210	3595	3589	258	7	3369	3369	3382	244	7	47	16	0	316	1195	100	226	220	1134243	0.848	0	0	0
6	3	3	"BSA"	"BSA"	7210	7750	210	3654	3658	242	6	3415	3415	3430	260	7	45	12	0	316	1195	100	239	243	1155905	0.877	0	0	0
6	4	3	"BSA"	"BSA"	7480	7750	210	3566	3593	252	7	3426	3426	3441	264	7	32	6	0	316	1148	100	140	167	1135331	0.576	0	0	0
6	5	3	"BSA"	"BSA"	7750	7750	210	3624	3634	250	6	3406	3406	3423	257	7	43	13	0	316	1148	100	218	228	1148327	0.821	0	0	0
6	6	3	"BSA"	"BSA"	8020	7750	210	3653	3662	294	8	3420	3420	3436	258	7	46	14	0	316	1088	100	233	242	1157062	0.876	0	0	0
6	7	3	"BSA"	"BSA"	8270	7760	200	3675	3687	258	6	3459	3459	3484	281	8	39	10	0	316	1115	100	216	228	1165060	0.722	0	0	0
6	8	3	"BSA"	"BSA"	8550	7760	200	3662	3687	268	7	3457	3457	3485	276	7	41	11	0	316	1199	100	205	230	1165015	0.732	0	0	0
6	9	3	"BSA"	"BSA"	8820	7760	200	3679	3700	272	7	3442	3442	3465	259	7	46	15	0	316	1155	100	237	258	1169179	0.907	0	0	0
6	10	3	"BSA"	"BSA"	9090	7760	200	3704	3716	270	7	3479	3479	3513	289	8	41	8	0	316	1183	100	225	237	1174221	0.702	0	0	0
6	11	3	"BSA"	"BSA"	9370	7750	200	3729	3729	283	7	3499	3499	3536	310	8	37	8	0	316	1184	100	230	230	1178327	0.623	0	0	0
6	12	3	"BSA"	"BSA"	9640	7750	200	3705	3744	298	7	3509	3509	3530	285	8	39	14	0	316	1179	100	196	235	1183086	0.751	0	0	0
6	13	3	"BSA"	"BSA"	9920	7760	210	3748	3796	510	13	3507	3507	3528	260	7	47	17	0	316	1120	100	241	289	1199567	1.031	0	0	0
6	14	3	"BSA"	"BSA"	10190	7760	210	3770	3789	274	7	3508	3508	3524	258	7	50	18	0	316	1014	100	262	281	1197191	1.027	0	0	0
6	15	3	"BSA"	"MYO4_125"	10460	7760	210	3834	3853	265	6	3538	3538	3558	258	7	56	20	0	316	1014	100	296	315	1217647	1.143	0	0	0
6	16	3	"BSA"	"MYO4_125"	10730	7760	210	3822	3849	303	7	3564	3564	3589	270	7	48	18	0	316	1448	100	258	285	1216361	0.963	0	0	0
6	1	4	"BSA"	"BSA"	6660	8020	210	3670	3696	266	7	3431	3431	3443	252	7	48	14	0	316	1422	100	239	265	1167901	1.004	0	0	0
6	2	4	"BSA"	"BSA"	6930	8020	210	3648	3671	256	6	3449	3449	3472	269	7	39	10	0	316	1148	100	199	222	1159936	0.740	0	0	0
6	3	4	"BSA"	"BSA"	7210	8020	210	3908	3970	379	9	3482	3482	3512	294	8	67	35	0	316	1148	100	426	488	1254468	1.558	0	0	0
6	4	4	"BSA"	"BSA"	7480	8020	210	3687	3700	266	7	3477	3477	3493	280	8	40	10	0	316	1100	100	210	223	1169218	0.739	0	0	0
6	5	4	"BSA"	"BSA"	7750	8020	210	3665	3672	258	7	3460	3460	3466	252	7	43	13	0	316	1100	100	205	212	1160461	0.817	0	0	0
6	6	4	"BSA"	"BSA"	8020	8020	210	3721	3715	274	7	3473	3473	3481	257	7	48	17	0	316	1022	100	248	242	1174035	0.911	0	0	0
6	7	4	"BSA"	"BSA"	8280	8020	200	3707	3710	269	7	3494	3494	3509	269	7	41	9	0	316	1023	100	213	216	1172242	0.747	0	0	0
6	8	4	"BSA"	"BSA"	8560	8020	200	3800	3824	275	7	3529	3529	3568	310	8	43	15	0	316	1069	100	271	295	1208532	0.826	0	0	0
6	9	4	"BSA"	"BSA"	8830	8020	200	3684	3691	253	6	3519	3519	3560	311	8	28	5	0	316	1023	100	165	172	1166389	0.421	0	0	0
6	10	4	"BSA"	"BSA"	9100	8020	200	3752	3747	284	7	3480	3480	3508	262	7	51	15	0	316	1048	100	272	267	1184157	0.912	0	0	0
6	11	4	"BSA"	"BSA"	9370	8030	210	3786	3804	256	6	3488	3488	3510	268	7	55	16	0	316	1124	100	298	316	1202194	1.097	0	0	0
6	12	4	"BSA"	"BSA"	9640	8030	210	3731	3748	318	8	3504	3504	3528	277	7	43	13	0	316	1185	100	227	244	1184517	0.794	0	0	0
6	13	4	"BSA"	"BSA"	9920	8030	210	3755	3781	321	8	3531	3531	3553	289	8	41	14	0	316	1158	100	224	250	1194760	0.789	0	0	0
6	14	4	"BSA"	"BSA"	10190	8030	210	3801	3798	277	7	3570	3570	3578	294	8	41	9	0	316	1100	100	231	228	1200158	0.748	0	0	0
6	15	4	"BSA"	"BSA"	10460	8030	210	3929	3935	317	8	3591	3591	3607	277	7	59	25	0	316	1100	100	338	344	1243412	1.184	0	0	0
6	16	4	"BSA"	"BSA"	10730	8030	210	3794	3794	269	7	3612	3612	3626	263	7	33	9	0	316	1539	100	182	182	1198847	0.639	0	0	0
6	1	5	"BSA"	"BSA"	6660	8290	210	3717	3719	278	7	3497	3497	3510	253	7	43	14	0	316	1422	100	220	222	1175305	0.826	0	0	0
6	2	5	"BSA"	"BSA"	6930	8290	210	3698	3732	280	7	3511	3511	3525	264	7	38	12	0	316	1148	100	187	221	1179359	0.784	0	0	0
6	3	5	"BSA"	"BSA"	7210	8290	210	3748	3968	1155	29	3511	3511	3531	283	8	44	20	0	316	1148	100	237	457	1253953	1.544	0	0	0
6	4	5	"BSA"	"BSA"	7480	8290	210	3721	3733	291	7	3496	3496	3512	269	7	44	13	0	316	1100	100	225	237	1179483	0.822	0	0	0
6	5	5	"BSA"	"BSA"	7750	8290	210	3687	3694	288	7	3499	3499	3510	251	7	41	12	0	316	1100	100	188	195	1167457	0.733	0	0	0
6	6	5	"BSA"	"BSA"	8020	8290	210	3736	3745	300	8	3526	3526	3533	259	7	42	12	0	316	1050	100	210	219	1183570	0.819	0	0	0
6	7	5	"BSA"	"BSA"	8280	8290	200	3753	3750	275	7	3531	3531	3542	265	7	41	11	0	316	1068	100	222	219	1184907	0.785	0	0	0
6	8	5	"BSA"	"BSA"	8560	8290	200	3852	3900	335	8	3630	3630	3671	332	9	36	12	0	316	1114	100	222	270	1232256	0.690	0	0	0
6	9	5	"BSA"	"BSA"	8830	8290	200	4001	4033	351	8	3686	3686	3710	338	9	47	15	0	316	1068	100	315	347	1274555	0.956	0	0	0
6	10	5	"BSA"	"BSA"	9100	8290	200	3767	3804	328	8	3570	3570	3593	287	7	36	13	0	316	1023	100	197	234	1202066	0.735	0	0	0
6	11	5	"BSA"	"BSA"	9360	8300	200	3808	3840	291	7	3527	3527	3546	258	7	53	21	0	316	1000	100	281	313	1213517	1.140	0	0	0
6	12	5	"BSA"	"BSA"	9630	8300	200	3757	3773	281	7	3534	3534	3559	271	7	43	13	0	316	1069	100	223	239	1192367	0.790	0	0	0
6	13	5	"BSA"	"BSA"	9910	8300	200	3835	3851	281	7	3581	3581	3601	296	8	43	10	0	316	1070	100	254	270	1216827	0.845	0	0	0
6	14	5	"BSA"	"BSA"	10180	8300	200	3865	3859	280	7	3611	3611	3633	307	8	42	10	0	316	1023	100	254	248	1219303	0.736	0	0	0
6	15	5	"BSA"	"BSA"	10450	8300	210	3851	3880	295	7	3633	3633	3650	293	8	39	12	0	316	1050	100	218	247	1225978	0.785	0	0	0
6	16	5	"BSA"	"BSA"	10720	8300	210	3901	3921	315	8	3656	3656	3672	281	7	46	14	0	316	1477	100	245	265	1239123	0.886	0	0	0
6	1	6	"BSA"	"BSA"	6660	8560	210	3724	3732	243	6	3571	3571	3581	252	7	34	9	0	316	1422	100	153	161	1179218	0.599	0	0	0
6	2	6	"BSA"	"BSA"	6930	8560	210	3731	3731	259	6	3555	3555	3560	257	7	34	10	0	316	1148	100	176	176	1179101	0.665	0	0	0
6	3	6	"BSA"	"BSA"	7210	8560	210	3748	3763	282	7	3556	3556	3561	266	7	38	11	0	316	1148	100	192	207	1189245	0.759	0	0	0
6	4	6	"BSA"	"BSA"	7480	8560	210	3721	3749	267	7	3536	3536	3549	265	7	39	12	0	316	1100	100	185	213	1184569	0.755	0	0	0
6	5	6	"BSA"	"BSA"	7750	8560	210	3731	3755	285	7	3531	3531	3545	259	7	42	15	0	316	1100	100	200	224	1186598	0.811	0	0	0
6	6	6	"BSA"	"BSA"	8020	8560	210	3778	3807	286	7	3567	3567	3591	284	7	38	11	0	316	1050	100	211	240	1203091	0.761	0	0	0
6	7	6	"BSA"	"BSA"	8280	8560	200	3809	3824	275	7	3584	3584	3610	291	8	40	9	0	316	1068	100	225	240	1208419	0.735	0	0	0
6	8	6	"BSA"	"BSA"	8560	8560	200	3793	3819	344	9	3668	3668	3699	298	8	27	6	0	316	1114	100	125	151	1206712	0.403	0	0	0
6	9	6	"BSA"	"BSA"	8830	8560	200	3868	3885	292	7	3737	3737	3757	305	8	27	8	0	316	1068	100	131	148	1227775	0.420	0	0	0
6	10	6	"BSA"	"BSA"	9100	8560	200	3849	3868	290	7	3670	3670	3695	305	8	32	8	0	316	1011	100	179	198	1222144	0.567	0	0	0
6	11	6	"BSA"	"BSA"	9360	8560	210	3826	3857	312	8	3622	3622	3645	286	7	39	9	0	316	969	100	204	235	1218877	0.741	0	0	0
6	12	6	"BSA"	"BSA"	9630	8560	210	3825	3849	308	8	3619	3619	3632	271	7	40	13	0	316	1000	100	206	230	1216402	0.801	0	0	0
6	13	6	"BSA"	"BSA"	9910	8560	210	3889	3926	337	8	3688	3688	3740	370	9	29	8	0	316	1002	100	201	238	1240643	0.503	0	0	0
6	14	6	"BSA"	"BSA"	10180	8560	210	3925	3955	315	7	3720	3720	3768	376	9	29	4	0	316	950	100	205	235	1249738	0.497	0	0	0
6	15	6	"BSA"	"BSA"	10450	8560	210	3974	3998	421	10	3680	3680	3764	1267	33	1	0	0	316	950	100	294	318	1263444	0.185	0	0	0
6	16	6	"BSA"	"BSA"	10720	8560	210	3904	3933	310	7	3693	3693	3744	1061	28	0	0	0	316	1388	100	211	240	1242967	0.178	0	0	0
6	1	7	"BSA"	"BSA"	6660	8830	210	3789	3816	275	7	3616	3616	3629	268	7	35	10	0	316	1388	100	173	200	1205825	0.698	0	0	0
6	2	7	"BSA"	"BSA"	6930	8830	210	3749	3772	276	7	3620	3620	3637	272	7	31	7	0	316	1099	100	129	152	1191815	0.496	0	0	0
6	3	7	"BSA"	"BSA"	7210	8830	210	3749	3771	287	7	3619	3619	3633	267	7	33	9	0	316	1099	100	130	152	1191666	0.517	0	0	0
6	4	7	"BSA"	"BSA"	7480	8830	210	3803	3805	270	7	3610	3610	3625	272	7	37	9	0	316	1050	100	193	195	1202396	0.662	0	0	0
6	5	7	"BSA"	"BSA"	7750	8830	210	3819	3845	289	7	3604	3604	3616	279	7	42	14	0	316	1050	100	215	241	1215010	0.821	0	0	0
6	6	7	"BSA"	"BSA"	8020	8830	210	3843	3854	290	7	3633	3633	3654	293	8	35	10	0	316	1013	100	210	221	1217729	0.683	0	0	0
6	7	7	"BSA"	"BSA"	8280	8830	200	3794	3822	310	8	3661	3661	3687	305	8	25	7	0	316	1034	100	133	161	1207696	0.443	0	0	0
6	8	7	"BSA"	"BSA"	8560	8830	200	3915	3950	313	7	3711	3711	3725	296	7	37	9	0	316	1051	100	204	239	1248152	0.760	0	0	0
6	9	7	"BSA"	"BSA"	8830	8830	200	3894	3909	283	7	3770	3770	3788	314	8	23	6	0	316	987	100	124	139	1235132	0.385	0	0	0
6	10	7	"BSA"	"BSA"	9100	8830	200	3853	3942	905	22	3781	3781	3806	338	8	23	7	0	316	1007	100	72	161	1245801	0.402	0	0	0
6	11	7	"BSA"	"BSA"	9380	8810	200	3839	3915	437	11	3760	3760	3787	334	8	26	6	0	316	1011	100	79	155	1237111	0.383	0	0	0
6	12	7	"BSA"	"BSA"	9650	8810	200	3859	3871	326	8	3754	3754	3773	311	8	26	7	0	316	1046	100	105	117	1223338	0.315	0	0	0
6	13	7	"BSA"	"BSA"	9930	8810	200	4004	4076	419	10	3832	3832	3903	521	13	18	4	0	316	1042	100	172	244	1288102	0.332	0	0	0
6	14	7	"BSA"	"BSA"	10200	8810	200	3952	3972	337	8	3836	3836	3910	543	13	8	1	0	316	997	100	116	136	1255300	0.114	0	0	0
6	15	7	"BSA"	"BSA"	10470	8810	200	3918	3947	345	8	3740	3740	3826	1240	32	0	0	0	316	997	100	178	207	1247141	0.098	0	0	0
6	16	7	"BSA"	"BSA"	10740	8810	200	3917	3937	300	7	3734	3734	3787	1046	27	0	0	0	316	1424	100	183	203	1244177	0.143	0	0	0
6	1	8	"BSA"	"BSA"	6660	9090	200	3787	3800	297	7	3681	3681	3697	278	7	29	7	0	316	1321	100	106	119	1200864	0.371	0	0	0
6	2	8	"BSA"	"BSA"	6930	9090	200	3731	3756	265	7	3694	3694	3716	278	7	22	3	0	316	1069	100	37	62	1186825	0.144	0	0	0
6	3	8	"BSA"	"BSA"	7210	9090	200	3760	3771	273	7	3664	3664	3685	264	7	26	6	0	316	1069	100	96	107	1191597	0.326	0	0	0
6	4	8	"BSA"	"BSA"	7480	9090	200	3813	3853	457	11	3686	3686	3707	270	7	33	8	0	316	1022	100	127	167	1217513	0.541	0	0	0
6	5	8	"BSA"	"BSA"	7750	9090	200	3840	3850	296	7	3703	3703	3719	280	7	27	9	0	316	1022	100	137	147	1216681	0.468	0	0	0
6	6	8	"BSA"	"BSA"	8020	9090	200	3875	3881	264	6	3721	3721	3738	296	7	29	4	0	316	1010	100	154	160	1226551	0.483	0	0	0
6	7	8	"BSA"	"BSA"	8290	9090	200	3856	3881	310	7	3755	3755	3775	307	8	25	6	0	316	1058	100	101	126	1226529	0.345	0	0	0
6	8	8	"BSA"	"BSA"	8570	9090	200	3894	3941	330	8	3778	3778	3809	468	12	14	2	0	316	1003	100	116	163	1245342	0.282	0	0	0
6	9	8	"BSA"	"BSA"	8830	9100	220	3851	3857	296	7	3767	3767	3802	485	12	7	1	0	392	953	100	84	90	1511820	0.113	0	0	0
6	10	8	"BSA"	"BSA"	9100	9100	220	3849	3884	304	7	3732	3732	3766	337	8	25	4	0	392	967	100	117	152	1522335	0.350	0	0	0
6	11	8	"BSA"	"BSA"	9370	9100	220	3868	3886	310	7	3701	3701	3706	383	10	26	3	0	392	1015	100	167	185	1523386	0.470	0	0	0
6	12	8	"BSA"	"BSA"	9640	9100	220	3954	4000	332	8	3754	3754	3746	387	10	32	6	0	392	1083	100	200	246	1567812	0.656	0	0	0
6	13	8	"BSA"	"BSA"	9920	9100	220	3910	3917	305	7	3833	3833	3887	496	12	10	0	0	392	1085	100	77	84	1535561	0.060	0	0	0
6	14	8	"BSA"	"BSA"	10190	9100	220	3996	4020	319	7	3825	3825	3885	510	13	15	1	0	392	1030	100	171	195	1575838	0.265	0	0	0
6	15	8	"BSA"	"BSA"	10460	9100	220	3959	3964	290	7	3794	3794	3820	337	8	26	4	0	392	1030	100	165	170	1553716	0.427	0	0	0
6	16	8	"BSA"	"BSA"	10730	9100	220	3971	4000	368	9	3766	3766	3817	368	9	29	5	0	392	1590	100	205	234	1568137	0.497	0	0	0
6	1	9	"BSA"	"BSA"	6660	9360	200	3793	3794	271	7	3670	3670	3690	265	7	31	5	0	316	1356	100	123	124	1198781	0.392	0	0	0
6	2	9	"BSA"	"BSA"	6930	9360	200	3825	3810	255	6	3690	3690	3705	269	7	27	3	0	316	1114	100	135	120	1204106	0.390	0	0	0
6	3	9	"BSA"	"BSA"	7210	9360	200	3788	3806	281	7	3699	3699	3704	269	7	27	6	0	316	1114	100	89	107	1202759	0.379	0	0	0
6	4	9	"BSA"	"BSA"	7480	9360	200	3867	3861	283	7	3732	3732	3741	274	7	31	6	0	316	1068	100	135	129	1219937	0.438	0	0	0
6	5	9	"BSA"	"BSA"	7750	9360	200	3866	3862	273	7	3738	3738	3749	280	7	25	6	0	316	1068	100	128	124	1220245	0.404	0	0	0
6	6	9	"BSA"	"BSA"	8020	9360	200	3901	3988	1146	28	3753	3753	3782	305	8	29	6	0	316	1068	100	148	235	1260345	0.675	0	0	0
6	7	9	"BSA"	"BSA"	8290	9360	200	3984	3995	305	7	3814	3814	3831	315	8	33	7	0	316	1114	100	170	181	1262391	0.521	0	0	0
6	8	9	"BSA"	"BSA"	8570	9360	200	3900	3954	382	9	3807	3807	3837	462	12	13	1	0	316	1069	100	93	147	1249372	0.253	0	0	0
6	9	9	"BSA"	"BSA"	8840	9360	200	3838	3860	313	8	3725	3725	3764	482	12	12	1	0	316	957	100	113	135	1219763	0.199	0	0	0
6	10	9	"BSA"	"BSA"	9110	9360	200	3796	3816	326	8	3665	3665	3690	317	8	27	7	0	316	939	100	131	151	1205729	0.397	0	0	0
6	11	9	"BSA"	"BSA"	9380	9360	200	3643	3646	364	9	3451	3451	3399	469	13	22	2	0	316	939	100	192	195	1152268	0.527	0	0	0
6	12	9	"BSA"	"BSA"	9650	9360	200	3126	3148	353	11	3272	3272	3321	608	18	2	0	0	316	988	100	-146	-124	994771	-0.285	0	0	0
6	13	9	"BSA"	"BSA"	9930	9360	200	4183	4243	457	10	3817	3817	3733	596	15	29	6	0	316	987	100	366	426	1340695	0.856	0	0	0
6	14	9	"BSA"	"BSA"	10200	9360	200	4109	4128	354	8	3890	3890	3953	704	17	9	0	0	316	939	100	219	238	1304467	0.249	0	0	0
6	15	9	"BSA"	"BSA"	10470	9360	200	4026	4048	325	8	3844	3844	3910	708	18	5	0	0	316	939	100	182	204	1279307	0.195	0	0	0
6	16	9	"BSA"	"BSA"	10740	9360	200	4336	4422	512	11	3828	3828	3869	381	9	62	28	0	316	1356	100	508	594	1397199	1.451	0	0	0
6	1	10	"BSA"	"BSA"	6660	9630	200	3822	3825	261	6	3661	3661	3678	263	7	34	7	0	316	1356	100	161	164	1208707	0.559	0	0	0
6	2	10	"BSA"	"BSA"	6930	9630	200	3880	3889	272	6	3684	3684	3698	274	7	41	10	0	316	1114	100	196	205	1229039	0.697	0	0	0
6	3	10	"BSA"	"BSA"	7210	9630	200	3857	3864	313	8	3729	3729	3736	292	7	30	6	0	316	1114	100	128	135	1221104	0.438	0	0	0
6	4	10	"BSA"	"BSA"	7480	9630	200	3913	3919	307	7	3762	3762	3765	282	7	31	8	0	316	1068	100	151	157	1238531	0.546	0	0	0
6	5	10	"BSA"	"BSA"	7750	9630	200	3951	3947	299	7	3750	3750	3769	310	8	34	8	0	316	1068	100	201	197	1247211	0.574	0	0	0
6	6	10	"BSA"	"BSA"	8020	9630	200	3950	3972	307	7	3786	3786	3820	331	8	26	7	0	316	1068	100	164	186	1255152	0.459	0	0	0
6	7	10	"BSA"	"BSA"	8290	9630	200	3986	3968	276	6	3829	3829	3850	326	8	23	2	0	316	1114	100	157	139	1253982	0.362	0	0	0
6	8	10	"BSA"	"BSA"	8570	9630	200	3948	3999	310	7	3812	3812	3839	334	8	24	6	0	316	1103	100	136	187	1263603	0.479	0	0	0
6	9	10	"BSA"	"BSA"	8840	9630	200	3928	3947	295	7	3759	3759	3791	322	8	31	6	0	316	1058	100	169	188	1247364	0.484	0	0	0
6	10	10	"BSA"	"BSA"	9110	9630	200	3937	3954	323	8	3763	3763	3788	351	9	27	8	0	316	1069	100	174	191	1249591	0.473	0	0	0
6	11	10	"BSA"	"BSA"	9380	9630	200	4302	4379	580	13	3718	3718	3646	585	16	50	17	0	316	1069	100	584	661	1383778	1.253	0	0	0
6	12	10	"BSA"	"BSA"	9650	9630	200	4024	3863	897	23	3717	3717	3614	762	21	34	3	0	316	1115	100	307	146	1220704	0.327	0	0	0
6	13	10	"BSA"	"BSA"	9930	9630	200	4515	4578	531	11	3931	3931	3869	639	16	44	9	0	316	1114	100	584	647	1446548	1.110	0	0	0
6	14	10	"BSA"	"BSA"	10200	9630	200	4101	4125	395	9	3939	3939	4002	676	16	7	0	0	316	1069	100	162	186	1303543	0.182	0	0	0
6	15	10	"BSA"	"BSA"	10470	9630	200	4028	4061	307	7	3870	3870	3940	684	17	5	0	0	316	1069	100	158	191	1283145	0.177	0	0	0
6	16	10	"BSA"	"BSA"	10740	9630	200	4022	4047	354	8	3806	3806	3828	337	8	36	11	0	316	1452	100	216	241	1278871	0.650	0	0	0
6	1	11	"BSA"	"BSA"	6660	9900	200	3870	3867	298	7	3686	3686	3702	274	7	37	11	0	316	1356	100	184	181	1222120	0.602	0	0	0
6	2	11	"BSA"	"BSA"	6930	9900	200	3876	3880	271	6	3708	3708	3724	276	7	34	8	0	316	1114	100	168	172	1226188	0.565	0	0	0
6	3	11	"BSA"	"BSA"	7210	9900	200	3882	3900	274	7	3752	3752	3773	297	7	26	6	0	316	1114	100	130	148	1232524	0.428	0	0	0
6	4	11	"BSA"	"BSA"	7480	9900	200	3926	3937	274	6	3797	3797	3808	286	7	27	6	0	316	1068	100	129	140	1243944	0.451	0	0	0
6	5	11	"BSA"	"BSA"	7750	9900	200	3992	3998	316	7	3811	3811	3833	315	8	30	7	0	316	1068	100	181	187	1263388	0.524	0	0	0
6	6	11	"BSA"	"BSA"	8020	9900	200	3987	4012	296	7	3846	3846	3874	335	8	25	5	0	316	1068	100	141	166	1267711	0.412	0	0	0
6	7	11	"BSA"	"BSA"	8290	9900	200	3955	3985	308	7	3851	3851	3881	338	8	24	4	0	316	1114	100	104	134	1259276	0.308	0	0	0
6	8	11	"BSA"	"BSA"	8570	9900	200	3967	3992	316	7	3829	3829	3869	338	8	24	4	0	316	1079	100	138	163	1261320	0.364	0	0	0
6	9	11	"BSA"	"BSA"	8830	9900	200	4000	4031	326	8	3818	3818	3851	401	10	21	4	0	316	1034	100	182	213	1273702	0.449	0	0	0
6	10	11	"BSA"	"BSA"	9100	9900	200	3995	4048	409	10	3872	3872	3907	431	11	16	6	0	316	1069	100	123	176	1279020	0.327	0	0	0
6	11	11	"BSA"	"BSA"	9370	9900	200	4197	4241	360	8	3919	3919	3962	391	9	39	9	0	316	1069	100	278	322	1340192	0.714	0	0	0
6	12	11	"BSA"	"BSA"	9640	9900	200	4100	4116	298	7	3953	3953	4005	409	10	19	1	0	316	1114	100	147	163	1300498	0.271	0	0	0
6	13	11	"BSA"	"BSA"	9920	9900	200	4180	4216	377	8	3954	3954	4016	405	10	31	4	0	316	1115	100	226	262	1332337	0.494	0	0	0
6	14	11	"BSA"	"BSA"	10190	9900	200	4127	4139	320	7	3926	3926	3977	363	9	31	6	0	316	1069	100	201	213	1308018	0.446	0	0	0
6	15	11	"BSA"	"MYO4_125"	10460	9900	200	4102	4137	363	8	3902	3902	3930	360	9	31	8	0	316	1069	100	200	235	1307322	0.575	0	0	0
6	16	11	"BSA"	"MYO4_125"	10730	9900	200	4117	4126	335	8	3794	3794	3828	335	8	48	14	0	316	1430	100	323	332	1303790	0.890	0	0	0
6	1	12	"BSA"	"BSA"	6660	10170	200	3878	3887	287	7	3734	3734	3749	279	7	31	7	0	316	1391	100	144	153	1228448	0.495	0	0	0
6	2	12	"BSA"	"BSA"	6930	10170	200	3952	3952	290	7	3745	3745	3750	270	7	39	11	0	316	1159	100	207	207	1248838	0.748	0	0	0
6	3	12	"BSA"	"BSA"	7210	10170	200	3868	3852	274	7	3723	3723	3718	317	8	23	4	0	316	1159	100	145	129	1217127	0.423	0	0	0
6	4	12	"BSA"	"BSA"	7480	10170	200	3941	3961	317	8	3778	3778	3777	350	9	24	5	0	316	1114	100	163	183	1251687	0.526	0	0	0
6	5	12	"BSA"	"BSA"	7750	10170	200	4032	4039	350	8	3881	3881	3901	316	8	30	6	0	316	1114	100	151	158	1276472	0.437	0	0	0
6	6	12	"BSA"	"BSA"	8020	10170	200	4060	4108	308	7	3862	3862	3886	318	8	37	11	0	316	1114	100	198	246	1298092	0.698	0	0	0
6	7	12	"BSA"	"BSA"	8290	10170	200	3984	4035	330	8	3834	3834	3862	333	8	29	6	0	316	1159	100	150	201	1275056	0.520	0	0	0
6	8	12	"BSA"	"BSA"	8570	10170	200	4005	4007	309	7	3848	3848	3885	330	8	24	5	0	316	1124	100	157	159	1266143	0.370	0	0	0
6	9	12	"BSA"	"BSA"	8830	10170	200	4028	4049	315	7	3850	3850	3892	410	10	23	3	0	316	1080	100	178	199	1279570	0.383	0	0	0
6	10	12	"BSA"	"BSA"	9100	10170	200	4064	4078	363	8	3901	3901	3943	428	10	24	3	0	316	1115	100	163	177	1288757	0.315	0	0	0
6	11	12	"BSA"	"BSA"	9370	10170	200	4069	4109	432	10	3870	3870	3918	360	9	31	9	0	316	1115	100	199	239	1298409	0.531	0	0	0
6	12	12	"BSA"	"BSA"	9640	10170	200	3921	3922	311	7	3743	3743	3755	405	10	21	2	0	316	1159	100	178	179	1239358	0.412	0	0	0
6	13	12	"BSA"	"BSA"	9920	10170	200	3996	4017	347	8	3776	3776	3779	430	11	23	4	0	316	1160	100	220	241	1269221	0.553	0	0	0
6	14	12	"BSA"	"BSA"	10190	10170	200	4149	4197	391	9	3906	3906	3948	384	9	34	8	0	316	1115	100	243	291	1326401	0.648	0	0	0
6	15	12	"BSA"	"BSA"	10460	10170	200	4066	4094	345	8	3893	3893	3940	396	10	23	5	0	316	1115	100	173	201	1293818	0.389	0	0	0
6	16	12	"BSA"	"BSA"	10730	10170	200	4182	4225	366	8	3814	3814	3845	354	9	52	20	0	316	1466	100	368	411	1335041	1.073	0	0	0
6	1	13	"BSA"	"BSA"	6660	10450	200	3977	3990	303	7	3769	3769	3783	272	7	43	11	0	316	1391	100	208	221	1260891	0.761	0	0	0
6	2	13	"BSA"	"BSA"	6930	10450	200	3905	3923	282	7	3763	3763	3780	275	7	32	6	0	316	1159	100	142	160	1239707	0.520	0	0	0
6	3	13	"BSA"	"BSA"	7210	10450	200	3953	3972	326	8	3745	3745	3744	326	8	33	7	0	316	1159	100	208	227	1255083	0.699	0	0	0
6	4	13	"BSA"	"BSA"	7480	10450	200	4040	4075	371	9	3791	3791	3789	355	9	37	10	0	316	1114	100	249	284	1287584	0.806	0	0	0
6	5	13	"BSA"	"BSA"	7750	10450	200	3980	4013	314	7	3875	3875	3889	319	8	20	5	0	316	1114	100	105	138	1267980	0.389	0	0	0
6	6	13	"BSA"	"BSA"	8020	10450	200	4055	4091	332	8	3843	3843	3860	298	7	38	16	0	316	1114	100	212	248	1292765	0.775	0	0	0
6	7	13	"BSA"	"BSA"	8290	10450	200	3729	3769	579	15	3822	3822	3851	313	8	27	11	0	316	1159	100	-93	-53	1191093	-0.262	0	0	0
6	8	13	"BSA"	"BSA"	8570	10450	200	4080	4106	423	10	3867	3867	3895	336	8	35	10	0	316	1149	100	213	239	1297544	0.628	0	0	0
6	9	13	"BSA"	"BSA"	8840	10450	200	4057	4093	344	8	3875	3875	3910	331	8	34	10	0	316	1105	100	182	218	1293495	0.553	0	0	0
6	10	13	"BSA"	"BSA"	9110	10450	200	4101	4103	342	8	3874	3874	3912	345	8	36	6	0	316	1115	100	227	229	1296510	0.554	0	0	0
6	11	13	"BSA"	"BSA"	9380	10450	200	4011	4039	324	8	3820	3820	3866	339	8	33	9	0	316	1115	100	191	219	1276454	0.510	0	0	0
6	12	13	"BSA"	"BSA"	9650	10450	200	3998	4042	364	9	3740	3740	3738	400	10	37	8	0	316	1160	100	258	302	1277378	0.760	0	0	0
6	13	13	"BSA"	"BSA"	9930	10450	200	3956	3849	632	16	3725	3725	3728	401	10	38	14	0	316	1159	100	231	124	1216305	0.302	0	0	0
6	14	13	"BSA"	"BSA"	10200	10450	200	4075	4090	330	8	3882	3882	3915	379	9	27	4	0	316	1115	100	193	208	1292565	0.462	0	0	0
6	15	13	"BSA"	"BSA"	10470	10450	200	4177	4205	396	9	3890	3890	3945	407	10	34	9	0	316	1115	100	287	315	1328692	0.639	0	0	0
6	16	13	"BSA"	"BSA"	10740	10450	200	3736	3841	621	16	3809	3809	3838	350	9	25	15	0	316	1486	100	-73	32	1213671	0.009	0	0	0
6	1	14	"BSA"	"BSA"	6660	10720	200	3879	3890	260	6	3782	3782	3797	282	7	25	5	0	316	1356	100	97	108	1229295	0.330	0	0	0
6	2	14	"BSA"	"BSA"	6930	10720	200	3963	3974	321	8	3796	3796	3812	294	7	31	6	0	316	1114	100	167	178	1255678	0.551	0	0	0
6	3	14	"BSA"	"BSA"	7210	10720	200	3957	3989	298	7	3829	3829	3845	293	7	28	9	0	316	1114	100	128	160	1260592	0.491	0	0	0
6	4	14	"BSA"	"BSA"	7480	10720	200	4018	4052	304	7	3840	3840	3893	584	15	11	0	0	316	1068	100	178	212	1280377	0.272	0	0	0
6	5	14	"BSA"	"BSA"	7750	10720	200	3995	4032	308	7	3844	3844	3892	587	15	10	0	0	316	1068	100	151	188	1274087	0.239	0	0	0
6	6	14	"BSA"	"BSA"	8020	10720	200	4057	4086	307	7	3838	3838	3855	292	7	40	12	0	316	1068	100	219	248	1291299	0.791	0	0	0
6	7	14	"BSA"	"BSA"	8290	10720	200	3793	3830	350	9	3885	3885	3930	390	9	9	1	0	316	1114	100	-92	-55	1210229	-0.256	0	0	0
6	8	14	"BSA"	"BSA"	8570	10720	200	4053	4061	316	7	3938	3938	3972	401	10	18	2	0	316	1114	100	115	123	1283270	0.222	0	0	0
6	9	14	"BSA"	"BSA"	8840	10720	200	4112	4128	326	7	3928	3928	3947	325	8	30	9	0	316	1068	100	184	200	1304579	0.557	0	0	0
6	10	14	"BSA"	"BSA"	9110	10720	200	4059	4079	314	7	3911	3911	3935	345	8	28	4	0	316	1068	100	148	168	1289027	0.417	0	0	0
6	11	14	"BSA"	"BSA"	9380	10720	200	4099	4143	377	9	3866	3866	3894	351	9	37	12	0	316	1068	100	233	277	1309337	0.709	0	0	0
6	12	14	"BSA"	"BSA"	9650	10720	200	4015	4045	364	8	3829	3829	3857	329	8	34	8	0	316	1114	100	186	216	1278279	0.571	0	0	0
6	13	14	"BSA"	"BSA"	9930	10720	200	3852	3877	367	9	3800	3800	3797	381	10	18	3	0	316	1114	100	52	77	1225218	0.210	0	0	0
6	14	14	"BSA"	"BSA"	10200	10720	200	4079	4109	393	9	3822	3822	3837	421	10	31	7	0	316	1068	100	257	287	1298316	0.646	0	0	0
6	15	14	"BSA"	"BSA"	10470	10720	200	4123	4129	345	8	3840	3840	3878	381	9	39	9	0	316	1068	100	283	289	1304816	0.659	0	0	0
6	16	14	"BSA"	"BSA"	10740	10720	200	4010	4048	379	9	3740	3740	3768	343	9	42	11	0	316	1440	100	270	308	1279111	0.816	0	0	0
6	1	15	"BSA"	"BSA"	6660	10990	200	3995	4009	357	8	3801	3801	3821	378	9	25	4	0	316	1356	100	194	208	1266975	0.497	0	0	0
6	2	15	"BSA"	"BSA"	6930	10990	200	3970	3986	290	7	3836	3836	3842	293	7	32	4	0	316	1114	100	134	150	1259418	0.491	0	0	0
6	3	15	"BSA"	"BSA"	7210	10990	200	3989	4021	302	7	3880	3880	3883	287	7	30	8	0	316	1114	100	109	141	1270550	0.481	0	0	0
6	4	15	"BSA"	"BSA"	7480	10990	200	4010	4024	333	8	3876	3876	3929	584	14	8	0	0	316	1068	100	134	148	1271437	0.163	0	0	0
6	5	15	"BSA"	"BSA"	7750	10990	200	4069	4106	391	9	3867	3867	3921	591	15	12	1	0	316	1068	100	202	239	1297544	0.313	0	0	0
6	6	15	"BSA"	"BSA"	8020	10990	200	4109	4141	340	8	3870	3870	3889	321	8	42	13	0	316	1068	100	239	271	1308437	0.785	0	0	0
6	7	15	"BSA"	"BSA"	8290	10990	200	4375	4376	395	9	3958	3958	4017	683	17	17	1	0	316	1114	100	417	418	1382710	0.526	0	0	0
6	8	15	"BSA"	"BSA"	8570	10990	200	4089	4116	386	9	3995	3995	4057	682	16	6	0	0	316	1114	100	94	121	1300513	0.087	0	0	0
6	9	15	"BSA"	"BSA"	8840	10990	200	4132	4142	350	8	3933	3933	3960	332	8	31	6	0	316	1068	100	199	209	1308928	0.548	0	0	0
6	10	15	"BSA"	"BSA"	9110	10990	200	4059	4100	384	9	3908	3908	3927	342	8	27	8	0	316	1068	100	151	192	1295681	0.506	0	0	0
6	11	15	"BSA"	"BSA"	9380	10990	200	4068	4116	331	8	3899	3899	3927	363	9	27	6	0	316	1068	100	169	217	1300732	0.521	0	0	0
6	12	15	"BSA"	"BSA"	9650	10990	200	4065	4112	347	8	3863	3863	3890	343	8	35	11	0	316	1114	100	202	249	1299359	0.647	0	0	0
6	13	15	"BSA"	"BSA"	9930	10990	200	3952	4008	404	10	3799	3799	3806	390	10	28	7	0	316	1114	100	153	209	1266573	0.518	0	0	0
6	14	15	"BSA"	"BSA"	10200	10990	200	3972	3988	357	8	3768	3768	3774	392	10	28	5	0	316	1068	100	204	220	1260293	0.546	0	0	0
6	15	15	"BSA"	"BSA"	10470	10990	200	3967	3975	349	8	3727	3727	3760	349	9	34	8	0	316	1068	100	240	248	1256183	0.616	0	0	0
6	16	15	"BSA"	"BSA"	10740	10990	200	3958	3986	314	7	3594	3594	3592	380	10	47	10	0	316	1440	100	364	392	1259587	1.037	0	0	0
6	1	16	"BSA"	"BSA"	6660	11260	200	3955	3958	303	7	3769	3769	3787	350	9	29	4	0	316	1685	100	186	189	1250786	0.489	0	0	0
6	2	16	"BSA"	"BSA"	6930	11260	200	3969	3995	304	7	3801	3801	3811	282	7	37	12	0	316	1475	100	168	194	1262548	0.652	0	0	0
6	3	16	"BSA"	"BSA"	7210	11260	200	4056	4070	331	8	3852	3852	3851	287	7	39	13	0	316	1475	100	204	218	1286227	0.763	0	0	0
6	4	16	"BSA"	"BSA"	7480	11260	200	4080	4086	312	7	3835	3835	3852	298	7	44	12	0	316	1440	100	245	251	1291066	0.785	0	0	0
6	5	16	"BSA"	"BSA"	7750	11260	200	4038	4085	368	9	3832	3832	3853	301	7	43	15	0	316	1440	100	206	253	1290956	0.771	0	0	0
6	6	16	"BSA"	"BSA"	8020	11260	200	4060	4107	343	8	3842	3842	3902	671	17	13	0	0	316	1440	100	218	265	1297833	0.306	0	0	0
6	7	16	"BSA"	"BSA"	8290	11260	200	4043	4072	445	10	3858	3858	3937	681	17	9	1	0	316	1475	100	185	214	1286673	0.198	0	0	0
6	8	16	"BSA"	"BSA"	8570	11260	200	3688	3797	664	17	3885	3885	3944	582	14	15	3	0	316	1475	100	-197	-88	1199764	-0.253	0	0	0
6	9	16	"BSA"	"BSA"	8840	11260	200	4139	4125	342	8	3844	3844	3870	316	8	46	14	0	316	1440	100	295	281	1303522	0.807	0	0	0
6	10	16	"BSA"	"BSA"	9110	11260	200	4074	4087	312	7	3801	3801	3834	315	8	44	12	0	316	1440	100	273	286	1291504	0.803	0	0	0
6	11	16	"BSA"	"BSA"	9380	11260	200	4100	4128	380	9	3809	3809	3843	323	8	45	15	0	316	1440	100	291	319	1304427	0.882	0	0	0
6	12	16	"BSA"	"BSA"	9650	11260	200	4102	4146	357	8	3789	3789	3832	344	8	45	15	0	316	1475	100	313	357	1310049	0.913	0	0	0
6	13	16	"BSA"	"BSA"	9930	11260	200	4004	4052	361	8	3734	3734	3769	328	8	42	18	0	316	1475	100	270	318	1280416	0.863	0	0	0
6	14	16	"BSA"	"BSA"	10200	11260	200	3939	3987	394	9	3680	3680	3717	317	8	43	14	0	316	1440	100	259	307	1259985	0.852	0	0	0
6	15	16	"BSA"	"BSA"	10470	11260	200	3925	3950	369	9	3613	3613	3647	309	8	50	19	0	316	1440	100	312	337	1248088	0.981	0	0	0
6	16	16	"BSA"	"BSA"	10740	11260	200	3899	3921	347	8	3543	3543	3568	296	8	57	21	0	316	1769	100	356	378	1238879	1.193	0	0	0
7	1	1	"BSA"	"BSA"	11190	7180	200	3927	3944	327	8	3498	3498	3511	282	8	72	32	0	316	1781	100	429	446	1246444	1.535	0	0	0
7	2	1	"BSA"	"BSA"	11460	7180	200	3960	3994	371	9	3530	3530	3545	269	7	70	38	0	316	1441	100	430	464	1262172	1.669	0	0	0
7	3	1	"BSA"	"BSA"	11730	7180	200	3778	3797	251	6	3552	3552	3563	278	7	41	10	0	316	1441	100	226	245	1199957	0.842	0	0	0
7	4	1	"BSA"	"BSA"	12000	7180	200	3821	3863	420	10	3595	3595	3623	352	9	35	7	0	316	1475	100	226	268	1220757	0.682	0	0	0
7	5	1	"BSA"	"BSA"	12280	7180	200	3920	3937	335	8	3743	3743	3813	438	11	22	2	0	316	1476	100	177	194	1244080	0.283	0	0	0
7	6	1	"BSA"	"BSA"	12550	7180	200	5240	5393	1575	29	3860	3860	3966	550	13	75	60	0	316	1441	100	1380	1533	1704141	2.595	-100	0	0
7	7	1	"BSA"	"BSA"	12820	7180	200	3892	3983	542	13	3717	3717	3845	539	14	16	3	0	316	1441	100	175	266	1258504	0.256	0	0	0
7	8	1	"BSA"	"BSA"	13090	7180	200	3858	3875	346	8	3622	3622	3667	348	9	36	8	0	316	1441	100	236	253	1224395	0.598	0	0	0
7	9	1	"BSA"	"BSA"	13360	7180	200	3803	3829	353	9	3646	3646	3681	336	9	29	6	0	316	1475	100	157	183	1209835	0.440	0	0	0
7	10	1	"BSA"	"BSA"	13640	7180	200	3767	3763	276	7	3594	3594	3629	378	10	21	1	0	316	1476	100	173	169	1188976	0.354	0	0	0
7	11	1	"BSA"	"BSA"	13910	7180	200	3872	3981	692	17	3635	3635	3676	398	10	35	10	0	316	1441	100	237	346	1257983	0.766	0	0	0
7	12	1	"BSA"	"BSA"	14180	7180	200	3761	3755	285	7	3554	3554	3579	289	8	36	10	0	316	1441	100	207	201	1186467	0.609	0	0	0
7	13	1	"BSA"	"BSA"	14450	7180	200	3702	3718	281	7	3517	3517	3534	301	8	33	5	0	316	1441	100	185	201	1174997	0.611	0	0	0
7	14	1	"BSA"	"BSA"	14720	7180	200	3729	3731	260	6	3532	3532	3552	301	8	31	7	0	316	1475	100	197	199	1178973	0.595	0	0	0
7	15	1	"MYO4_125"	"MYO4_125"	15000	7180	200	3504	3507	250	7	3509	3509	3521	265	7	12	2	0	316	1476	100	-5	-2	1108251	-0.053	0	0	0
7	16	1	"MYO4_125"	"MYO4_125"	15270	7180	200	3540	3557	256	7	3487	3487	3501	286	8	18	2	0	316	1754	100	53	70	1123877	0.196	0	0	0
7	1	2	"BSA"	"BSA"	11200	7450	200	3823	3843	308	8	3561	3561	3573	263	7	49	21	0	316	1465	100	262	282	1214433	1.027	0	0	0
7	2	2	"BSA"	"BSA"	11470	7450	200	3913	3934	341	8	3585	3585	3603	291	8	54	23	0	316	1115	100	328	349	1243220	1.137	0	0	0
7	3	2	"PKA_125"	"PKA_125"	11740	7450	200	3601	3619	281	7	3646	3646	3652	286	7	12	3	0	316	1115	100	-45	-27	1143504	-0.115	0	0	0
7	4	2	"PKA_125"	"PKA_125"	12010	7450	200	3640	3662	265	7	3619	3619	3631	278	7	15	4	0	316	1160	100	21	43	1157346	0.112	0	0	0
7	5	2	"BSA"	"BSA"	12290	7450	200	3885	4054	817	20	3674	3674	3749	428	11	29	8	0	316	1159	100	211	380	1281053	0.713	0	0	0
7	6	2	"BSA"	"BSA"	12560	7450	200	3954	3957	305	7	3646	3646	3709	435	11	31	4	0	316	1115	100	308	311	1250465	0.570	0	0	0
7	7	2	"BSA"	"BSA"	12830	7450	200	3908	3964	426	10	3618	3618	3640	336	9	46	12	0	316	1115	100	290	346	1252610	0.964	0	0	0
7	8	2	"BSA"	"BSA"	13100	7450	200	3975	4008	372	9	3655	3655	3683	320	8	49	20	0	316	1115	100	320	353	1266620	1.016	0	0	0
7	9	2	"BSA"	"BSA"	13370	7450	200	3981	4076	599	14	3683	3683	3711	314	8	48	24	0	316	1160	100	298	393	1288122	1.162	0	0	0
7	10	2	"BSA"	"BSA"	13650	7450	200	3816	3818	327	8	3801	3801	3876	431	11	8	1	0	316	1159	100	15	17	1206392	-0.135	0	0	0
7	11	2	"BSA"	"BSA"	13920	7450	200	4023	4042	374	9	3726	3726	3804	443	11	36	6	0	316	1115	100	297	316	1277123	0.537	0	0	0
7	12	2	"BSA"	"BSA"	14190	7450	200	3863	3870	300	7	3614	3614	3637	281	7	45	14	0	316	1115	100	249	256	1222991	0.829	0	0	0
7	13	2	"BSA"	"BSA"	14460	7450	200	3772	3814	350	9	3611	3611	3631	261	7	36	10	0	316	1115	100	161	203	1205232	0.701	0	0	0
7	14	2	"BSA"	"BSA"	14730	7450	200	3754	3763	279	7	3624	3624	3644	267	7	30	6	0	316	1160	100	130	139	1188987	0.446	0	0	0
7	15	2	"BSA"	"BSA"	15010	7450	200	3824	3843	346	9	3609	3609	3627	271	7	39	15	0	316	1159	100	215	234	1214344	0.797	0	0	0
7	16	2	"BSA"	"BSA"	15280	7450	200	3765	3756	249	6	3561	3561	3578	286	7	33	8	0	316	1472	100	204	195	1187009	0.622	0	0	0
7	1	3	"BSA"	"BSA"	11200	7730	200	3875	3912	306	7	3596	3596	3612	293	8	47	17	0	316	1475	100	279	316	1236270	1.024	0	0	0
7	2	3	"BSA"	"BSA"	11470	7730	200	3953	4012	490	12	3628	3628	3648	323	8	50	18	0	316	1114	100	325	384	1267652	1.127	0	0	0
7	3	3	"BSA"	"BSA"	11740	7730	200	3895	3913	274	7	3644	3644	3659	300	8	39	10	0	316	1114	100	251	269	1236650	0.847	0	0	0
7	4	3	"BSA"	"BSA"	12010	7730	200	3939	3965	336	8	3637	3637	3656	288	7	53	15	0	316	1159	100	302	328	1253022	1.073	0	0	0
7	5	3	"BSA"	"BSA"	12290	7730	200	3903	3941	364	9	3664	3664	3710	370	9	32	7	0	316	1159	100	239	277	1245499	0.624	0	0	0
7	6	3	"BSA"	"BSA"	12560	7730	200	3867	3893	321	8	3658	3658	3695	372	10	31	6	0	316	1114	100	209	235	1230266	0.532	0	0	0
7	7	3	"BSA"	"BSA"	12830	7730	200	3907	3986	545	13	3664	3664	3689	330	8	38	13	0	316	1114	100	243	322	1259571	0.900	0	0	0
7	8	3	"BSA"	"BSA"	13100	7730	200	3908	3915	309	7	3684	3684	3705	323	8	39	7	0	316	1114	100	224	231	1237070	0.650	0	0	0
7	9	3	"BSA"	"BSA"	13370	7730	200	3865	3888	297	7	3651	3651	3678	310	8	36	8	0	316	1159	100	214	237	1228551	0.677	0	0	0
7	10	3	"BSA"	"BSA"	13650	7730	200	4075	4385	1236	28	3751	3751	3835	446	11	37	17	0	316	1159	100	324	634	1385633	1.233	0	0	0
7	11	3	"BSA"	"BSA"	13920	7730	200	3907	3910	305	7	3766	3766	3841	440	11	12	2	0	316	1114	100	141	144	1235640	0.157	0	0	0
7	12	3	"BSA"	"BSA"	14190	7730	200	3852	3872	276	7	3679	3679	3689	290	7	33	9	0	316	1114	100	173	193	1223441	0.631	0	0	0
7	13	3	"BSA"	"BSA"	14460	7730	200	3933	3938	287	7	3689	3689	3707	280	7	43	14	0	316	1114	100	244	249	1244328	0.825	0	0	0
7	14	3	"BSA"	"BSA"	14730	7730	200	3892	3908	307	7	3718	3718	3735	321	8	30	5	0	316	1159	100	174	190	1234882	0.539	0	0	0
7	15	3	"BSA"	"BSA"	15010	7730	200	4020	4023	313	7	3684	3684	3717	336	9	49	14	0	316	1159	100	336	339	1271294	0.911	0	0	0
7	16	3	"BSA"	"BSA"	15280	7730	200	3926	3977	384	9	3625	3625	3640	265	7	53	27	0	316	1460	100	301	352	1256828	1.272	0	0	0
7	1	4	"BSA"	"BSA"	11200	8000	200	3959	3980	297	7	3637	3637	3652	295	8	54	18	0	316	1440	100	322	343	1257677	1.112	0	0	0
7	2	4	"BSA"	"BSA"	11470	8000	200	3910	3942	311	7	3649	3649	3675	325	8	43	12	0	316	1068	100	261	293	1245777	0.822	0	0	0
7	3	4	"BSA"	"BSA"	11740	8000	200	3973	4013	351	8	3655	3655	3675	298	8	51	23	0	316	1068	100	318	358	1268079	1.134	0	0	0
7	4	4	"BSA"	"BSA"	12010	8000	200	4019	4026	317	7	3687	3687	3711	288	7	56	20	0	316	1114	100	332	339	1272236	1.094	0	0	0
7	5	4	"BSA"	"BSA"	12290	8000	200	3933	3953	306	7	3683	3683	3716	308	8	41	13	0	316	1114	100	250	270	1249173	0.769	0	0	0
7	6	4	"BSA"	"BSA"	12560	8000	200	3834	3860	312	8	3644	3644	3683	315	8	34	7	0	316	1068	100	190	216	1219607	0.562	0	0	0
7	7	4	"BSA"	"BSA"	12830	8000	200	3884	3890	323	8	3668	3668	3696	307	8	39	12	0	316	1068	100	216	222	1229294	0.632	0	0	0
7	8	4	"BSA"	"BSA"	13100	8000	200	3979	4013	396	9	3728	3728	3752	323	8	41	18	0	316	1068	100	251	285	1268070	0.808	0	0	0
7	9	4	"BSA"	"BSA"	13370	8000	200	3904	3943	357	9	3720	3720	3742	318	8	35	9	0	316	1114	100	184	223	1246084	0.632	0	0	0
7	10	4	"BSA"	"BSA"	13650	8000	200	3902	3937	309	7	3743	3743	3772	340	9	30	6	0	316	1114	100	159	194	1244208	0.485	0	0	0
7	11	4	"BSA"	"BSA"	13920	8000	200	3972	4004	342	8	3801	3801	3827	333	8	29	9	0	316	1068	100	171	203	1265367	0.532	0	0	0
7	12	4	"BSA"	"BSA"	14190	8000	200	3967	4007	387	9	3799	3799	3828	311	8	31	8	0	316	1068	100	168	208	1266186	0.576	0	0	0
7	13	4	"BSA"	"BSA"	14460	8000	200	3982	4015	309	7	3796	3796	3822	310	8	37	10	0	316	1068	100	186	219	1268802	0.623	0	0	0
7	14	4	"BSA"	"BSA"	14730	8000	200	3901	3929	293	7	3755	3755	3778	334	8	31	4	0	316	1114	100	146	174	1241429	0.452	0	0	0
7	15	4	"BSA"	"BSA"	15010	8000	200	3943	3956	351	8	3745	3745	3776	346	9	32	6	0	316	1114	100	198	211	1249971	0.520	0	0	0
7	16	4	"BSA"	"BSA"	15280	8000	200	3901	3922	331	8	3668	3668	3688	284	7	43	15	0	316	1425	100	233	254	1239428	0.824	0	0	0
7	1	5	"BSA"	"BSA"	11200	8270	200	3938	3968	332	8	3656	3656	3679	279	7	50	18	0	316	1440	100	282	312	1253944	1.036	0	0	0
7	2	5	"BSA"	"BSA"	11470	8270	200	3952	3964	285	7	3686	3686	3705	309	8	42	9	0	316	1068	100	266	278	1252711	0.838	0	0	0
7	3	5	"BSA"	"BSA"	11740	8270	200	3985	4023	390	9	3708	3708	3733	333	8	40	14	0	316	1068	100	277	315	1271161	0.871	0	0	0
7	4	5	"BSA"	"BSA"	12010	8270	200	4064	4116	439	10	3712	3712	3738	307	8	57	26	0	316	1114	100	352	404	1300758	1.231	0	0	0
7	5	5	"BSA"	"BSA"	12290	8270	200	3936	3960	351	8	3691	3691	3719	299	8	41	12	0	316	1114	100	245	269	1251396	0.806	0	0	0
7	6	5	"BSA"	"BSA"	12560	8270	200	3883	3877	281	7	3658	3658	3690	321	8	33	6	0	316	1068	100	225	219	1224978	0.583	0	0	0
7	7	5	"BSA"	"BSA"	12830	8270	200	3924	3947	304	7	3671	3671	3698	343	9	37	6	0	316	1068	100	253	276	1247312	0.726	0	0	0
7	8	5	"BSA"	"BSA"	13100	8270	200	3935	4018	515	12	3797	3797	3874	466	12	18	4	0	316	1068	100	138	221	1269702	0.309	0	0	0
7	9	5	"BSA"	"BSA"	13370	8270	200	4187	4185	290	6	3803	3803	3871	436	11	43	4	0	316	1114	100	384	382	1322597	0.720	0	0	0
7	10	5	"BSA"	"BSA"	13650	8270	200	4216	4290	533	12	3795	3795	3814	325	8	57	30	0	316	1114	100	421	495	1355570	1.465	0	0	0
7	11	5	"BSA"	"BSA"	13920	8270	200	4023	4047	341	8	3906	3906	3939	365	9	20	5	0	316	1068	100	117	141	1278720	0.296	0	0	0
7	12	5	"BSA"	"BSA"	14190	8270	200	4058	4079	391	9	3909	3909	3941	380	9	22	4	0	316	1068	100	149	170	1288879	0.363	0	0	0
7	13	5	"BSA"	"BSA"	14460	8270	200	3999	4009	304	7	3827	3827	3859	342	8	28	6	0	316	1068	100	172	182	1266928	0.439	0	0	0
7	14	5	"BSA"	"BSA"	14730	8270	200	3944	3966	289	7	3769	3769	3790	301	7	31	10	0	316	1114	100	175	197	1253256	0.585	0	0	0
7	15	5	"BSA"	"BSA"	15010	8270	200	4015	4026	326	8	3764	3764	3779	300	7	42	13	0	316	1114	100	251	262	1272118	0.823	0	0	0
7	16	5	"BSA"	"BSA"	15280	8270	200	3864	3865	287	7	3705	3705	3721	278	7	33	9	0	316	1425	100	159	160	1221331	0.518	0	0	0
7	1	6	"BSA"	"BSA"	11200	8540	200	4025	4043	349	8	3688	3688	3706	283	7	55	25	0	316	1440	100	337	355	1277714	1.191	0	0	0
7	2	6	"BSA"	"BSA"	11470	8540	200	4028	4041	298	7	3709	3709	3728	309	8	51	15	0	316	1068	100	319	332	1276831	1.013	0	0	0
7	3	6	"BSA"	"BSA"	11740	8540	200	3955	3990	349	8	3731	3731	3759	330	8	35	8	0	316	1068	100	224	259	1260719	0.700	0	0	0
7	4	6	"BSA"	"BSA"	12010	8540	200	3972	4009	376	9	3717	3717	3746	320	8	44	14	0	316	1114	100	255	292	1266997	0.822	0	0	0
7	5	6	"BSA"	"BSA"	12290	8540	200	4019	4028	323	8	3680	3680	3707	315	8	53	17	0	316	1114	100	339	348	1272721	1.019	0	0	0
7	6	6	"BSA"	"BSA"	12560	8540	200	3928	3955	318	8	3661	3661	3696	336	9	41	11	0	316	1068	100	267	294	1249819	0.771	0	0	0
7	7	6	"BSA"	"BSA"	12830	8540	200	3919	3971	329	8	3694	3694	3797	784	20	6	0	0	316	1068	100	225	277	1254739	0.222	0	0	0
7	8	6	"BSA"	"BSA"	13100	8540	200	4258	4315	476	11	3771	3771	3920	823	20	25	1	0	316	1068	100	487	544	1363686	0.480	0	0	0
7	9	6	"BSA"	"BSA"	13370	8540	200	4027	4045	360	8	3807	3807	3877	440	11	24	3	0	316	1114	100	220	238	1278069	0.382	0	0	0
7	10	6	"BSA"	"BSA"	13650	8540	200	4063	4087	306	7	3833	3833	3869	373	9	34	6	0	316	1114	100	230	254	1291580	0.584	0	0	0
7	11	6	"BSA"	"BSA"	13920	8540	200	4372	4523	872	19	3957	3957	4001	409	10	50	21	0	316	1068	100	415	566	1429338	1.276	0	0	0
7	12	6	"BSA"	"BSA"	14190	8540	200	4095	4106	336	8	3930	3930	3979	383	9	26	5	0	316	1068	100	165	176	1297581	0.332	0	0	0
7	13	6	"BSA"	"BSA"	14460	8540	200	4063	4077	287	7	3837	3837	3864	326	8	37	7	0	316	1068	100	226	240	1288274	0.653	0	0	0
7	14	6	"BSA"	"BSA"	14730	8540	200	4043	4050	287	7	3810	3810	3829	306	7	38	9	0	316	1114	100	233	240	1279741	0.722	0	0	0
7	15	6	"BSA"	"BSA"	15010	8540	200	3974	3972	290	7	3781	3781	3799	319	8	30	5	0	316	1114	100	193	191	1255062	0.542	0	0	0
7	16	6	"BSA"	"BSA"	15280	8540	200	3912	3936	288	7	3760	3760	3785	297	7	31	9	0	316	1425	100	152	176	1243842	0.508	0	0	0
7	1	7	"BSA"	"BSA"	11200	8810	200	4011	4033	355	8	3746	3746	3794	542	14	20	0	0	316	1475	100	265	287	1274413	0.441	0	0	0
7	2	7	"BSA"	"BSA"	11470	8810	200	3995	4007	303	7	3755	3755	3812	603	15	11	0	0	316	1114	100	240	252	1266144	0.323	0	0	0
7	3	7	"BSA"	"BSA"	11740	8810	200	4028	4045	312	7	3744	3744	3776	310	8	44	13	0	316	1114	100	284	301	1278214	0.868	0	0	0
7	4	7	"BSA"	"BSA"	12010	8810	200	4039	4052	352	8	3738	3738	3770	304	8	48	18	0	316	1159	100	301	314	1280527	0.928	0	0	0
7	5	7	"BSA"	"BSA"	12290	8810	200	3989	4009	363	9	3727	3727	3754	322	8	40	10	0	316	1159	100	262	282	1266825	0.792	0	0	0
7	6	7	"BSA"	"BSA"	12560	8810	200	4001	4033	356	8	3709	3709	3743	536	14	27	2	0	316	1114	100	292	324	1274288	0.541	0	0	0
7	7	7	"BSA"	"BSA"	12830	8810	200	3968	4007	352	8	3714	3714	3825	862	22	4	0	0	316	1114	100	254	293	1266111	0.211	0	0	0
7	8	7	"BSA"	"BSA"	13100	8810	200	4020	4079	353	8	3741	3741	3844	745	19	11	0	0	316	1114	100	279	338	1288830	0.315	0	0	0
7	9	7	"BSA"	"BSA"	13370	8810	200	4142	4159	368	8	3841	3841	3877	355	9	42	12	0	316	1159	100	301	318	1314234	0.794	0	0	0
7	10	7	"BSA"	"BSA"	13650	8810	200	4166	4342	1258	28	3966	3966	4037	498	12	19	5	0	316	1159	100	200	376	1372139	0.612	0	0	0
7	11	7	"BSA"	"BSA"	13920	8810	200	4509	4586	545	11	3981	3981	4070	509	12	50	19	0	316	1114	100	528	605	1449309	1.014	0	0	0
7	12	7	"BSA"	"BSA"	14190	8810	200	4248	4236	309	7	3950	3950	3983	348	8	43	8	0	316	1114	100	298	286	1338467	0.727	0	0	0
7	13	7	"BSA"	"BSA"	14460	8810	200	4117	4131	308	7	3894	3894	3914	306	7	39	11	0	316	1114	100	223	237	1305311	0.709	0	0	0
7	14	7	"BSA"	"BSA"	14730	8810	200	4086	4147	645	15	3855	3855	3878	314	8	41	12	0	316	1159	100	231	292	1310492	0.857	0	0	0
7	15	7	"BSA"	"BSA"	15010	8810	200	4052	4070	325	7	3854	3854	3881	324	8	33	5	0	316	1159	100	198	216	1286276	0.583	0	0	0
7	16	7	"BSA"	"BSA"	15280	8810	200	4135	4174	415	9	3874	3874	3886	307	7	45	16	0	316	1460	100	261	300	1318910	0.938	0	0	0
7	1	8	"BSA"	"BSA"	11200	9090	200	4041	4063	334	8	3726	3726	3784	542	14	26	2	0	316	1475	100	315	337	1283760	0.515	0	0	0
7	2	8	"BSA"	"BSA"	11470	9090	200	4047	4084	344	8	3756	3756	3820	598	15	15	2	0	316	1114	100	291	328	1290650	0.441	0	0	0
7	3	8	"BSA"	"BSA"	11740	9090	200	4079	4080	330	8	3763	3763	3793	293	7	52	18	0	316	1114	100	316	317	1289271	0.980	0	0	0
7	4	8	"BSA"	"BSA"	12010	9090	200	4126	4151	346	8	3745	3745	3778	295	7	59	29	0	316	1159	100	381	406	1311781	1.264	0	0	0
7	5	8	"BSA"	"BSA"	12290	9090	200	4075	4109	368	8	3751	3751	3773	307	8	52	21	0	316	1159	100	324	358	1298575	1.094	0	0	0
7	6	8	"BSA"	"BSA"	12560	9090	200	4094	4144	378	9	3758	3758	3789	528	13	31	4	0	316	1114	100	336	386	1309571	0.672	0	0	0
7	7	8	"BSA"	"BSA"	12830	9090	200	4108	4121	356	8	3747	3747	3781	522	13	31	2	0	316	1114	100	361	374	1302103	0.651	0	0	0
7	8	8	"BSA"	"BSA"	13100	9090	200	4049	4086	377	9	3813	3813	3834	329	8	37	12	0	316	1114	100	236	273	1291252	0.766	0	0	0
7	9	8	"BSA"	"BSA"	13370	9090	200	4125	4189	380	9	4015	4015	4229	792	18	6	0	0	316	1159	100	110	174	1323659	-0.051	0	0	0
7	10	8	"BSA"	"BSA"	13650	9090	200	4453	4481	409	9	4032	4032	4287	820	19	16	0	0	316	1159	100	421	449	1415838	0.237	0	0	0
7	11	8	"BSA"	"BSA"	13920	9090	200	4255	4304	418	9	3917	3917	3988	468	11	33	7	0	316	1114	100	338	387	1360046	0.675	0	0	0
7	12	8	"BSA"	"BSA"	14190	9090	200	4262	4261	356	8	3923	3923	3955	333	8	51	13	0	316	1114	100	339	338	1346325	0.919	0	0	0
7	13	8	"BSA"	"BSA"	14460	9090	200	4189	4191	351	8	3908	3908	3938	308	7	45	15	0	316	1114	100	281	283	1324314	0.821	0	0	0
7	14	8	"BSA"	"BSA"	14730	9090	200	4160	4185	327	7	3891	3891	3919	318	8	43	12	0	316	1159	100	269	294	1322526	0.836	0	0	0
7	15	8	"BSA"	"BSA"	15010	9090	200	4102	4119	310	7	3907	3907	3923	313	7	35	9	0	316	1159	100	195	212	1301550	0.626	0	0	0
7	16	8	"BSA"	"BSA"	15280	9090	200	4060	4087	313	7	3873	3873	3886	306	7	36	10	0	316	1460	100	187	214	1291597	0.657	0	0	0
7	1	9	"BSA"	"BSA"	11200	9360	200	4051	4047	302	7	3725	3725	3756	321	8	50	14	0	316	1440	100	326	322	1278705	0.907	0	0	0
7	2	9	"BSA"	"BSA"	11470	9360	200	4125	4123	335	8	3720	3720	3739	287	7	62	28	0	316	1068	100	405	403	1302729	1.338	0	0	0
7	3	9	"BSA"	"BSA"	11740	9360	200	4119	4128	353	8	3749	3749	3764	286	7	59	26	0	316	1068	100	370	379	1304438	1.273	0	0	0
7	4	9	"BSA"	"BSA"	12010	9360	200	4050	4086	331	8	3712	3712	3731	299	8	55	24	0	316	1114	100	338	374	1291112	1.187	0	0	0
7	5	9	"BSA"	"BSA"	12290	9360	200	4092	4100	380	9	3717	3717	3744	312	8	58	18	0	316	1114	100	375	383	1295642	1.141	0	0	0
7	6	9	"BSA"	"BSA"	12560	9360	200	4165	4185	321	7	3782	3782	3813	318	8	58	22	0	316	1068	100	383	403	1322468	1.170	0	0	0
7	7	9	"BSA"	"BSA"	12830	9360	200	4132	4154	351	8	3777	3777	3803	301	7	55	23	0	316	1068	100	355	377	1312703	1.166	0	0	0
7	8	9	"BSA"	"BSA"	13100	9360	200	4165	4210	391	9	3823	3823	3853	326	8	52	20	0	316	1068	100	342	387	1330302	1.095	0	0	0
7	9	9	"BSA"	"BSA"	13370	9360	200	4280	4664	1239	26	3963	3963	4212	809	19	21	12	0	316	1114	100	317	701	1473770	0.559	0	0	0
7	10	9	"BSA"	"BSA"	13650	9360	200	4115	4144	386	9	3958	3958	4209	809	19	5	0	0	316	1114	100	157	186	1309369	-0.080	0	0	0
7	11	9	"BSA"	"BSA"	13920	9360	200	4197	4205	368	8	3882	3882	3914	329	8	49	17	0	316	1068	100	315	323	1328792	0.884	0	0	0
7	12	9	"BSA"	"BSA"	14190	9360	200	4213	4265	400	9	3923	3923	3951	318	8	46	19	0	316	1068	100	290	342	1347887	0.987	0	0	0
7	13	9	"BSA"	"BSA"	14460	9360	200	4180	4197	310	7	3947	3947	3977	336	8	35	10	0	316	1068	100	233	250	1326283	0.655	0	0	0
7	14	9	"BSA"	"BSA"	14730	9360	200	4272	4288	334	7	3946	3946	3972	333	8	48	17	0	316	1114	100	326	342	1355138	0.949	0	0	0
7	15	9	"MYO4_125"	"MYO4_125"	15010	9360	200	3967	3990	291	7	3908	3908	3932	325	8	19	4	0	316	1114	100	59	82	1260814	0.178	0	0	0
7	16	9	"MYO4_125"	"MYO4_125"	15280	9360	200	3940	3944	284	7	3841	3841	3857	293	7	22	5	0	316	1425	100	99	103	1246395	0.297	0	0	0
7	1	10	"BSA"	"BSA"	11200	9630	200	4075	4103	329	8	3753	3753	3780	310	8	52	18	0	316	1440	100	322	350	1296614	1.042	0	0	0
7	2	10	"BSA"	"BSA"	11470	9630	200	4088	4117	341	8	3750	3750	3778	307	8	56	20	0	316	1068	100	338	367	1300948	1.104	0	0	0
7	3	10	"PKA_125"	"PKA_125"	11740	9630	200	3828	3861	313	8	3760	3760	3785	300	7	24	5	0	316	1068	100	68	101	1220106	0.253	0	0	0
7	4	10	"PKA_125"	"PKA_125"	12010	9630	200	3674	3672	416	11	3728	3728	3710	414	11	9	2	0	316	1114	100	-54	-56	1160370	-0.092	0	0	0
7	5	10	"BSA"	"BSA"	12290	9630	200	4118	4138	356	8	3746	3746	3739	435	11	43	7	0	316	1114	100	372	392	1307629	0.917	0	0	0
7	6	10	"BSA"	"BSA"	12560	9630	200	4172	4199	381	9	3815	3815	3847	338	8	52	17	0	316	1068	100	357	384	1326791	1.041	0	0	0
7	7	10	"BSA"	"BSA"	12830	9630	200	4176	4243	413	9	3810	3810	3842	328	8	54	24	0	316	1068	100	366	433	1340820	1.223	0	0	0
7	8	10	"BSA"	"BSA"	13100	9630	200	4237	4265	383	8	3841	3841	3876	339	8	58	20	0	316	1068	100	396	424	1347646	1.147	0	0	0
7	9	10	"BSA"	"BSA"	13370	9630	200	4221	4280	436	10	3882	3882	3911	343	8	49	18	0	316	1114	100	339	398	1352383	1.076	0	0	0
7	10	10	"BSA"	"BSA"	13650	9630	200	4233	4262	440	10	3897	3897	3919	319	8	52	20	0	316	1114	100	336	365	1346800	1.075	0	0	0
7	11	10	"BSA"	"BSA"	13920	9630	200	4335	4366	385	8	3928	3928	3946	309	7	61	27	0	316	1068	100	407	438	1379594	1.359	0	0	0
7	12	10	"BSA"	"BSA"	14190	9630	200	4311	4333	347	8	3977	3977	4004	341	8	48	15	0	316	1068	100	334	356	1369076	0.965	0	0	0
7	13	10	"BSA"	"BSA"	14460	9630	200	4269	4279	302	7	4007	4007	4035	371	9	35	6	0	316	1068	100	262	272	1352302	0.658	0	0	0
7	14	10	"BSA"	"BSA"	14730	9630	200	4225	4265	366	8	4002	4002	4026	354	8	35	9	0	316	1114	100	223	263	1347607	0.675	0	0	0
7	15	10	"BSA"	"BSA"	15010	9630	200	4191	4226	332	7	3948	3948	3973	314	7	43	15	0	316	1114	100	243	278	1335300	0.806	0	0	0
7	16	10	"BSA"	"BSA"	15280	9630	200	4181	4194	317	7	3903	3903	3915	300	7	47	15	0	316	1425	100	278	291	1325271	0.930	0	0	0
7	1	11	"BSA"	"BSA"	11200	9900	200	4140	4183	369	8	3783	3783	3832	372	9	49	15	0	316	1440	100	357	400	1321771	0.944	0	0	0
7	2	11	"BSA"	"BSA"	11470	9900	200	4379	4416	419	9	3800	3800	3865	391	10	69	31	0	316	1068	100	579	616	1395373	1.409	0	0	0
7	3	11	"BSA"	"BSA"	11740	9900	200	4134	4140	374	9	3788	3788	3820	309	8	53	23	0	316	1068	100	346	352	1308324	1.036	0	0	0
7	4	11	"BSA"	"BSA"	12010	9900	200	4182	4190	416	9	3753	3753	3741	418	11	50	12	0	316	1114	100	429	437	1323916	1.074	0	0	0
7	5	11	"BSA"	"BSA"	12290	9900	200	4037	4099	382	9	3736	3736	3736	433	11	33	6	0	316	1114	100	301	363	1295369	0.838	0	0	0
7	6	11	"BSA"	"BSA"	12560	9900	200	4110	4161	495	11	3780	3780	3815	351	9	49	17	0	316	1068	100	330	381	1314944	0.986	0	0	0
7	7	11	"BSA"	"BSA"	12830	9900	200	4118	4153	382	9	3836	3836	3860	353	9	44	15	0	316	1068	100	282	317	1312266	0.830	0	0	0
7	8	11	"BSA"	"BSA"	13100	9900	200	4171	4218	381	9	3880	3880	3917	345	8	45	15	0	316	1068	100	291	338	1332739	0.872	0	0	0
7	9	11	"BSA"	"BSA"	13370	9900	200	4241	4298	430	10	3919	3919	3955	345	8	46	21	0	316	1114	100	322	379	1358269	0.994	0	0	0
7	10	11	"BSA"	"BSA"	13650	9900	200	4184	4222	360	8	3972	3972	3996	340	8	36	11	0	316	1114	100	212	250	1334027	0.665	0	0	0
7	11	11	"BSA"	"BSA"	13920	9900	200	4379	4402	328	7	3999	3999	4031	358	8	51	16	0	316	1068	100	380	403	1391104	1.036	0	0	0
7	12	11	"BSA"	"BSA"	14190	9900	200	4297	4359	350	8	4042	4042	4069	372	9	38	14	0	316	1068	100	255	317	1377494	0.780	0	0	0
7	13	11	"BSA"	"BSA"	14460	9900	200	4294	4317	370	8	4057	4057	4081	360	8	37	11	0	316	1068	100	237	260	1364170	0.656	0	0	0
7	14	11	"BSA"	"BSA"	14730	9900	200	4254	4292	383	8	4041	4041	4071	354	8	35	8	0	316	1114	100	213	251	1356200	0.624	0	0	0
7	15	11	"BSA"	"BSA"	15010	9900	200	4205	4206	320	7	3987	3987	4020	332	8	37	6	0	316	1114	100	218	219	1329118	0.560	0	0	0
7	16	11	"BSA"	"BSA"	15280	9900	200	4245	4254	333	7	3963	3963	3979	293	7	47	16	0	316	1425	100	282	291	1344345	0.939	0	0	0
7	1	12	"BSA"	"BSA"	11200	10170	200	4174	4174	353	8	3777	3777	3829	376	9	52	13	0	316	1475	100	397	397	1319016	0.918	0	0	0
7	2	12	"BSA"	"BSA"	11470	10170	200	4156	4238	586	13	3758	3758	3816	406	10	48	12	0	316	1114	100	398	480	1339056	1.039	0	0	0
7	3	12	"BSA"	"BSA"	11740	10170	200	4052	4115	379	9	3735	3735	3763	329	8	48	19	0	316	1114	100	317	380	1300188	1.070	0	0	0
7	4	12	"BSA"	"BSA"	12010	10170	200	3868	3908	377	9	3656	3656	3599	464	12	24	4	0	316	1159	100	212	252	1234791	0.666	0	0	0
7	5	12	"BSA"	"BSA"	12290	10170	200	3909	3950	350	8	3641	3641	3590	460	12	30	5	0	316	1159	100	268	309	1248123	0.783	0	0	0
7	6	12	"BSA"	"BSA"	12560	10170	200	4005	4053	440	10	3747	3747	3772	335	8	41	15	0	316	1114	100	258	306	1280893	0.839	0	0	0
7	7	12	"BSA"	"BSA"	12830	10170	200	4159	4168	367	8	3824	3824	3845	350	9	47	14	0	316	1114	100	335	344	1317141	0.923	0	0	0
7	8	12	"BSA"	"BSA"	13100	10170	200	4126	4204	391	9	3891	3891	3920	329	8	38	17	0	316	1114	100	235	313	1328387	0.863	0	0	0
7	9	12	"BSA"	"BSA"	13370	10170	200	4162	4229	366	8	3938	3938	3980	345	8	40	13	0	316	1159	100	224	291	1336478	0.722	0	0	0
7	10	12	"BSA"	"BSA"	13650	10170	200	4330	4327	362	8	3982	3982	4029	365	9	46	13	0	316	1159	100	348	345	1367365	0.816	0	0	0
7	11	12	"BSA"	"BSA"	13920	10170	200	4296	4332	393	9	4030	4030	4059	369	9	38	12	0	316	1114	100	266	302	1368875	0.740	0	0	0
7	12	12	"BSA"	"BSA"	14190	10170	200	4320	4355	399	9	4091	4091	4115	394	9	32	7	0	316	1114	100	229	264	1376233	0.609	0	0	0
7	13	12	"BSA"	"BSA"	14460	10170	200	4408	4425	378	8	4115	4115	4146	365	8	43	12	0	316	1114	100	293	310	1398207	0.764	0	0	0
7	14	12	"BSA"	"BSA"	14730	10170	200	4362	4408	444	10	4076	4076	4097	323	7	45	17	0	316	1159	100	286	332	1393080	0.963	0	0	0
7	15	12	"BSA"	"BSA"	15010	10170	200	4223	4231	336	7	4003	4003	4039	329	8	36	10	0	316	1159	100	220	228	1336982	0.584	0	0	0
7	16	12	"BSA"	"BSA"	15280	10170	200	4211	4246	332	7	3976	3976	3989	301	7	42	16	0	316	1435	100	235	270	1341650	0.854	0	0	0
7	1	13	"BSA"	"BSA"	11200	10450	200	4081	4118	365	8	3761	3761	3786	324	8	49	17	0	316	1475	100	320	357	1301215	1.025	0	0	0
7	2	13	"BSA"	"BSA"	11470	10450	200	4000	4008	375	9	3703	3703	3726	348	9	43	12	0	316	1114	100	297	305	1266619	0.810	0	0	0
7	3	13	"BSA"	"BSA"	11740	10450	200	3913	3936	364	9	3700	3700	3760	526	13	16	2	0	316	1114	100	213	236	1243793	0.335	0	0	0
7	4	13	"BSA"	"BSA"	12010	10450	200	4080	4145	443	10	3655	3655	3632	614	16	30	5	0	316	1159	100	425	490	1309756	0.836	0	0	0
7	5	13	"BSA"	"BSA"	12290	10450	200	3989	4014	373	9	3633	3633	3582	457	12	37	6	0	316	1159	100	356	381	1268352	0.945	0	0	0
7	6	13	"BSA"	"BSA"	12560	10450	200	4025	4034	375	9	3735	3735	3759	333	8	43	15	0	316	1114	100	290	299	1274590	0.826	0	0	0
7	7	13	"BSA"	"BSA"	12830	10450	200	4077	4091	334	8	3789	3789	3822	337	8	43	13	0	316	1114	100	288	302	1292874	0.798	0	0	0
7	8	13	"BSA"	"BSA"	13100	10450	200	4128	4167	371	8	3857	3857	3893	351	9	40	13	0	316	1114	100	271	310	1316631	0.781	0	0	0
7	9	13	"BSA"	"BSA"	13370	10450	200	4258	4275	369	8	3904	3904	3945	350	8	50	17	0	316	1159	100	354	371	1350751	0.943	0	0	0
7	10	13	"BSA"	"BSA"	13650	10450	200	4168	4196	346	8	3944	3944	3988	347	8	38	10	0	316	1159	100	224	252	1326009	0.599	0	0	0
7	11	13	"BSA"	"BSA"	13920	10450	200	4398	4433	388	8	4011	4011	4033	338	8	54	25	0	316	1114	100	387	422	1400953	1.183	0	0	0
7	12	13	"BSA"	"BSA"	14190	10450	200	4359	4384	355	8	4082	4082	4101	376	9	37	11	0	316	1114	100	277	302	1385450	0.753	0	0	0
7	13	13	"BSA"	"BSA"	14460	10450	200	4319	4367	381	8	4114	4114	4143	367	8	30	12	0	316	1114	100	205	253	1380001	0.610	0	0	0
7	14	13	"BSA"	"BSA"	14730	10450	200	4283	4335	369	8	4065	4065	4086	314	7	41	16	0	316	1159	100	218	270	1369926	0.793	0	0	0
7	15	13	"BSA"	"BSA"	15010	10450	200	4258	4276	364	8	4016	4016	4037	321	7	42	14	0	316	1159	100	242	260	1351335	0.745	0	0	0
7	16	13	"BSA"	"BSA"	15280	10450	200	4216	4277	441	10	4031	4031	4043	320	7	34	10	0	316	1435	100	185	246	1351462	0.731	0	0	0
7	1	14	"BSA"	"BSA"	11200	10720	200	3937	3955	415	10	3672	3672	3701	338	9	40	10	0	316	1440	100	265	283	1249694	0.751	0	0	0
7	2	14	"BSA"	"BSA"	11470	10720	200	3943	3959	357	9	3661	3661	3698	351	9	40	12	0	316	1068	100	282	298	1251176	0.744	0	0	0
7	3	14	"BSA"	"BSA"	11740	10720	200	3956	3941	432	10	3702	3702	3845	737	19	9	0	0	316	1068	100	254	239	1245273	0.130	0	0	0
7	4	14	"BSA"	"BSA"	12010	10720	200	4247	4184	609	14	3752	3752	3891	713	18	30	1	0	316	1114	100	495	432	1322098	0.411	0	0	0
7	5	14	"BSA"	"BSA"	12290	10720	200	3973	4015	394	9	3679	3679	3702	323	8	46	17	0	316	1114	100	294	336	1268619	0.969	0	0	0
7	6	14	"BSA"	"BSA"	12560	10720	200	4036	4079	389	9	3663	3663	3684	330	8	56	21	0	316	1068	100	373	416	1289046	1.197	0	0	0
7	7	14	"BSA"	"BSA"	12830	10720	200	4119	4146	378	9	3739	3739	3770	343	9	56	18	0	316	1068	100	380	407	1310217	1.096	0	0	0
7	8	14	"BSA"	"BSA"	13100	10720	200	4134	4205	417	9	3806	3806	3848	366	9	43	16	0	316	1068	100	328	399	1328928	0.975	0	0	0
7	9	14	"BSA"	"BSA"	13370	10720	200	4241	4268	404	9	3887	3887	3916	350	8	50	16	0	316	1114	100	354	381	1348785	1.006	0	0	0
7	10	14	"BSA"	"BSA"	13650	10720	200	4186	4202	363	8	3942	3942	3973	329	8	42	13	0	316	1114	100	244	260	1327924	0.696	0	0	0
7	11	14	"BSA"	"BSA"	13920	10720	200	4409	4462	483	10	3991	3991	4024	348	8	56	23	0	316	1068	100	418	471	1409891	1.259	0	0	0
7	12	14	"BSA"	"BSA"	14190	10720	200	4349	4380	376	8	4039	4039	4064	353	8	45	14	0	316	1068	100	310	341	1383943	0.895	0	0	0
7	13	14	"BSA"	"BSA"	14460	10720	200	4419	4439	371	8	4065	4065	4087	343	8	51	16	0	316	1068	100	354	374	1402841	1.026	0	0	0
7	14	14	"BSA"	"BSA"	14730	10720	200	4354	4387	413	9	4059	4059	4077	344	8	41	12	0	316	1114	100	295	328	1386207	0.901	0	0	0
7	15	14	"BSA"	"BSA"	15010	10720	200	4385	4400	366	8	4032	4032	4053	345	8	51	14	0	316	1114	100	353	368	1390259	1.006	0	0	0
7	16	14	"BSA"	"BSA"	15280	10720	200	4441	4452	355	7	4044	4044	4071	325	7	58	23	0	316	1400	100	397	408	1406853	1.172	0	0	0
7	1	15	"BSA"	"BSA"	11200	10990	200	3939	3960	347	8	3526	3526	3541	374	10	55	16	0	316	1440	100	413	434	1251261	1.120	0	0	0
7	2	15	"BSA"	"BSA"	11470	10990	200	3900	3939	375	9	3579	3579	3624	336	9	48	15	0	316	1068	100	321	360	1244782	0.938	0	0	0
7	3	15	"BSA"	"BSA"	11740	10990	200	3895	3913	377	9	3618	3618	3730	630	16	16	1	0	316	1068	100	277	295	1236581	0.290	0	0	0
7	4	15	"BSA"	"BSA"	12010	10990	200	4136	4389	1191	27	3649	3649	3757	629	16	40	14	0	316	1114	100	487	740	1386892	1.005	0	0	0
7	5	15	"BSA"	"BSA"	12290	10990	200	3865	3880	349	8	3568	3568	3603	329	9	46	12	0	316	1114	100	297	312	1226196	0.842	0	0	0
7	6	15	"BSA"	"BSA"	12560	10990	200	3947	3976	362	9	3565	3565	3587	303	8	62	24	0	316	1068	100	382	411	1256300	1.284	0	0	0
7	7	15	"BSA"	"BSA"	12830	10990	200	4030	4093	591	14	3668	3668	3697	337	9	51	21	0	316	1068	100	362	425	1293510	1.175	0	0	0
7	8	15	"BSA"	"BSA"	13100	10990	200	4074	4089	338	8	3785	3785	3815	356	9	41	9	0	316	1068	100	289	304	1292027	0.770	0	0	0
7	9	15	"BSA"	"BSA"	13370	10990	200	4237	4235	339	8	3891	3891	3919	355	9	48	12	0	316	1114	100	346	344	1338154	0.890	0	0	0
7	10	15	"BSA"	"BSA"	13650	10990	200	4196	4215	334	7	3914	3914	3954	343	8	43	12	0	316	1114	100	282	301	1331942	0.761	0	0	0
7	11	15	"BSA"	"BSA"	13920	10990	200	4258	4284	363	8	3933	3933	3970	355	8	46	15	0	316	1068	100	325	351	1353749	0.885	0	0	0
7	12	15	"BSA"	"BSA"	14190	10990	200	4280	4332	393	9	4015	4015	4042	350	8	39	12	0	316	1068	100	265	317	1368850	0.829	0	0	0
7	13	15	"BSA"	"BSA"	14460	10990	200	4442	4479	406	9	4072	4072	4092	346	8	52	23	0	316	1068	100	370	407	1415499	1.118	0	0	0
7	14	15	"BSA"	"BSA"	14730	10990	200	4422	4446	376	8	4085	4085	4109	361	8	48	15	0	316	1114	100	337	361	1404901	0.934	0	0	0
7	15	15	"BSA"	"BSA"	15010	10990	200	4353	4381	387	8	4053	4053	4086	348	8	45	14	0	316	1114	100	300	328	1384489	0.848	0	0	0
7	16	15	"BSA"	"BSA"	15280	10990	200	4396	4392	345	7	4071	4071	4087	338	8	48	13	0	316	1400	100	325	321	1387811	0.902	0	0	0
7	1	16	"BSA"	"BSA"	11200	11260	200	3828	3854	369	9	3477	3477	3508	347	9	50	17	0	316	1769	100	351	377	1217812	0.997	0	0	0
7	2	16	"BSA"	"BSA"	11470	11260	200	3857	3863	372	9	3445	3445	3482	362	10	55	16	0	316	1440	100	412	418	1220848	1.052	0	0	0
7	3	16	"BSA"	"BSA"	11740	11260	200	3792	3820	368	9	3440	3440	3475	417	12	43	9	0	316	1440	100	352	380	1207201	0.827	0	0	0
7	4	16	"BSA"	"BSA"	12010	11260	200	3762	3785	350	9	3440	3440	3480	417	11	34	7	0	316	1475	100	322	345	1196179	0.731	0	0	0
7	5	16	"BSA"	"BSA"	12290	11260	200	3808	3821	342	8	3453	3453	3483	298	8	56	25	0	316	1475	100	355	368	1207456	1.134	0	0	0
7	6	16	"BSA"	"BSA"	12560	11260	200	3876	3898	375	9	3473	3473	3503	295	8	60	27	0	316	1440	100	403	425	1231638	1.339	0	0	0
7	7	16	"BSA"	"BSA"	12830	11260	200	3938	3963	342	8	3561	3561	3598	320	8	57	24	0	316	1440	100	377	402	1252270	1.141	0	0	0
7	8	16	"BSA"	"BSA"	13100	11260	200	4014	4062	390	9	3690	3690	3721	336	9	48	18	0	316	1440	100	324	372	1283725	1.015	0	0	0
7	9	16	"BSA"	"BSA"	13370	11260	200	4157	4185	375	8	3836	3836	3900	478	12	31	7	0	316	1475	100	321	349	1322404	0.596	0	0	0
7	10	16	"BSA"	"BSA"	13650	11260	200	4299	4339	399	9	3887	3887	3959	473	11	44	9	0	316	1475	100	412	452	1370972	0.803	0	0	0
7	11	16	"BSA"	"BSA"	13920	11260	200	4148	4175	373	8	3916	3916	3944	351	8	40	9	0	316	1440	100	232	259	1319231	0.658	0	0	0
7	12	16	"BSA"	"BSA"	14190	11260	200	4243	4300	368	8	4002	4002	4124	694	16	11	1	0	316	1440	100	241	298	1358788	0.254	0	0	0
7	13	16	"BSA"	"BSA"	14460	11260	200	4468	4558	518	11	4057	4057	4180	693	16	28	6	0	316	1440	100	411	501	1440174	0.545	0	0	0
7	14	16	"BSA"	"BSA"	14730	11260	200	4365	4408	419	9	4045	4045	4083	352	8	46	14	0	316	1475	100	320	363	1392903	0.923	0	0	0
7	15	16	"BSA"	"BSA"	15010	11260	200	4373	4392	372	8	4044	4044	4079	321	7	50	19	0	316	1475	100	329	348	1387954	0.975	0	0	0
7	16	16	"BSA"	"BSA"	15280	11260	200	4401	4412	388	8	4096	4096	4134	443	10	32	4	0	316	1729	100	305	316	1394063	0.628	0	0	0
8	1	1	"BSA"	"BSA"	15680	7230	200	3942	3937	316	8	3506	3506	3524	276	7	70	32	0	316	1780	100	436	431	1244041	1.496	0	0	0
8	2	1	"BSA"	"BSA"	15960	7230	200	3792	3805	276	7	3500	3500	3514	244	6	59	23	0	316	1456	100	292	305	1202431	1.193	0	0	0
8	3	1	"BSA"	"BSA"	16230	7230	200	3811	3832	276	7	3503	3503	3510	232	6	62	29	0	316	1421	100	308	329	1210852	1.388	0	0	0
8	4	1	"BSA"	"BSA"	16500	7230	200	3820	3809	252	6	3495	3495	3500	231	6	61	29	0	316	1421	100	325	314	1203568	1.338	0	0	0
8	5	1	"BSA"	"BSA"	16770	7230	200	3761	3761	250	6	3471	3471	3485	237	6	60	20	0	316	1421	100	290	290	1188337	1.165	0	0	0
8	6	1	"BSA"	"BSA"	17040	7230	200	3779	3797	265	6	3482	3482	3497	235	6	59	27	0	316	1456	100	297	315	1200006	1.277	0	0	0
8	7	1	"BSA"	"BSA"	17320	7230	200	3747	3748	254	6	3541	3541	3556	242	6	43	13	0	316	1456	100	206	207	1184450	0.793	0	0	0
8	8	1	"BSA"	"BSA"	17590	7230	200	3739	3731	260	6	3568	3568	3583	263	7	33	8	0	316	1421	100	171	163	1179071	0.563	0	0	0
8	9	1	"BSA"	"BSA"	17860	7230	200	3794	3803	281	7	3594	3594	3612	284	7	36	10	0	316	1421	100	200	209	1201776	0.673	0	0	0
8	10	1	"BSA"	"BSA"	18130	7230	200	3859	3846	319	8	3553	3553	3562	304	8	50	11	0	316	1421	100	306	293	1215325	0.934	0	0	0
8	11	1	"BSA"	"BSA"	18400	7230	200	3719	3719	262	7	3495	3495	3508	275	7	42	9	0	316	1456	100	224	224	1175109	0.767	0	0	0
8	12	1	"BSA"	"BSA"	18680	7230	200	3717	3714	301	8	3548	3548	3563	286	8	31	9	0	316	1399	100	169	166	1173669	0.528	0	0	0
8	13	1	"BSA"	"BSA"	18930	7240	200	3823	3840	311	8	3618	3618	3670	395	10	26	3	0	316	1349	100	205	222	1213357	0.430	0	0	0
8	14	1	"BSA"	"BSA"	19200	7240	200	3869	3864	285	7	3699	3699	3777	471	12	13	0	0	316	1432	100	170	165	1221009	0.185	0	0	0
8	15	1	"BSA"	"BSA"	19470	7240	200	4648	5204	1605	30	3814	3814	3900	522	13	65	42	0	316	1432	100	834	1390	1644603	2.498	-100	0	0
8	16	1	"BSA"	"BSA"	19740	7240	200	4300	4346	445	10	4065	4065	4260	842	19	6	0	0	316	1761	100	235	281	1373438	0.102	0	0	0
8	1	2	"BSA"	"BSA"	15680	7500	200	3862	3896	379	9	3562	3562	3577	278	7	52	17	0	316	1505	100	300	334	1231099	1.147	0	0	0
8	2	2	"BSA"	"BSA"	15960	7500	200	3836	3966	1344	33	3542	3542	3546	237	6	57	26	0	316	1159	100	294	424	1253348	1.772	0	0	0
8	3	2	"BSA"	"BSA"	16230	7500	200	3832	3833	275	7	3568	3568	3572	230	6	55	19	0	316	1114	100	264	265	1211303	1.135	0	0	0
8	4	2	"BSA"	"BSA"	16500	7500	200	3799	3818	263	6	3618	3618	3689	399	10	21	1	0	316	1114	100	181	200	1206592	0.323	0	0	0
8	5	2	"BSA"	"BSA"	16770	7500	200	3769	3769	278	7	3588	3588	3655	413	11	16	0	0	316	1114	100	181	181	1191011	0.276	0	0	0
8	6	2	"BSA"	"BSA"	17040	7500	200	3692	3693	249	6	3513	3513	3526	238	6	39	11	0	316	1159	100	179	180	1166837	0.702	0	0	0
8	7	2	"BSA"	"BSA"	17320	7500	200	3778	3795	258	6	3548	3548	3559	236	6	48	18	0	316	1159	100	230	247	1199368	1.000	0	0	0
8	8	2	"BSA"	"BSA"	17590	7500	200	3742	3750	272	7	3573	3573	3583	245	6	36	13	0	316	1114	100	169	177	1184929	0.682	0	0	0
8	9	2	"BSA"	"BSA"	17860	7500	200	3770	3780	261	6	3577	3577	3585	270	7	35	9	0	316	1114	100	193	203	1194333	0.722	0	0	0
8	10	2	"BSA"	"BSA"	18130	7500	200	3725	3715	282	7	3577	3577	3584	288	8	29	6	0	316	1114	100	148	138	1173987	0.455	0	0	0
8	11	2	"BSA"	"BSA"	18400	7500	200	3728	3720	294	7	3545	3545	3563	292	8	36	6	0	316	1159	100	183	175	1175636	0.538	0	0	0
8	12	2	"BSA"	"BSA"	18680	7500	200	3783	3801	286	7	3584	3584	3606	326	9	35	7	0	316	1049	100	199	217	1201158	0.598	0	0	0
8	13	2	"BSA"	"BSA"	18930	7510	200	3855	4152	965	23	3739	3739	3800	434	11	24	14	0	316	968	100	116	413	1312088	0.811	0	0	0
8	14	2	"BSA"	"BSA"	19200	7510	200	3871	3900	317	8	3846	3846	3897	423	10	11	1	0	316	1059	100	25	54	1232509	0.007	0	0	0
8	15	2	"BSA"	"BSA"	19470	7510	200	3941	3993	347	8	4024	4024	4127	590	14	1	0	0	316	1097	100	-83	-31	1261672	-0.227	0	0	0
8	16	2	"BSA"	"BSA"	19740	7510	200	4268	4392	573	13	4197	4197	4318	610	14	15	5	0	316	1475	100	71	195	1387885	0.121	0	0	0
8	1	3	"BSA"	"BSA"	15680	7780	200	3884	3881	270	6	3595	3595	3598	239	6	56	24	0	316	1505	100	289	286	1226293	1.184	0	0	0
8	2	3	"BSA"	"BSA"	15960	7780	200	3841	3852	290	7	3605	3605	3605	238	6	49	19	0	316	1159	100	236	247	1217142	1.038	0	0	0
8	3	3	"BSA"	"BSA"	16230	7780	200	3844	3866	268	6	3620	3620	3620	246	6	46	15	0	316	1114	100	224	246	1221645	1.000	0	0	0
8	4	3	"BSA"	"BSA"	16500	7780	200	3917	4302	1141	26	3654	3654	3725	398	10	40	21	0	316	1114	100	263	648	1359390	1.450	0	0	0
8	5	3	"BSA"	"BSA"	16770	7780	200	3815	3843	295	7	3621	3621	3697	406	10	18	1	0	316	1114	100	194	222	1214416	0.360	0	0	0
8	6	3	"BSA"	"BSA"	17040	7780	200	3742	3768	248	6	3547	3547	3556	236	6	42	14	0	316	1159	100	195	221	1190592	0.898	0	0	0
8	7	3	"BSA"	"BSA"	17320	7780	200	3781	3801	244	6	3554	3554	3562	229	6	49	20	0	316	1159	100	227	247	1201190	1.044	0	0	0
8	8	3	"BSA"	"BSA"	17590	7780	200	3776	3789	260	6	3571	3571	3580	243	6	45	12	0	316	1114	100	205	218	1197408	0.860	0	0	0
8	9	3	"BSA"	"BSA"	17860	7780	200	3709	3712	223	6	3553	3553	3559	249	6	33	6	0	316	1114	100	156	159	1173147	0.614	0	0	0
8	10	3	"BSA"	"BSA"	18130	7780	200	3732	3753	331	8	3550	3550	3566	264	7	38	10	0	316	1114	100	182	203	1186038	0.708	0	0	0
8	11	3	"BSA"	"BSA"	18400	7780	200	3711	3728	255	6	3562	3562	3596	395	10	17	1	0	316	1159	100	149	166	1178155	0.334	0	0	0
8	12	3	"BSA"	"BSA"	18680	7780	200	3722	3731	254	6	3585	3585	3627	437	12	14	0	0	316	1023	100	137	146	1178953	0.238	0	0	0
8	13	3	"SLA2_5"	"SLA2_5"	18930	7790	220	6040	6074	1130	18	3756	3756	3795	379	9	92	90	0	392	979	100	2284	2318	2381070	6.013	0	0	0
8	14	3	"SLA2_5"	"SLA2_5"	19200	7790	220	6062	6220	1129	18	3861	3861	3907	367	9	94	92	0	392	1080	100	2201	2359	2438139	6.302	0	0	0
8	15	3	"BSA"	"BSA"	19470	7790	200	4218	4216	286	6	3997	3997	4101	564	13	10	0	0	316	1074	100	221	219	1332150	0.204	0	0	0
8	16	3	"BSA"	"BSA"	19740	7790	200	4958	5781	1893	32	4159	4159	4257	597	14	63	36	0	316	1475	100	799	1622	1826657	2.553	-100	0	0
8	1	4	"BSA"	"BSA"	15680	8050	200	3899	3914	292	7	3647	3647	3655	251	6	50	18	0	316	1471	100	252	267	1236903	1.032	0	0	0
8	2	4	"BSA"	"BSA"	15960	8050	200	3967	4011	691	17	3664	3664	3676	239	6	55	28	0	316	1114	100	303	347	1267556	1.402	0	0	0
8	3	4	"BSA"	"BSA"	16230	8050	200	3904	3906	263	6	3673	3673	3683	239	6	48	18	0	316	1068	100	231	233	1234394	0.933	0	0	0
8	4	4	"BSA"	"BSA"	16500	8050	200	3924	3913	280	7	3647	3647	3662	244	6	54	22	0	316	1068	100	277	266	1236464	1.029	0	0	0
8	5	4	"BSA"	"BSA"	16770	8050	200	3871	3864	242	6	3641	3641	3653	241	6	48	13	0	316	1068	100	230	223	1221162	0.876	0	0	0
8	6	4	"BSA"	"BSA"	17040	8050	200	3843	3846	239	6	3650	3650	3653	242	6	41	12	0	316	1114	100	193	196	1215351	0.798	0	0	0
8	7	4	"BSA"	"BSA"	17320	8050	200	3788	3806	236	6	3614	3614	3626	242	6	38	11	0	316	1114	100	174	192	1202723	0.744	0	0	0
8	8	4	"BSA"	"BSA"	17590	8050	200	3714	3733	244	6	3595	3595	3610	250	6	32	6	0	316	1068	100	119	138	1179705	0.492	0	0	0
8	9	4	"BSA"	"BSA"	17860	8050	200	3753	3743	249	6	3576	3576	3586	246	6	38	8	0	316	1068	100	177	167	1182723	0.638	0	0	0
8	10	4	"BSA"	"BSA"	18130	8050	200	3700	3707	235	6	3548	3548	3560	251	7	33	8	0	316	1068	100	152	159	1171454	0.586	0	0	0
8	11	4	"BSA"	"BSA"	18400	8050	200	3681	3699	262	7	3557	3557	3578	386	10	16	1	0	316	1114	100	124	142	1168993	0.313	0	0	0
8	12	4	"BSA"	"BSA"	18680	8050	200	3699	3712	290	7	3590	3590	3626	414	11	13	1	0	316	998	100	109	122	1172972	0.208	0	0	0
8	13	4	"BSA"	"BSA"	18930	8060	200	3932	3965	358	9	3693	3693	3735	338	9	35	11	0	316	917	100	239	272	1252898	0.680	0	0	0
8	14	4	"BSA"	"BSA"	19200	8060	200	3730	3753	278	7	3714	3714	3759	333	8	13	2	0	316	1010	100	16	39	1185807	-0.018	0	0	0
8	15	4	"BSA"	"BSA"	19470	8060	200	3846	3887	345	8	3828	3828	3883	410	10	14	2	0	316	1050	100	18	59	1228147	0.010	0	0	0
8	16	4	"BSA"	"BSA"	19740	8060	200	4311	4331	327	7	4070	4070	4096	423	10	26	4	0	316	1440	100	241	261	1368753	0.556	0	0	0
8	1	5	"BSA"	"BSA"	15680	8320	200	3923	3929	258	6	3706	3706	3721	268	7	42	12	0	316	1471	100	217	223	1241511	0.776	0	0	0
8	2	5	"BSA"	"BSA"	15960	8320	200	3981	3992	255	6	3790	3790	3873	454	11	15	0	0	316	1114	100	191	202	1261363	0.262	0	0	0
8	3	5	"BSA"	"BSA"	16230	8320	200	4154	4241	501	11	3793	3793	3874	461	11	41	17	0	316	1068	100	361	448	1340235	0.796	0	0	0
8	4	5	"BSA"	"BSA"	16500	8320	200	3902	3925	274	6	3683	3683	3700	256	6	45	16	0	316	1068	100	219	242	1240148	0.879	0	0	0
8	5	5	"BSA"	"BSA"	16770	8320	200	3848	3862	297	7	3685	3685	3691	228	6	43	14	0	316	1068	100	163	177	1220403	0.750	0	0	0
8	6	5	"BSA"	"BSA"	17040	8320	200	3862	3881	275	7	3710	3710	3712	238	6	37	11	0	316	1114	100	152	171	1226252	0.710	0	0	0
8	7	5	"BSA"	"BSA"	17320	8320	200	3829	3849	265	6	3673	3673	3701	758	20	1	0	0	316	1114	100	156	176	1216260	0.195	0	0	0
8	8	5	"BSA"	"BSA"	17590	8320	200	3741	3772	248	6	3600	3600	3645	772	21	2	0	0	316	1068	100	141	172	1191940	0.165	0	0	0
8	9	5	"BSA"	"BSA"	17860	8320	200	3776	3787	256	6	3591	3591	3606	241	6	37	12	0	316	1068	100	185	196	1196549	0.751	0	0	0
8	10	5	"BSA"	"BSA"	18130	8320	200	3759	3760	259	6	3578	3578	3599	276	7	33	6	0	316	1068	100	181	182	1188112	0.583	0	0	0
8	11	5	"BSA"	"BSA"	18400	8320	200	3668	3675	252	6	3545	3545	3553	266	7	29	5	0	316	1114	100	123	130	1161401	0.459	0	0	0
8	12	5	"BSA"	"BSA"	18680	8320	200	3701	4042	1828	45	3576	3576	3602	303	8	34	14	0	316	1021	100	125	466	1277278	1.452	0	0	0
8	13	5	"BSA"	"BSA"	18930	8330	200	3670	3746	568	15	3684	3684	3728	377	10	13	3	0	316	975	100	-14	62	1183673	0.048	0	0	0
8	14	5	"BSA"	"BSA"	19200	8330	200	3728	3777	337	8	3635	3635	3691	407	11	18	3	0	316	1068	100	93	142	1193578	0.211	0	0	0
8	15	5	"BSA"	"BSA"	19470	8330	200	3813	3835	312	8	3661	3661	3695	374	10	20	5	0	316	1068	100	152	174	1211862	0.374	0	0	0
8	16	5	"BSA"	"BSA"	19740	8330	200	4447	4556	642	14	3936	3936	3970	412	10	59	21	0	316	1440	100	511	620	1439644	1.422	0	0	0
8	1	6	"BSA"	"BSA"	15680	8590	200	4032	4033	279	6	3780	3780	3801	285	7	45	10	0	316	1471	100	252	253	1274354	0.814	0	0	0
8	2	6	"BSA"	"BSA"	15960	8590	200	4023	4042	281	6	3830	3830	3916	453	11	16	1	0	316	1114	100	193	212	1277276	0.278	0	0	0
8	3	6	"BSA"	"BSA"	16230	8590	200	3948	3941	265	6	3831	3831	3916	460	11	8	0	0	316	1068	100	117	110	1245327	0.054	0	0	0
8	4	6	"BSA"	"BSA"	16500	8590	200	3914	3924	258	6	3726	3726	3739	315	8	31	4	0	316	1068	100	188	198	1240050	0.587	0	0	0
8	5	6	"BSA"	"BSA"	16770	8590	200	3931	3934	262	6	3727	3727	3736	303	8	36	6	0	316	1068	100	204	207	1243183	0.653	0	0	0
8	6	6	"BSA"	"BSA"	17040	8590	200	3956	3980	365	9	3740	3740	3747	239	6	47	15	0	316	1114	100	216	240	1257707	0.975	0	0	0
8	7	6	"BSA"	"BSA"	17320	8590	200	3893	3909	256	6	3713	3713	3754	796	21	1	0	0	316	1114	100	180	196	1235369	0.195	0	0	0
8	8	6	"BSA"	"BSA"	17590	8590	200	3817	3815	256	6	3685	3685	3765	838	22	0	0	0	316	1068	100	132	130	1205637	0.060	0	0	0
8	9	6	"BSA"	"BSA"	17860	8590	200	3821	3917	899	22	3641	3641	3692	321	8	27	7	0	316	1068	100	180	276	1237649	0.701	0	0	0
8	10	6	"BSA"	"BSA"	18130	8590	200	3726	3751	260	6	3589	3589	3612	261	7	37	9	0	316	1068	100	137	162	1185266	0.533	0	0	0
8	11	6	"BSA"	"BSA"	18400	8590	200	3745	3763	245	6	3548	3548	3566	263	7	37	10	0	316	1114	100	197	215	1188993	0.749	0	0	0
8	12	6	"BSA"	"BSA"	18680	8590	200	3698	3705	279	7	3535	3535	3552	283	7	33	8	0	316	1021	100	163	170	1170846	0.541	0	0	0
8	13	6	"BSA"	"BSA"	18930	8600	200	4055	4133	569	13	3598	3598	3640	373	10	58	24	0	316	975	100	457	535	1306021	1.322	0	0	0
8	14	6	"BSA"	"BSA"	19200	8600	200	3715	3728	272	7	3536	3536	3597	416	11	17	1	0	316	1068	100	179	192	1177991	0.315	0	0	0
8	15	6	"SLA2_125"	"SLA2_125"	19470	8600	200	3587	3600	277	7	3568	3568	3655	602	16	2	0	0	316	1068	100	19	32	1137638	-0.091	0	0	0
8	16	6	"SLA2_125"	"SLA2_125"	19740	8600	200	4128	4209	444	10	3950	3950	4028	612	15	21	3	0	316	1440	100	178	259	1330195	0.296	0	0	0
8	1	7	"BSA"	"BSA"	15680	8860	200	4061	4076	293	7	3828	3828	3848	304	7	41	9	0	316	1505	100	233	248	1288131	0.750	0	0	0
8	2	7	"BSA"	"BSA"	15960	8860	200	4051	4069	290	7	3799	3799	3816	284	7	44	15	0	316	1159	100	252	270	1285934	0.891	0	0	0
8	3	7	"BSA"	"BSA"	16230	8860	200	4016	4012	273	6	3804	3804	3816	272	7	39	11	0	316	1114	100	212	208	1267775	0.721	0	0	0
8	4	7	"BSA"	"BSA"	16500	8860	200	4039	4032	258	6	3785	3785	3814	331	8	36	6	0	316	1114	100	254	247	1274249	0.659	0	0	0
8	5	7	"BSA"	"BSA"	16770	8860	200	4072	4082	249	6	3814	3814	3840	336	8	38	5	0	316	1114	100	258	268	1289874	0.720	0	0	0
8	6	7	"BSA"	"BSA"	17040	8860	200	4023	4027	273	6	3829	3829	3840	270	7	40	8	0	316	1159	100	194	198	1272424	0.693	0	0	0
8	7	7	"BSA"	"BSA"	17320	8860	200	4021	4040	270	6	3799	3799	3826	367	9	29	4	0	316	1159	100	222	241	1276508	0.583	0	0	0
8	8	7	"BSA"	"BSA"	17590	8860	200	3820	3951	567	14	3806	3806	3870	440	11	14	5	0	316	1114	100	14	145	1248385	0.184	0	0	0
8	9	7	"BSA"	"BSA"	17860	8860	200	3870	3928	360	9	3704	3704	3766	371	9	28	9	0	316	1114	100	166	224	1241317	0.437	0	0	0
8	10	7	"BSA"	"BSA"	18130	8860	200	3726	3721	246	6	3611	3611	3630	250	6	26	5	0	316	1114	100	115	110	1175828	0.364	0	0	0
8	11	7	"BSA"	"BSA"	18400	8860	200	3701	3698	228	6	3594	3594	3616	265	7	22	2	0	316	1159	100	107	104	1168645	0.309	0	0	0
8	12	7	"BSA"	"BSA"	18680	8860	200	3769	3804	310	8	3541	3541	3555	255	7	45	15	0	316	1067	100	228	263	1202106	0.976	0	0	0
8	13	7	"BSA"	"BSA"	18930	8870	200	3777	3810	386	10	3540	3540	3564	267	7	47	18	0	316	1033	100	237	270	1203910	0.921	0	0	0
8	14	7	"BSA"	"BSA"	19200	8870	200	3676	3682	278	7	3574	3574	3707	633	17	3	0	0	316	1115	100	102	108	1163420	-0.039	0	0	0
8	15	7	"BSA"	"BSA"	19470	8870	200	4910	5656	2044	36	3845	3845	4194	1091	26	48	30	0	316	1104	100	1065	1811	1787249	1.340	-100	0	0
8	16	7	"BSA"	"BSA"	19740	8870	200	4630	5407	1643	30	4147	4147	4322	894	20	37	23	0	316	1475	100	483	1260	1708735	1.214	-100	0	0
8	1	8	"BSA"	"BSA"	15680	9140	200	4142	4162	312	7	3848	3848	3858	299	7	49	16	0	316	1505	100	294	314	1315136	1.017	0	0	0
8	2	8	"BSA"	"BSA"	15960	9140	200	4170	4189	290	6	3865	3865	3887	381	9	39	7	0	316	1159	100	305	324	1323716	0.793	0	0	0
8	3	8	"BSA"	"BSA"	16230	9140	200	4078	4092	268	6	3840	3840	3866	384	9	27	2	0	316	1114	100	238	252	1293000	0.589	0	0	0
8	4	8	"BSA"	"BSA"	16500	9140	200	4053	4058	297	7	3827	3827	3862	307	7	41	8	0	316	1114	100	226	231	1282349	0.638	0	0	0
8	5	8	"BSA"	"BSA"	16770	9140	200	4050	4085	340	8	3908	3908	4085	894	21	3	0	0	316	1114	100	142	177	1290831	0.000	0	0	0
8	6	8	"BSA"	"BSA"	17040	9140	200	4031	4101	407	9	3997	3997	4379	1260	28	2	0	0	316	1159	100	34	104	1296032	-0.221	0	0	0
8	7	8	"BSA"	"BSA"	17320	9140	200	4163	4206	400	9	3917	3917	4293	1213	28	3	0	0	316	1159	100	246	289	1329156	-0.072	0	0	0
8	8	8	"BSA"	"BSA"	17590	9140	200	4050	4033	292	7	3825	3825	4025	896	22	1	0	0	316	1114	100	225	208	1274422	0.009	0	0	0
8	9	8	"BSA"	"BSA"	17860	9140	200	3843	3848	261	6	3684	3684	3736	367	9	22	2	0	316	1114	100	159	164	1216002	0.305	0	0	0
8	10	8	"BSA"	"BSA"	18130	9140	200	3873	3904	419	10	3623	3623	3639	257	7	48	18	0	316	1114	100	250	281	1233607	1.031	0	0	0
8	11	8	"BSA"	"BSA"	18400	9140	200	3821	3819	243	6	3625	3625	3643	259	7	40	9	0	316	1159	100	196	194	1206779	0.680	0	0	0
8	12	8	"BSA"	"BSA"	18680	9140	200	3749	3769	284	7	3561	3561	3575	265	7	39	10	0	316	1068	100	188	208	1190872	0.732	0	0	0
8	13	8	"BSA"	"BSA"	18930	9150	200	3944	4001	436	10	3605	3605	3685	401	10	43	15	0	316	1046	100	339	396	1264349	0.788	0	0	0
8	14	8	"BSA"	"BSA"	19210	9150	200	4881	5845	2345	40	3709	3709	3855	661	17	68	47	0	316	1116	100	1172	2136	1846938	3.011	-100	0	0
8	15	8	"BSA"	"BSA"	19470	9150	200	3984	3991	305	7	3857	3857	4172	957	22	1	0	0	316	1090	100	127	134	1261024	-0.189	0	0	0
8	16	8	"BSA"	"BSA"	19740	9150	200	4272	4358	456	10	4060	4060	4227	851	20	12	0	0	316	1475	100	212	298	1377051	0.154	0	0	0
8	1	9	"BSA"	"BSA"	15680	9410	200	4137	4160	317	7	3848	3848	3867	283	7	50	17	0	316	1471	100	289	312	1314439	1.035	0	0	0
8	2	9	"BSA"	"BSA"	15960	9410	200	4110	4161	473	11	3888	3888	3909	396	10	26	4	0	316	1114	100	222	273	1314977	0.636	0	0	0
8	3	9	"BSA"	"BSA"	16230	9410	200	4112	4123	283	6	3895	3895	3922	415	10	22	2	0	316	1068	100	217	228	1303015	0.484	0	0	0
8	4	9	"BSA"	"BSA"	16500	9410	200	4105	4109	280	6	3857	3857	3878	310	7	40	9	0	316	1068	100	248	252	1298574	0.745	0	0	0
8	5	9	"BSA"	"BSA"	16770	9410	200	4040	4065	282	6	3883	3883	4081	921	22	0	0	0	316	1068	100	157	182	1284561	-0.017	0	0	0
8	6	9	"BSA"	"BSA"	17040	9410	200	4200	4258	430	10	4034	4034	4429	1272	28	1	0	0	316	1114	100	166	224	1345531	-0.134	0	0	0
8	7	9	"BSA"	"BSA"	17320	9410	200	3992	4010	281	7	4019	4019	4389	1235	28	0	0	0	316	1114	100	-27	-9	1267126	-0.307	0	0	0
8	8	9	"BSA"	"BSA"	17590	9410	200	4148	4614	1255	27	3869	3869	4083	956	23	23	14	0	316	1068	100	279	745	1457901	0.555	0	0	0
8	9	9	"BSA"	"BSA"	17860	9410	200	3954	4152	620	14	3688	3688	3748	423	11	36	20	0	316	1068	100	266	464	1311960	0.955	0	0	0
8	10	9	"BSA"	"BSA"	18130	9410	200	3802	3812	279	7	3633	3633	3639	249	6	38	9	0	316	1068	100	169	179	1204696	0.695	0	0	0
8	11	9	"BSA"	"BSA"	18400	9410	200	3791	3807	264	6	3613	3613	3625	236	6	42	11	0	316	1114	100	178	194	1202989	0.771	0	0	0
8	12	9	"BSA"	"BSA"	18680	9410	200	3710	3726	243	6	3579	3579	3605	266	7	31	6	0	316	1021	100	131	147	1177321	0.455	0	0	0
8	13	9	"BSA"	"BSA"	18930	9420	200	3781	3784	258	6	3688	3688	3749	403	10	9	0	0	316	986	100	93	96	1195843	0.087	0	0	0
8	14	9	"BSA"	"BSA"	19200	9420	200	3877	3893	348	8	3677	3677	3746	421	11	23	3	0	316	1069	100	200	216	1230320	0.349	0	0	0
8	15	9	"BSA"	"BSA"	19470	9420	200	3695	3689	277	7	3707	3707	3719	334	8	9	1	0	316	1057	100	-12	-18	1165686	-0.090	0	0	0
8	16	9	"BSA"	"BSA"	19740	9420	200	4085	4099	285	6	3929	3929	3989	518	12	12	0	0	316	1440	100	156	170	1295297	0.212	0	0	0
8	1	10	"BSA"	"BSA"	15680	9680	200	4134	4171	294	7	3925	3925	3948	315	7	38	8	0	316	1471	100	209	246	1318056	0.708	0	0	0
8	2	10	"BSA"	"BSA"	15960	9680	200	4207	4217	288	6	3910	3910	3941	335	8	46	9	0	316	1114	100	297	307	1332440	0.824	0	0	0
8	3	10	"BSA"	"BSA"	16230	9680	200	4125	4145	280	6	3912	3912	3930	314	7	35	10	0	316	1068	100	213	233	1309740	0.685	0	0	0
8	4	10	"BSA"	"BSA"	16500	9680	200	4159	4174	287	6	3879	3879	3892	286	7	49	17	0	316	1068	100	280	295	1319126	0.986	0	0	0
8	5	10	"BSA"	"BSA"	16770	9680	200	4075	4070	267	6	3896	3896	3916	270	6	34	10	0	316	1068	100	179	174	1286142	0.570	0	0	0
8	6	10	"BSA"	"BSA"	17040	9680	200	4106	4131	325	7	3972	3972	3983	288	7	32	8	0	316	1114	100	134	159	1305356	0.514	0	0	0
8	7	10	"BSA"	"BSA"	17320	9680	200	4214	4270	448	10	3954	3954	3983	370	9	36	10	0	316	1114	100	260	316	1349351	0.776	0	0	0
8	8	10	"BSA"	"BSA"	17590	9680	200	4022	4054	292	7	3857	3857	3905	455	11	18	1	0	316	1068	100	165	197	1281041	0.327	0	0	0
8	9	10	"BSA"	"BSA"	17860	9680	200	3885	3896	261	6	3721	3721	3758	376	10	23	1	0	316	1068	100	164	175	1231260	0.367	0	0	0
8	10	10	"BSA"	"BSA"	18130	9680	200	3798	3796	241	6	3663	3663	3671	247	6	31	6	0	316	1068	100	135	133	1199466	0.506	0	0	0
8	11	10	"BSA"	"BSA"	18400	9680	200	3826	3822	243	6	3617	3617	3636	264	7	40	8	0	316	1114	100	209	205	1207834	0.705	0	0	0
8	12	10	"BSA"	"BSA"	18680	9680	200	3905	3917	310	7	3623	3623	3666	313	8	46	10	0	316	1021	100	282	294	1237648	0.802	0	0	0
8	13	10	"BSA"	"BSA"	18930	9690	200	3836	3857	271	7	3738	3738	3765	337	8	20	2	0	316	975	100	98	119	1218662	0.273	0	0	0
8	14	10	"BSA"	"BSA"	19200	9690	200	4078	4287	799	18	3752	3752	3793	353	9	47	25	0	316	1068	100	326	535	1354618	1.399	0	0	0
8	15	10	"BSA"	"BSA"	19470	9690	200	3846	3877	307	7	3845	3845	3870	353	9	13	1	0	316	1068	100	1	32	1225056	0.020	0	0	0
8	16	10	"BSA"	"BSA"	19740	9690	200	4358	4436	469	10	3842	3842	3869	514	13	50	9	0	316	1440	100	516	594	1401919	1.103	0	0	0
8	1	11	"BSA"	"BSA"	15680	9950	200	4473	4713	845	17	4021	4021	4087	427	10	51	25	0	316	1487	100	452	692	1489180	1.466	0	0	0
8	2	11	"BSA"	"BSA"	15960	9950	200	4482	4496	378	8	4030	4030	4112	418	10	52	14	0	316	1156	100	452	466	1420857	0.919	0	0	0
8	3	11	"BSA"	"BSA"	16230	9950	200	4184	4198	291	6	3982	3982	4016	322	8	34	6	0	316	1114	100	202	216	1326450	0.565	0	0	0
8	4	11	"BSA"	"BSA"	16500	9950	200	4187	4220	416	9	3956	3956	3988	309	7	38	9	0	316	1114	100	231	264	1333523	0.751	0	0	0
8	5	11	"BSA"	"BSA"	16770	9950	200	4219	4238	302	7	3993	3993	4015	301	7	41	11	0	316	1114	100	226	245	1339243	0.741	0	0	0
8	6	11	"BSA"	"BSA"	17040	9950	200	4235	4257	323	7	4055	4055	4082	328	8	31	9	0	316	1160	100	180	202	1345307	0.534	0	0	0
8	7	11	"BSA"	"BSA"	17320	9950	200	4120	4119	253	6	3975	3975	4006	335	8	24	1	0	316	1156	100	145	144	1301716	0.337	0	0	0
8	8	11	"BSA"	"BSA"	17590	9950	200	3960	3959	260	6	3831	3831	3846	284	7	25	5	0	316	1114	100	129	128	1251053	0.398	0	0	0
8	9	11	"BSA"	"BSA"	17860	9950	200	4005	4017	303	7	3769	3769	3782	268	7	45	15	0	316	1114	100	236	248	1269380	0.877	0	0	0
8	10	11	"BSA"	"BSA"	18130	9950	200	3955	4027	375	9	3713	3713	3730	277	7	45	22	0	316	1114	100	242	314	1272486	1.072	0	0	0
8	11	11	"BSA"	"BSA"	18400	9950	200	3868	3863	259	6	3668	3668	3685	281	7	35	7	0	316	1160	100	200	195	1220718	0.633	0	0	0
8	12	11	"BSA"	"BSA"	18680	9950	200	3890	3907	331	8	3728	3728	3766	335	8	25	6	0	316	1073	100	162	179	1234533	0.421	0	0	0
8	13	11	"SLA2_5"	"SLA2_5"	18930	9960	210	6649	6802	1160	17	3913	3913	3966	389	9	99	97	0	316	1041	100	2736	2889	2149494	7.290	0	0	0
8	14	11	"SLA2_5"	"SLA2_5"	19200	9960	210	6634	6865	1120	16	3968	3968	4006	379	9	99	99	0	316	1100	100	2666	2897	2169302	7.544	0	0	0
8	15	11	"BSA"	"BSA"	19470	9960	200	4436	4479	428	9	3963	3963	3981	348	8	65	25	0	316	1068	100	473	516	1415477	1.431	0	0	0
8	16	11	"BSA"	"BSA"	19740	9960	200	4229	4310	450	10	3744	3744	3741	428	11	56	18	0	316	1440	100	485	566	1362054	1.329	0	0	0
8	1	12	"BSA"	"BSA"	15660	10230	200	4193	4217	314	7	4052	4052	4101	408	9	22	1	0	316	1532	100	141	165	1332428	0.284	0	0	0
8	2	12	"BSA"	"BSA"	15940	10230	200	4299	4342	319	7	4175	4175	4225	395	9	22	3	0	316	1205	100	124	167	1371969	0.296	0	0	0
8	3	12	"BSA"	"BSA"	16210	10230	200	4304	4327	326	7	4161	4161	4190	349	8	26	6	0	316	1160	100	143	166	1367469	0.393	0	0	0
8	4	12	"BSA"	"BSA"	16480	10230	200	4328	4328	322	7	4114	4114	4137	335	8	35	5	0	316	1160	100	214	214	1367667	0.570	0	0	0
8	5	12	"BSA"	"BSA"	16750	10230	200	4216	4250	316	7	4084	4084	4109	318	7	26	7	0	316	1160	100	132	166	1342889	0.443	0	0	0
8	6	12	"BSA"	"BSA"	17020	10230	200	4238	4265	298	6	4076	4076	4110	333	8	27	6	0	316	1201	100	162	189	1347837	0.465	0	0	0
8	7	12	"BSA"	"BSA"	17300	10230	200	4175	4191	323	7	3988	3988	4012	337	8	33	6	0	316	1205	100	187	203	1324392	0.531	0	0	0
8	8	12	"BSA"	"BSA"	17570	10230	200	4061	4072	303	7	3855	3855	3874	289	7	38	13	0	316	1160	100	206	217	1286623	0.685	0	0	0
8	9	12	"BSA"	"BSA"	17840	10230	200	3942	3965	289	7	3810	3810	3835	286	7	31	7	0	316	1160	100	132	155	1252907	0.455	0	0	0
8	10	12	"BSA"	"BSA"	18110	10230	200	3897	3907	284	7	3771	3771	3792	294	7	27	6	0	316	1160	100	126	136	1234751	0.391	0	0	0
8	11	12	"BSA"	"BSA"	18380	10230	200	3860	3874	291	7	3735	3735	3759	296	7	28	6	0	316	1201	100	125	139	1224287	0.389	0	0	0
8	12	12	"BSA"	"BSA"	18660	10230	200	4023	4029	299	7	3774	3774	3815	317	8	40	8	0	316	1175	100	249	255	1273123	0.675	0	0	0
8	13	12	"BSA"	"BSA"	18930	10230	200	4011	4381	3477	79	3924	3924	3977	393	9	19	6	0	316	1104	100	87	457	1384252	1.028	0	0	0
8	14	12	"BSA"	"BSA"	19200	10230	200	4039	4113	456	11	3914	3914	3964	429	10	25	7	0	316	1114	100	125	199	1299850	0.347	0	0	0
8	15	12	"BSA"	"BSA"	19470	10230	200	3916	3987	355	8	3925	3925	4005	478	11	10	2	0	316	1114	100	-9	62	1260004	-0.038	0	0	0
8	16	12	"BSA"	"BSA"	19740	10230	200	4157	4213	360	8	3783	3783	3811	502	13	34	6	0	316	1475	100	374	430	1331400	0.801	0	0	0
8	1	13	"BSA"	"BSA"	15660	10510	200	4294	4310	348	8	4106	4106	4137	331	8	34	9	0	316	1480	100	188	204	1361804	0.523	0	0	0
8	2	13	"BSA"	"BSA"	15940	10510	200	4367	4378	319	7	4215	4215	4245	348	8	27	3	0	316	1159	100	152	163	1383304	0.382	0	0	0
8	3	13	"BSA"	"BSA"	16210	10510	200	4421	4466	365	8	4250	4250	4279	344	8	36	8	0	316	1114	100	171	216	1411153	0.544	0	0	0
8	4	13	"BSA"	"BSA"	16480	10510	200	4233	4265	319	7	4172	4172	4191	334	7	19	5	0	316	1114	100	61	93	1347762	0.222	0	0	0
8	5	13	"BSA"	"BSA"	16750	10510	200	4127	4139	312	7	4089	4089	4114	316	7	19	2	0	316	1114	100	38	50	1307945	0.079	0	0	0
8	6	13	"BSA"	"BSA"	17020	10510	200	4156	4175	316	7	4051	4051	4066	304	7	25	4	0	316	1159	100	105	124	1319318	0.359	0	0	0
8	7	13	"BSA"	"BSA"	17300	10510	200	4039	4054	308	7	3965	3965	3973	308	7	19	3	0	316	1159	100	74	89	1281171	0.263	0	0	0
8	8	13	"BSA"	"BSA"	17570	10510	200	4060	4066	311	7	3880	3880	3892	310	7	33	8	0	316	1114	100	180	186	1284913	0.561	0	0	0
8	9	13	"BSA"	"BSA"	17840	10510	200	3996	3998	293	7	3858	3858	3869	283	7	28	5	0	316	1114	100	138	140	1263459	0.456	0	0	0
8	10	13	"BSA"	"BSA"	18110	10510	200	4018	4039	322	7	3872	3872	3915	346	8	25	4	0	316	1114	100	146	167	1276377	0.358	0	0	0
8	11	13	"BSA"	"BSA"	18380	10510	200	4040	4085	525	12	3832	3832	3878	374	9	29	7	0	316	1159	100	208	253	1290769	0.553	0	0	0
8	12	13	"BSA"	"BSA"	18660	10510	200	4068	4123	441	10	3774	3774	3809	331	8	45	18	0	316	1159	100	294	349	1302712	0.949	0	0	0
8	13	13	"BSA"	"BSA"	18930	10510	200	4176	4239	527	12	3841	3841	3869	353	9	47	20	0	316	1114	100	335	398	1339572	1.048	0	0	0
8	14	13	"BSA"	"BSA"	19200	10510	200	4060	4216	709	16	3774	3774	3809	359	9	45	19	0	316	1114	100	286	442	1332398	1.134	0	0	0
8	15	13	"BSA"	"BSA"	19470	10510	200	4110	4124	339	8	3855	3855	3943	496	12	19	2	0	316	1114	100	255	269	1303089	0.365	0	0	0
8	16	13	"BSA"	"BSA"	19740	10510	200	4214	4228	320	7	3861	3861	3905	469	12	34	5	0	316	1475	100	353	367	1336169	0.689	0	0	0
8	1	14	"BSA"	"BSA"	15660	10780	200	4385	4375	328	7	4159	4159	4188	341	8	34	6	0	316	1446	100	226	216	1382351	0.548	0	0	0
8	2	14	"BSA"	"BSA"	15940	10780	200	4392	4410	372	8	4239	4239	4263	349	8	28	6	0	316	1114	100	153	171	1393647	0.421	0	0	0
8	3	14	"BSA"	"BSA"	16210	10780	200	4336	4354	336	7	4239	4239	4267	342	8	20	6	0	316	1068	100	97	115	1375775	0.254	0	0	0
8	4	14	"BSA"	"BSA"	16480	10780	200	4376	4369	347	7	4185	4185	4212	336	7	31	7	0	316	1068	100	191	184	1380642	0.467	0	0	0
8	5	14	"BSA"	"BSA"	16750	10780	200	4251	4284	309	7	4123	4123	4157	338	8	30	5	0	316	1068	100	128	161	1353862	0.376	0	0	0
8	6	14	"BSA"	"BSA"	17020	10780	200	4190	4223	366	8	4097	4097	4114	328	7	23	4	0	316	1114	100	93	126	1334426	0.332	0	0	0
8	7	14	"BSA"	"BSA"	17300	10780	200	4099	4092	260	6	4007	4007	4033	343	8	17	1	0	316	1114	100	92	85	1293229	0.172	0	0	0
8	8	14	"BSA"	"BSA"	17570	10780	200	4759	5199	1452	27	3928	3928	4014	505	12	59	45	0	316	1068	100	831	1271	1642990	2.347	-100	0	0
8	9	14	"BSA"	"BSA"	17840	10780	200	4040	4060	287	7	3889	3889	3968	472	11	15	0	0	316	1068	100	151	171	1283066	0.195	0	0	0
8	10	14	"BSA"	"BSA"	18110	10780	200	4048	4084	325	7	3898	3898	3937	340	8	27	8	0	316	1068	100	150	186	1290437	0.432	0	0	0
8	11	14	"BSA"	"BSA"	18380	10780	200	3863	3872	245	6	3805	3805	3849	362	9	11	1	0	316	1114	100	58	67	1223548	0.064	0	0	0
8	12	14	"BSA"	"BSA"	18660	10780	200	3879	3912	281	7	3734	3734	3748	283	7	31	7	0	316	1114	100	145	178	1236123	0.580	0	0	0
8	13	14	"BSA"	"BSA"	18930	10780	200	3938	3925	255	6	3783	3783	3799	314	8	26	2	0	316	1068	100	155	142	1240189	0.401	0	0	0
8	14	14	"BSA"	"BSA"	19200	10780	200	3879	3906	302	7	3881	3881	4391	1885	42	0	0	0	316	1068	100	-2	25	1234325	-0.257	0	0	0
8	15	14	"SLA2_125"	"SLA2_125"	19470	10780	200	4285	4376	574	13	4135	4135	4573	1848	40	1	0	0	316	1068	100	150	241	1382677	-0.107	0	0	0
8	16	14	"SLA2_125"	"SLA2_125"	19740	10780	200	4202	4211	278	6	4092	4092	4123	439	10	11	0	0	316	1440	100	110	119	1330745	0.200	0	0	0
8	1	15	"BSA"	"BSA"	15660	11050	200	4474	4471	354	7	4181	4181	4214	350	8	43	11	0	316	1446	100	293	290	1412887	0.734	0	0	0
8	2	15	"BSA"	"BSA"	15940	11050	200	4442	4470	370	8	4268	4268	4291	347	8	31	10	0	316	1114	100	174	202	1412537	0.516	0	0	0
8	3	15	"BSA"	"BSA"	16210	11050	200	4447	4488	420	9	4219	4219	4252	350	8	39	12	0	316	1068	100	228	269	1418088	0.674	0	0	0
8	4	15	"BSA"	"BSA"	16480	11050	200	4293	4325	326	7	4166	4166	4198	343	8	28	6	0	316	1068	100	127	159	1366564	0.370	0	0	0
8	5	15	"BSA"	"BSA"	16750	11050	200	4237	4274	341	7	4142	4142	4161	324	7	27	6	0	316	1068	100	95	132	1350520	0.349	0	0	0
8	6	15	"BSA"	"BSA"	17020	11050	200	4140	4156	301	7	4087	4087	4109	324	7	16	2	0	316	1114	100	53	69	1313320	0.145	0	0	0
8	7	15	"BSA"	"BSA"	17300	11050	200	4121	4147	283	6	3989	3989	4021	337	8	25	3	0	316	1114	100	132	158	1310358	0.374	0	0	0
8	8	15	"BSA"	"BSA"	17570	11050	200	4084	4098	309	7	3932	3932	4015	494	12	14	0	0	316	1068	100	152	166	1294835	0.168	0	0	0
8	9	15	"BSA"	"BSA"	17840	11050	200	3909	3941	307	7	3884	3884	3958	471	11	9	1	0	316	1068	100	25	57	1245329	-0.036	0	0	0
8	10	15	"BSA"	"BSA"	18110	11050	200	3988	4004	290	7	3810	3810	3837	279	7	37	10	0	316	1068	100	178	194	1265129	0.599	0	0	0
8	11	15	"BSA"	"BSA"	18380	11050	200	3893	3968	463	11	3753	3753	3804	364	9	26	7	0	316	1114	100	140	215	1254028	0.451	0	0	0
8	12	15	"BSA"	"BSA"	18660	11050	200	3900	3938	319	8	3715	3715	3766	365	9	28	7	0	316	1114	100	185	223	1244513	0.471	0	0	0
8	13	15	"BSA"	"BSA"	18930	11050	200	3895	3881	277	7	3727	3727	3751	297	7	29	4	0	316	1068	100	168	154	1226276	0.438	0	0	0
8	14	15	"BSA"	"BSA"	19200	11050	200	3917	3954	320	8	3893	3893	4405	1879	42	0	0	0	316	1068	100	24	61	1249612	-0.240	0	0	0
8	15	15	"BSA"	"BSA"	19470	11050	200	4243	4288	349	8	4212	4212	4649	1819	39	0	0	0	316	1068	100	31	76	1354910	-0.198	0	0	0
8	16	15	"BSA"	"BSA"	19740	11050	200	4514	4593	478	10	4244	4244	4255	391	9	37	15	0	316	1440	100	270	349	1451322	0.864	0	0	0
8	1	16	"BSA"	"BSA"	15660	11320	200	4400	4398	395	8	4142	4142	4177	456	10	28	3	0	316	1718	100	258	256	1389669	0.485	0	0	0
8	2	16	"BSA"	"BSA"	15940	11320	200	4315	4337	351	8	4202	4202	4227	372	8	23	5	0	316	1429	100	113	135	1370355	0.296	0	0	0
8	3	16	"BSA"	"BSA"	16210	11320	200	4312	4334	343	7	4179	4179	4205	356	8	22	5	0	316	1394	100	133	155	1369500	0.362	0	0	0
8	4	16	"BSA"	"BSA"	16480	11320	200	4224	4236	308	7	4076	4076	4092	327	7	28	6	0	316	1394	100	148	160	1338723	0.440	0	0	0
8	5	16	"BSA"	"BSA"	16750	11320	200	4149	4155	324	7	3975	3975	4000	302	7	33	8	0	316	1394	100	174	180	1313019	0.513	0	0	0
8	6	16	"BSA"	"BSA"	17020	11320	200	4138	4131	308	7	3993	3993	4012	310	7	25	5	0	316	1429	100	145	138	1305465	0.384	0	0	0
8	7	16	"BSA"	"BSA"	17300	11320	200	4154	4149	329	7	3981	3981	4001	307	7	30	9	0	316	1429	100	173	168	1311061	0.482	0	0	0
8	8	16	"BSA"	"BSA"	17570	11320	200	4013	4037	314	7	3904	3904	3924	290	7	29	8	0	316	1394	100	109	133	1275574	0.390	0	0	0
8	9	16	"BSA"	"BSA"	17840	11320	200	4028	4023	340	8	3889	3889	3912	293	7	31	7	0	316	1394	100	139	134	1271300	0.379	0	0	0
8	10	16	"BSA"	"BSA"	18110	11320	200	3984	4007	319	7	3819	3819	3858	427	11	22	2	0	316	1394	100	165	188	1266348	0.349	0	0	0
8	11	16	"BSA"	"BSA"	18380	11320	200	4686	5447	2054	37	3779	3779	3820	359	9	77	58	0	316	1429	100	907	1668	1721395	4.532	-100	0	0
8	12	16	"BSA"	"BSA"	18660	11320	200	3941	3955	316	7	3749	3749	3791	381	10	26	6	0	316	1429	100	192	206	1249740	0.430	0	0	0
8	13	16	"BSA"	"BSA"	18930	11320	200	3773	3800	299	7	3705	3705	3728	310	8	22	5	0	316	1394	100	68	95	1200779	0.232	0	0	0
8	14	16	"BSA"	"BSA"	19200	11320	200	3914	3937	331	8	3850	3850	4341	1875	43	0	0	0	316	1394	100	64	87	1244018	-0.215	0	0	0
8	15	16	"BSA"	"BSA"	19470	11320	200	4093	4116	321	7	4215	4215	4805	1901	39	0	0	0	316	1394	100	-122	-99	1300564	-0.362	0	0	0
8	16	16	"BSA"	"BSA"	19740	11320	200	4310	4387	411	9	4281	4281	4415	683	15	6	1	0	316	1723	100	29	106	1386375	-0.041	0	0	0
9	1	1	"BSA"	"BSA"	2120	11580	200	3179	3181	234	7	3055	3055	3066	218	7	35	11	0	316	1647	100	124	126	1005193	0.528	0	0	0
9	2	1	"BSA"	"BSA"	2390	11580	200	3248	3250	255	7	3131	3131	3167	286	9	25	3	0	316	1262	100	117	119	1026857	0.290	0	0	0
9	3	1	"BSA"	"BSA"	2660	11580	200	3457	3468	269	7	3327	3327	3447	477	13	11	0	0	316	1262	100	130	141	1095996	0.044	0	0	0
9	4	1	"BSA"	"BSA"	2930	11580	200	3335	3351	242	7	3230	3230	3312	416	12	12	0	0	316	1262	100	105	121	1058948	0.094	0	0	0
9	5	1	"BSA"	"BSA"	3200	11580	200	3261	3273	243	7	3142	3142	3144	229	7	34	10	0	316	1297	100	119	131	1034134	0.563	0	0	0
9	6	1	"BSA"	"BSA"	3480	11580	200	3349	3373	259	7	3218	3218	3228	237	7	33	11	0	316	1305	100	131	155	1065938	0.612	0	0	0
9	7	1	"BSA"	"BSA"	3750	11580	200	3534	3539	269	7	3327	3327	3347	239	7	43	12	0	316	1262	100	207	212	1118337	0.803	0	0	0
9	8	1	"BSA"	"BSA"	4020	11580	200	3534	3518	258	7	3371	3371	3382	246	7	33	7	0	316	1278	100	163	147	1111642	0.553	0	0	0
9	9	1	"BSA"	"BSA"	4280	11600	190	3635	3646	271	7	3423	3423	3431	250	7	44	16	0	256	1225	100	212	223	933499	0.860	0	0	0
9	10	1	"BSA"	"BSA"	4550	11600	190	3695	3689	248	6	3500	3500	3511	241	6	43	10	0	256	1311	100	195	189	944411	0.739	0	0	0
9	11	1	"BSA"	"BSA"	4830	11600	190	3827	3825	280	7	3574	3574	3582	249	6	50	16	0	256	1316	100	253	251	979124	0.976	0	0	0
9	12	1	"BSA"	"BSA"	5100	11600	190	3937	3946	344	8	3672	3672	3690	271	7	48	19	0	256	1279	100	265	274	1010103	0.945	0	0	0
9	13	1	"BSA"	"BSA"	5370	11600	190	3840	3847	262	6	3718	3718	3736	297	7	26	2	0	256	1279	100	122	129	984728	0.374	0	0	0
9	14	1	"BSA"	"BSA"	5640	11600	190	3851	3840	274	7	3658	3658	3678	271	7	37	10	0	256	1279	100	193	182	983101	0.598	0	0	0
9	15	1	"BSA"	"BSA"	5910	11600	190	3903	3907	275	7	3655	3655	3666	268	7	47	14	0	256	1311	100	248	252	1000222	0.899	0	0	0
9	16	1	"BSA"	"BSA"	6190	11600	190	3955	3967	369	9	3701	3701	3713	259	6	49	19	0	256	1543	100	254	266	1015560	0.981	0	0	0
9	1	2	"BSA"	"BSA"	2120	11850	200	3159	3170	233	7	3042	3042	3062	275	8	24	5	0	316	1440	100	117	128	1001690	0.393	0	0	0
9	2	2	"BSA"	"BSA"	2390	11850	200	3187	3184	250	7	3034	3034	3047	214	7	38	12	0	316	1068	100	153	150	1006058	0.640	0	0	0
9	3	2	"BSA"	"BSA"	2660	11850	200	3230	3233	231	7	3100	3100	3112	228	7	32	9	0	316	1068	100	130	133	1021740	0.531	0	0	0
9	4	2	"BSA"	"BSA"	2930	11850	200	3307	3307	241	7	3156	3156	3157	232	7	36	11	0	316	1068	100	151	151	1045084	0.647	0	0	0
9	5	2	"BSA"	"BSA"	3200	11850	200	3243	3241	245	7	3156	3156	3158	230	7	25	7	0	316	1114	100	87	85	1024119	0.361	0	0	0
9	6	2	"BSA"	"BSA"	3480	11850	200	3408	3404	238	6	3257	3257	3266	246	7	34	7	0	316	1114	100	151	147	1075695	0.561	0	0	0
9	7	2	"BSA"	"BSA"	3750	11850	200	3512	3521	289	8	3318	3318	3344	240	7	43	15	0	316	1068	100	194	203	1112621	0.738	0	0	0
9	8	2	"BSA"	"BSA"	4020	11850	200	3355	3354	314	9	3312	3312	3321	293	8	18	3	0	316	1051	100	43	42	1059982	0.113	0	0	0
9	9	2	"BSA"	"BSA"	4290	11850	200	3661	3662	309	8	3410	3410	3393	299	8	43	12	0	316	1043	100	251	252	1157102	0.900	0	0	0
9	10	2	"BSA"	"BSA"	4560	11850	200	3669	3694	269	7	3536	3536	3536	245	6	35	12	0	316	1096	100	133	158	1167295	0.645	0	0	0
9	11	2	"BSA"	"BSA"	4840	11850	200	3795	3798	300	7	3600	3600	3609	242	6	43	16	0	316	1094	100	195	198	1200208	0.781	0	0	0
9	12	2	"BSA"	"BSA"	5110	11850	200	3834	3827	266	6	3614	3614	3622	242	6	46	14	0	316	1049	100	220	213	1209181	0.847	0	0	0
9	13	2	"BSA"	"BSA"	5380	11850	200	3761	3756	276	7	3608	3608	3613	244	6	36	9	0	316	1049	100	153	148	1186833	0.586	0	0	0
9	14	2	"BSA"	"BSA"	5650	11850	200	3799	3808	287	7	3626	3626	3637	250	6	42	14	0	316	1049	100	173	182	1203370	0.684	0	0	0
9	15	2	"BSA"	"BSA"	5920	11850	200	3904	3893	319	8	3662	3662	3675	257	6	46	17	0	316	1096	100	242	231	1230226	0.848	0	0	0
9	16	2	"BSA"	"BSA"	6200	11850	200	3882	3872	301	7	3716	3716	3731	269	7	31	6	0	316	1483	100	166	156	1223531	0.524	0	0	0
9	1	3	"PKA_25"	"PKA_25"	2120	12120	200	3003	3031	218	7	3046	3046	3056	279	9	9	0	0	316	1440	100	-43	-15	957838	-0.090	0	0	0
9	2	3	"PKA_25"	"PKA_25"	2390	12120	200	3048	3051	228	7	3038	3038	3041	218	7	18	3	0	316	1068	100	10	13	964058	0.046	0	0	0
9	3	3	"BSA"	"BSA"	2660	12120	200	3229	3242	245	7	3115	3115	3123	226	7	31	9	0	316	1068	100	114	127	1024431	0.527	0	0	0
9	4	3	"BSA"	"BSA"	2930	12120	200	3351	3349	266	7	3164	3164	3167	226	7	44	17	0	316	1068	100	187	185	1058155	0.805	0	0	0
9	5	3	"BSA"	"BSA"	3200	12120	200	3287	3296	253	7	3183	3183	3192	249	7	30	6	0	316	1114	100	104	113	1041456	0.418	0	0	0
9	6	3	"BSA"	"BSA"	3480	12120	200	3550	3530	275	7	3286	3286	3291	248	7	51	16	0	316	1114	100	264	244	1115334	0.964	0	0	0
9	7	3	"BSA"	"BSA"	3750	12120	200	3475	3488	248	7	3347	3347	3355	237	7	31	8	0	316	1068	100	128	141	1102127	0.561	0	0	0
9	8	3	"BSA"	"BSA"	4020	12120	200	3579	3579	287	8	3371	3371	3367	292	8	37	8	0	316	1068	100	208	208	1130935	0.726	0	0	0
9	9	3	"BSA"	"BSA"	4290	12120	200	3613	3596	265	7	3472	3472	3461	308	8	26	2	0	316	1068	100	141	124	1136240	0.438	0	0	0
9	10	3	"BSA"	"BSA"	4560	12120	200	3812	3809	283	7	3581	3581	3583	255	7	45	14	0	316	1114	100	231	228	1203549	0.886	0	0	0
9	11	3	"BSA"	"BSA"	4840	12120	200	3808	3815	288	7	3586	3586	3594	252	7	45	14	0	316	1114	100	222	229	1205401	0.877	0	0	0
9	12	3	"BSA"	"BSA"	5110	12120	200	3745	3750	280	7	3579	3579	3584	239	6	41	13	0	316	1068	100	166	171	1185121	0.695	0	0	0
9	13	3	"BSA"	"BSA"	5380	12120	200	3759	3857	1380	35	3601	3601	3605	240	6	37	16	0	316	1068	100	158	256	1218903	1.050	0	0	0
9	14	3	"BSA"	"BSA"	5650	12120	200	3782	3799	271	7	3623	3623	3632	253	6	37	10	0	316	1068	100	159	176	1200508	0.660	0	0	0
9	15	3	"BSA"	"BSA"	5920	12120	200	3899	3937	308	7	3654	3654	3674	281	7	45	16	0	316	1114	100	245	283	1243975	0.936	0	0	0
9	16	3	"BSA"	"BSA"	6200	12120	200	3961	3971	360	9	3709	3709	3724	282	7	45	18	0	316	1486	100	252	262	1254707	0.876	0	0	0
9	1	4	"BSA"	"BSA"	2120	12390	200	3150	3147	211	6	3041	3041	3048	214	7	28	6	0	316	1475	100	109	106	994408	0.463	0	0	0
9	2	4	"BSA"	"BSA"	2390	12390	200	3201	3205	247	7	3067	3067	3081	227	7	37	9	0	316	1135	100	134	138	1012709	0.546	0	0	0
9	3	4	"BSA"	"BSA"	2660	12390	200	3285	3272	241	7	3153	3153	3166	235	7	33	7	0	316	1169	100	132	119	1033958	0.451	0	0	0
9	4	4	"BSA"	"BSA"	2930	12390	200	3342	3347	220	6	3180	3180	3191	239	7	35	9	0	316	1152	100	162	167	1057735	0.653	0	0	0
9	5	4	"BSA"	"BSA"	3200	12390	200	3418	3414	264	7	3218	3218	3235	257	7	39	11	0	316	1163	100	200	196	1078822	0.696	0	0	0
9	6	4	"BSA"	"BSA"	3480	12390	200	3531	3550	324	9	3311	3311	3314	240	7	45	13	0	316	1159	100	220	239	1121921	0.983	0	0	0
9	7	4	"BSA"	"BSA"	3750	12390	200	3563	3556	261	7	3366	3366	3362	232	6	41	13	0	316	1114	100	197	190	1123624	0.836	0	0	0
9	8	4	"BSA"	"BSA"	4020	12390	200	3636	3627	259	7	3443	3443	3452	246	7	40	10	0	316	1114	100	193	184	1146134	0.711	0	0	0
9	9	4	"BSA"	"BSA"	4290	12390	200	3801	3791	280	7	3566	3566	3582	264	7	45	12	0	316	1114	100	235	225	1197821	0.792	0	0	0
9	10	4	"BSA"	"BSA"	4560	12390	200	3857	3853	301	7	3605	3605	3617	266	7	49	17	0	316	1159	100	252	248	1217442	0.887	0	0	0
9	11	4	"BSA"	"BSA"	4840	12390	200	3747	3753	277	7	3561	3561	3573	255	7	40	11	0	316	1159	100	186	192	1185796	0.706	0	0	0
9	12	4	"BSA"	"BSA"	5110	12390	200	3769	3756	305	8	3579	3579	3589	257	7	39	13	0	316	1114	100	190	177	1187027	0.650	0	0	0
9	13	4	"MYO4_25"	"MYO4_25"	5380	12390	200	3735	3740	304	8	3615	3615	3622	256	7	28	9	0	316	1114	100	120	125	1181811	0.461	0	0	0
9	14	4	"MYO4_25"	"MYO4_25"	5650	12390	200	3754	3773	273	7	3644	3644	3654	264	7	29	7	0	316	1114	100	110	129	1192249	0.451	0	0	0
9	15	4	"BSA"	"BSA"	5920	12390	200	3877	3899	332	8	3673	3673	3695	285	7	40	13	0	316	1159	100	204	226	1232092	0.716	0	0	0
9	16	4	"BSA"	"BSA"	6200	12390	200	3877	3952	838	21	3710	3710	3770	1305	34	0	0	0	316	1520	100	167	242	1248796	0.139	0	0	0
9	1	5	"BSA"	"BSA"	2120	12670	200	3168	3147	208	6	3044	3044	3051	213	6	31	5	0	316	1475	100	124	103	994600	0.451	0	0	0
9	2	5	"BSA"	"BSA"	2390	12670	200	3274	3291	270	8	3175	3175	3223	329	10	21	3	0	316	1172	100	99	116	1040051	0.207	0	0	0
9	3	5	"SLA2_1"	"SLA2_1"	2670	12670	190	20630	19896	6822	34	3412	3412	3423	345	10	100	99	0	256	1181	100	17218	16484	5093287	47.748	0	0	0
9	4	5	"SLA2_1"	"SLA2_1"	2940	12670	190	20328	19757	6520	33	3332	3332	3373	320	9	100	100	0	256	1133	100	16996	16425	5057735	51.200	0	0	0
9	5	5	"BSA"	"BSA"	3200	12670	200	3521	3530	284	8	3276	3276	3290	247	7	49	20	0	316	1173	100	245	254	1115338	0.972	0	0	0
9	6	5	"BSA"	"BSA"	3480	12670	200	3573	3581	305	8	3328	3328	3335	225	6	51	26	0	316	1159	100	245	253	1131674	1.093	0	0	0
9	7	5	"BSA"	"BSA"	3750	12670	200	3562	3543	255	7	3403	3403	3407	239	7	33	8	0	316	1114	100	159	140	1119519	0.569	0	0	0
9	8	5	"BSA"	"BSA"	4020	12670	200	3743	3747	301	8	3513	3513	3527	250	7	47	20	0	316	1114	100	230	234	1183911	0.880	0	0	0
9	9	5	"BSA"	"BSA"	4290	12670	200	3874	3899	294	7	3606	3606	3612	254	7	52	22	0	316	1114	100	268	293	1232018	1.130	0	0	0
9	10	5	"BSA"	"BSA"	4560	12670	200	3775	3771	304	8	3578	3578	3588	259	7	41	14	0	316	1159	100	197	193	1191793	0.707	0	0	0
9	11	5	"BSA"	"BSA"	4840	12670	200	3705	3720	283	7	3556	3556	3566	253	7	34	12	0	316	1159	100	149	164	1175590	0.609	0	0	0
9	12	5	"BSA"	"BSA"	5110	12670	200	3778	3764	275	7	3585	3585	3591	257	7	38	11	0	316	1114	100	193	179	1189319	0.673	0	0	0
9	13	5	"BSA"	"BSA"	5380	12670	200	3791	3803	295	7	3596	3596	3605	254	7	42	15	0	316	1114	100	195	207	1201736	0.780	0	0	0
9	14	5	"BSA"	"BSA"	5650	12670	200	3814	3821	259	6	3648	3648	3661	266	7	36	6	0	316	1114	100	166	173	1207311	0.602	0	0	0
9	15	5	"BSA"	"BSA"	5920	12670	200	3865	3871	306	7	3683	3683	3699	265	7	39	13	0	316	1159	100	182	188	1223089	0.649	0	0	0
9	16	5	"BSA"	"BSA"	6200	12670	200	3888	3886	308	7	3737	3737	3783	1300	34	0	0	0	316	1520	100	151	149	1227906	0.079	0	0	0
9	1	6	"BSA"	"BSA"	2120	12940	200	3121	3135	205	6	3059	3059	3063	219	7	20	5	0	316	1280	100	62	76	990608	0.329	0	0	0
9	2	6	"BSA"	"BSA"	2390	12940	200	3370	3386	279	8	3274	3274	3308	350	10	21	1	0	316	870	100	96	112	1070120	0.223	0	0	0
9	3	6	"BSA"	"BSA"	2660	12940	200	3668	3690	261	7	3582	3582	3589	282	7	24	5	0	316	906	100	86	108	1166171	0.358	0	0	0
9	4	6	"BSA"	"BSA"	2930	12940	200	3608	3633	272	7	3475	3475	3484	299	8	27	5	0	316	924	100	133	158	1147993	0.498	0	0	0
9	5	6	"BSA"	"BSA"	3200	12940	200	3472	3482	263	7	3299	3299	3322	235	7	37	15	0	316	1046	100	173	183	1100169	0.681	0	0	0
9	6	6	"BSA"	"BSA"	3480	12940	200	3489	3490	256	7	3339	3339	3353	226	6	37	12	0	316	1114	100	150	151	1102683	0.606	0	0	0
9	7	6	"BSA"	"BSA"	3750	12940	200	3586	3607	254	7	3470	3470	3488	264	7	30	6	0	316	1068	100	116	137	1139802	0.451	0	0	0
9	8	6	"BSA"	"BSA"	4020	12940	200	3827	3826	290	7	3584	3584	3586	261	7	48	17	0	316	1068	100	243	242	1209138	0.920	0	0	0
9	9	6	"BSA"	"BSA"	4290	12940	200	3771	3782	281	7	3568	3568	3568	253	7	41	12	0	316	1068	100	203	214	1195065	0.846	0	0	0
9	10	6	"BSA"	"BSA"	4560	12940	200	3675	3664	261	7	3523	3523	3530	244	6	32	7	0	316	1114	100	152	141	1157961	0.549	0	0	0
9	11	6	"BSA"	"BSA"	4840	12940	200	3723	3716	290	7	3571	3571	3583	264	7	34	9	0	316	1114	100	152	145	1174191	0.504	0	0	0
9	12	6	"BSA"	"BSA"	5110	12940	200	3797	3806	286	7	3607	3607	3622	268	7	37	11	0	316	1068	100	190	199	1202626	0.687	0	0	0
9	13	6	"BSA"	"BSA"	5380	12940	200	3846	3855	317	8	3576	3576	3597	254	7	52	20	0	316	1068	100	270	279	1218140	1.016	0	0	0
9	14	6	"BSA"	"BSA"	5650	12940	200	3866	3869	282	7	3641	3641	3652	290	7	39	10	0	316	1068	100	225	228	1222623	0.748	0	0	0
9	15	6	"BSA"	"BSA"	5920	12940	200	3888	3899	328	8	3675	3675	3691	289	7	41	13	0	316	1114	100	213	224	1232084	0.720	0	0	0
9	16	6	"BSA"	"BSA"	6200	12940	200	3924	3948	358	9	3719	3719	3732	270	7	39	18	0	316	1486	100	205	229	1247636	0.800	0	0	0
9	1	7	"BSA"	"BSA"	2130	13210	260	3274	3276	212	6	3102	3102	3114	233	7	40	8	0	540	1793	100	172	174	1768881	0.695	0	0	0
9	2	7	"BSA"	"BSA"	2400	13210	260	3415	3432	246	7	3237	3237	3259	308	9	29	4	0	540	637	100	178	195	1853508	0.562	0	0	0
9	3	7	"BSA"	"BSA"	2670	13210	260	3610	3609	272	7	3468	3468	3477	280	8	31	6	0	540	637	100	142	141	1948914	0.471	0	0	0
9	4	7	"BSA"	"BSA"	2940	13210	260	3553	3573	259	7	3392	3392	3404	270	7	33	8	0	540	876	100	161	181	1929298	0.626	0	0	0
9	5	7	"BSA"	"BSA"	3200	13210	200	3466	3469	240	6	3300	3300	3317	234	7	36	9	0	316	910	100	166	169	1096196	0.650	0	0	0
9	6	7	"BSA"	"BSA"	3480	13210	200	3566	3573	259	7	3390	3390	3399	258	7	36	9	0	316	1114	100	176	183	1129145	0.674	0	0	0
9	7	7	"BSA"	"BSA"	3750	13210	200	3808	3808	288	7	3550	3550	3551	265	7	48	16	0	316	1068	100	258	258	1203465	0.970	0	0	0
9	8	7	"BSA"	"BSA"	4020	13210	200	3783	3786	255	6	3596	3596	3620	311	8	29	4	0	316	1068	100	187	190	1196459	0.534	0	0	0
9	9	7	"BSA"	"BSA"	4290	13210	200	3669	3681	310	8	3530	3530	3565	316	8	27	5	0	316	1068	100	139	151	1163222	0.367	0	0	0
9	10	7	"BSA"	"BSA"	4560	13210	200	3665	3658	279	7	3532	3532	3555	280	7	27	6	0	316	1114	100	133	126	1155798	0.368	0	0	0
9	11	7	"BSA"	"BSA"	4840	13210	200	3739	3758	260	6	3655	3655	3672	303	8	21	2	0	316	1114	100	84	103	1187494	0.284	0	0	0
9	12	7	"BSA"	"BSA"	5110	13210	200	3775	3781	248	6	3711	3711	3742	442	11	7	0	0	316	1069	100	64	70	1194669	0.088	0	0	0
9	13	7	"BSA"	"BSA"	5380	13210	200	3869	3868	276	7	3665	3665	3692	430	11	18	0	0	316	1094	100	204	203	1222154	0.409	0	0	0
9	14	7	"BSA"	"BSA"	5650	13210	200	3863	3871	314	8	3678	3678	3695	315	8	35	8	0	316	1114	100	185	193	1223126	0.559	0	0	0
9	15	7	"BSA"	"BSA"	5920	13210	200	3903	3940	314	7	3686	3686	3706	319	8	37	9	0	316	1135	100	217	254	1244951	0.734	0	0	0
9	16	7	"BSA"	"BSA"	6200	13210	200	3902	3922	315	8	3719	3719	3731	275	7	38	14	0	316	1486	100	183	203	1239403	0.695	0	0	0
9	1	8	"BSA"	"BSA"	2130	13480	260	3230	3230	245	7	3194	3194	3200	247	7	19	3	0	540	1793	100	36	36	1744392	0.121	0	0	0
9	2	8	"BSA"	"BSA"	2400	13480	260	3239	3262	253	7	3151	3151	3156	240	7	29	8	0	540	637	100	88	111	1761256	0.442	0	0	0
9	3	8	"BSA"	"BSA"	2670	13480	260	3448	3462	248	7	3283	3283	3309	255	7	37	8	0	540	637	100	165	179	1869588	0.600	0	0	0
9	4	8	"BSA"	"BSA"	2940	13480	260	3519	3531	260	7	3317	3317	3340	253	7	42	12	0	540	876	100	202	214	1906947	0.755	0	0	0
9	5	8	"BSA"	"BSA"	3200	13480	200	3462	3450	259	7	3315	3315	3339	263	7	30	6	0	316	910	100	147	135	1090133	0.422	0	0	0
9	6	8	"BSA"	"BSA"	3480	13480	200	3625	3657	278	7	3517	3517	3662	578	15	6	0	0	316	1114	100	108	140	1155631	-0.009	0	0	0
9	7	8	"BSA"	"BSA"	3750	13480	200	4037	4066	347	8	3665	3665	3786	529	13	32	4	0	316	1068	100	372	401	1284942	0.529	0	0	0
9	8	8	"BSA"	"BSA"	4020	13480	200	3714	3701	295	7	3547	3547	3576	310	8	29	4	0	316	1068	100	167	154	1169417	0.403	0	0	0
9	9	8	"PKA_1"	"PKA_1"	4290	13480	200	3507	3518	246	6	3518	3518	3549	311	8	10	1	0	316	1068	100	-11	0	1111542	-0.100	0	0	0
9	10	8	"PKA_1"	"PKA_1"	4560	13480	200	3493	3508	236	6	3534	3534	3555	269	7	10	1	0	316	1114	100	-41	-26	1108583	-0.175	0	0	0
9	11	8	"BSA"	"BSA"	4840	13480	200	3745	3790	465	12	3628	3628	3644	293	8	27	6	0	316	1114	100	117	162	1197718	0.498	0	0	0
9	12	8	"BSA"	"BSA"	5110	13480	200	3963	3978	282	7	3736	3736	3766	440	11	22	0	0	316	1045	100	227	242	1256921	0.482	0	0	0
9	13	8	"MYO4_1"	"MYO4_1"	5370	13490	200	16732	17313	6421	37	3775	3775	3795	432	11	99	96	0	316	1047	100	12957	13538	5471031	31.292	0	0	0
9	14	8	"MYO4_1"	"MYO4_1"	5640	13490	200	17102	17397	6509	37	3829	3829	3937	526	13	98	94	0	316	1095	100	13273	13568	5497437	25.589	0	0	0
9	15	8	"BSA"	"BSA"	5920	13480	200	4151	4289	609	14	3774	3774	3891	532	13	38	14	0	316	1139	100	377	515	1355328	0.748	0	0	0
9	16	8	"BSA"	"BSA"	6200	13480	200	4060	4062	361	8	3705	3705	3734	375	10	46	14	0	316	1486	100	355	357	1283700	0.875	0	0	0
9	1	9	"BSA"	"BSA"	2120	13750	200	3158	3163	225	7	3178	3178	3189	251	7	12	1	0	316	1315	100	-20	-15	999546	-0.104	0	0	0
9	2	9	"BSA"	"BSA"	2390	13750	200	3197	3214	239	7	3123	3123	3132	230	7	27	6	0	316	892	100	74	91	1015770	0.357	0	0	0
9	3	9	"BSA"	"BSA"	2660	13750	200	3357	3375	229	6	3270	3270	3287	238	7	23	5	0	316	892	100	87	105	1066599	0.370	0	0	0
9	4	9	"BSA"	"BSA"	2930	13750	200	3496	3510	254	7	3309	3309	3325	241	7	42	10	0	316	929	100	187	201	1109010	0.768	0	0	0
9	5	9	"BSA"	"BSA"	3200	13750	200	3474	3478	244	7	3357	3357	3372	256	7	30	6	0	316	1086	100	117	121	1099021	0.414	0	0	0
9	6	9	"BSA"	"BSA"	3480	13750	200	3909	3919	307	7	3703	3703	3848	588	15	10	0	0	316	1159	100	206	216	1238402	0.121	0	0	0
9	7	9	"BSA"	"BSA"	3750	13750	200	4111	4174	430	10	3794	3794	3919	557	14	30	6	0	316	1114	100	317	380	1318849	0.458	0	0	0
9	8	9	"BSA"	"BSA"	4020	13750	200	3632	3625	260	7	3491	3491	3499	259	7	30	6	0	316	1114	100	141	134	1145402	0.486	0	0	0
9	9	9	"BSA"	"BSA"	4290	13750	200	3669	3665	277	7	3486	3486	3490	253	7	40	12	0	316	1114	100	183	179	1157996	0.692	0	0	0
9	10	9	"BSA"	"BSA"	4560	13750	200	3689	3680	282	7	3518	3518	3528	252	7	37	9	0	316	1159	100	171	162	1162929	0.603	0	0	0
9	11	9	"BSA"	"BSA"	4840	13750	200	3763	3747	303	8	3568	3568	3581	256	7	40	13	0	316	1159	100	195	179	1183980	0.648	0	0	0
9	12	9	"BSA"	"BSA"	5110	13750	200	3858	3847	290	7	3699	3699	3709	289	7	29	6	0	316	1091	100	159	148	1215589	0.478	0	0	0
9	13	9	"BSA"	"BSA"	5380	13750	200	3985	3998	300	7	3771	3771	3789	290	7	40	10	0	316	1068	100	214	227	1263431	0.721	0	0	0
9	14	9	"BSA"	"BSA"	5650	13750	200	4058	4059	284	6	3837	3837	3952	500	12	16	0	0	316	1092	100	221	222	1282558	0.214	0	0	0
9	15	9	"BSA"	"BSA"	5920	13750	200	3972	3982	307	7	3790	3790	3905	523	13	15	0	0	316	1160	100	182	192	1258219	0.147	0	0	0
9	16	9	"BSA"	"BSA"	6200	13750	200	3602	3593	393	10	3761	3761	3796	369	9	7	0	0	316	1520	100	-159	-168	1135363	-0.550	0	0	0
9	1	10	"BSA"	"BSA"	2120	14030	200	3126	3126	217	6	3108	3108	3126	256	8	13	1	0	316	1475	100	18	18	987751	0.000	0	0	0
9	2	10	"BSA"	"BSA"	2390	14030	200	3212	3198	217	6	3146	3146	3155	255	8	17	1	0	316	1114	100	66	52	1010520	0.169	0	0	0
9	3	10	"BSA"	"BSA"	2660	14030	200	3453	3449	242	7	3312	3312	3327	231	6	32	9	0	316	1114	100	141	137	1089855	0.528	0	0	0
9	4	10	"BSA"	"BSA"	2930	14030	200	3468	3478	253	7	3319	3319	3331	222	6	40	15	0	316	1114	100	149	159	1098969	0.662	0	0	0
9	5	10	"BSA"	"BSA"	3200	14030	200	3467	3483	258	7	3399	3399	3408	247	7	27	5	0	316	1159	100	68	84	1100747	0.304	0	0	0
9	6	10	"BSA"	"BSA"	3480	14030	200	3907	3915	263	6	3641	3641	3713	382	10	34	2	0	316	1159	100	266	274	1237166	0.529	0	0	0
9	7	10	"BSA"	"BSA"	3750	14030	200	4256	4257	418	9	3671	3671	3745	392	10	68	32	0	316	1114	100	585	586	1345181	1.306	0	0	0
9	8	10	"BSA"	"BSA"	4020	14030	200	3622	3642	271	7	3499	3499	3502	265	7	29	9	0	316	1114	100	123	143	1150904	0.528	0	0	0
9	9	10	"BSA"	"BSA"	4290	14030	200	3674	3684	256	6	3473	3473	3484	255	7	42	13	0	316	1114	100	201	211	1164144	0.784	0	0	0
9	10	10	"BSA"	"BSA"	4560	14030	200	3741	3749	275	7	3510	3510	3525	262	7	45	17	0	316	1159	100	231	239	1184817	0.855	0	0	0
9	11	10	"BSA"	"BSA"	4840	14030	200	3735	3761	288	7	3580	3580	3586	268	7	34	10	0	316	1159	100	155	181	1188618	0.653	0	0	0
9	12	10	"BSA"	"BSA"	5110	14030	200	3854	3847	272	7	3667	3667	3683	288	7	33	6	0	316	1114	100	187	180	1215786	0.569	0	0	0
9	13	10	"BSA"	"BSA"	5380	14030	200	3916	3942	312	7	3727	3727	3750	345	9	31	4	0	316	1114	100	189	215	1245529	0.557	0	0	0
9	14	10	"BSA"	"BSA"	5650	14030	200	3996	4008	305	7	3775	3775	3804	354	9	36	5	0	316	1114	100	221	233	1266524	0.576	0	0	0
9	15	10	"BSA"	"BSA"	5920	14030	200	4091	4105	357	8	3790	3790	3805	326	8	48	15	0	316	1159	100	301	315	1297115	0.920	0	0	0
9	16	10	"BSA"	"BSA"	6200	14030	200	3962	3997	348	8	3839	3839	3860	330	8	28	10	0	316	1520	100	123	158	1262919	0.415	0	0	0
9	1	11	"PKA_25"	"PKA_25"	2120	14300	200	3008	3007	212	7	3076	3076	3077	218	7	9	1	0	316	1440	100	-68	-69	950226	-0.321	0	0	0
9	2	11	"PKA_25"	"PKA_25"	2390	14300	200	3075	3079	215	6	3122	3122	3135	262	8	8	0	0	316	1068	100	-47	-43	972943	-0.214	0	0	0
9	3	11	"BSA"	"BSA"	2660	14300	200	3562	3600	462	12	3316	3316	3325	252	7	49	20	0	316	1068	100	246	284	1137583	1.091	0	0	0
9	4	11	"BSA"	"BSA"	2930	14300	200	3490	3487	233	6	3335	3335	3349	238	7	36	7	0	316	1068	100	155	152	1101784	0.580	0	0	0
9	5	11	"BSA"	"BSA"	3200	14300	200	3582	3559	264	7	3436	3436	3446	278	8	24	5	0	316	1114	100	146	123	1124787	0.406	0	0	0
9	6	11	"BSA"	"BSA"	3480	14300	200	3880	3893	289	7	3571	3571	3589	259	7	56	25	0	316	1114	100	309	322	1230254	1.174	0	0	0
9	7	11	"BSA"	"BSA"	3750	14300	200	3909	3929	317	8	3643	3643	3688	349	9	41	9	0	316	1068	100	266	286	1241649	0.691	0	0	0
9	8	11	"BSA"	"BSA"	4020	14300	200	3709	3713	274	7	3572	3572	3623	357	9	21	1	0	316	1068	100	137	141	1173191	0.252	0	0	0
9	9	11	"BSA"	"BSA"	4290	14300	200	3694	3700	285	7	3488	3488	3502	257	7	45	15	0	316	1068	100	206	212	1169316	0.770	0	0	0
9	10	11	"BSA"	"BSA"	4560	14300	200	3689	3702	265	7	3538	3538	3543	256	7	35	10	0	316	1114	100	151	164	1169839	0.621	0	0	0
9	11	11	"BSA"	"BSA"	4840	14300	200	3794	3804	302	7	3587	3587	3591	257	7	42	15	0	316	1114	100	207	217	1202018	0.829	0	0	0
9	12	11	"BSA"	"BSA"	5110	14300	200	3888	3889	331	8	3649	3649	3669	273	7	44	13	0	316	1068	100	239	240	1229000	0.806	0	0	0
9	13	11	"BSA"	"BSA"	5380	14300	200	3950	3955	331	8	3662	3662	3681	363	9	40	6	0	316	1068	100	288	293	1249929	0.755	0	0	0
9	14	11	"BSA"	"BSA"	5650	14300	200	3903	3863	533	13	3587	3587	3520	534	15	33	6	0	316	1068	100	316	276	1220837	0.642	0	0	0
9	15	11	"BSA"	"BSA"	5920	14300	200	3595	3701	564	15	3406	3406	3408	565	16	30	6	0	316	1114	100	189	295	1169413	0.519	0	0	0
9	16	11	"BSA"	"BSA"	6200	14300	200	4432	4500	553	12	3779	3779	3713	476	12	65	32	0	316	1486	100	653	721	1421852	1.653	0	0	0
9	1	12	"BSA"	"BSA"	2120	14570	200	3098	3121	223	7	3075	3075	3076	208	6	24	4	0	316	1440	100	23	46	986109	0.216	0	0	0
9	2	12	"BSA"	"BSA"	2390	14570	200	3229	3250	243	7	3131	3131	3153	275	8	28	3	0	316	1045	100	98	119	1027111	0.353	0	0	0
9	3	12	"BSA"	"BSA"	2660	14570	200	3550	3533	265	7	3356	3356	3368	285	8	35	5	0	316	997	100	194	177	1116553	0.579	0	0	0
9	4	12	"BSA"	"BSA"	2930	14570	200	3515	3525	251	7	3393	3393	3402	255	7	32	7	0	316	997	100	122	132	1113797	0.482	0	0	0
9	5	12	"BSA"	"BSA"	3200	14570	200	3703	3711	320	8	3471	3471	3494	289	8	43	15	0	316	1091	100	232	240	1172613	0.751	0	0	0
9	6	12	"BSA"	"BSA"	3480	14570	200	3803	3817	305	7	3539	3539	3557	262	7	50	19	0	316	1114	100	264	278	1206114	0.992	0	0	0
9	7	12	"BSA"	"BSA"	3750	14570	200	3619	3628	269	7	3562	3562	3621	362	9	12	1	0	316	1068	100	57	66	1146450	0.019	0	0	0
9	8	12	"BSA"	"BSA"	4020	14570	200	3982	4013	382	9	3600	3600	3659	370	10	50	17	0	316	1068	100	382	413	1268052	0.957	0	0	0
9	9	12	"BSA"	"BSA"	4290	14570	200	3726	3757	299	7	3559	3559	3576	282	7	35	12	0	316	1068	100	167	198	1187334	0.642	0	0	0
9	10	12	"BSA"	"BSA"	4560	14570	200	3777	3833	757	19	3598	3598	3607	257	7	35	12	0	316	1114	100	179	235	1211110	0.879	0	0	0
9	11	12	"BSA"	"BSA"	4840	14570	200	3826	3843	286	7	3621	3621	3633	254	6	44	13	0	316	1114	100	205	222	1214359	0.827	0	0	0
9	12	12	"BSA"	"BSA"	5110	14570	200	3871	3858	284	7	3671	3671	3693	263	7	40	11	0	316	1068	100	200	187	1219038	0.627	0	0	0
9	13	12	"MYO4_25"	"MYO4_25"	5380	14570	200	3779	3794	261	6	3657	3657	3666	294	8	24	5	0	316	1068	100	122	137	1199044	0.435	0	0	0
9	14	12	"MYO4_25"	"MYO4_25"	5650	14570	200	3528	3504	448	12	3510	3510	3443	454	13	14	1	0	316	1068	100	18	-6	1107215	0.134	0	0	0
9	15	12	"BSA"	"BSA"	5920	14570	200	3283	3344	401	11	3325	3325	3336	509	15	10	3	0	316	1114	100	-42	19	1056830	0.016	0	0	0
9	16	12	"BSA"	"BSA"	6200	14570	200	4056	4057	370	9	3677	3677	3644	458	12	39	8	0	316	1486	100	379	380	1282065	0.902	0	0	0
9	1	13	"BSA"	"BSA"	2120	14840	200	3185	3194	211	6	3091	3091	3100	207	6	29	5	0	316	1369	100	94	103	1009158	0.454	0	0	0
9	2	13	"BSA"	"BSA"	2390	14840	200	3386	3380	293	8	3247	3247	3364	444	13	15	0	0	316	976	100	139	133	1068001	0.036	0	0	0
9	3	13	"SLA2_1"	"SLA2_1"	2660	14820	200	23492	20779	10399	50	3726	3726	3725	396	10	92	89	0	316	976	100	19766	17053	6566231	43.066	0	0	0
9	4	13	"SLA2_1"	"SLA2_1"	2930	14820	200	22288	20209	9815	48	3596	3596	3640	347	9	96	93	0	316	976	100	18692	16613	6386143	47.749	0	0	0
9	5	13	"BSA"	"BSA"	3200	14840	200	3825	3833	383	9	3545	3545	3555	260	7	52	23	0	316	1024	100	280	288	1211145	1.069	0	0	0
9	6	13	"BSA"	"BSA"	3480	14840	200	3735	3738	293	7	3530	3530	3536	262	7	42	12	0	316	1045	100	205	208	1181158	0.771	0	0	0
9	7	13	"BSA"	"BSA"	3750	14840	200	3548	3587	276	7	3499	3499	3525	293	8	19	5	0	316	1045	100	49	88	1133527	0.212	0	0	0
9	8	13	"BSA"	"BSA"	4020	14840	200	4450	4534	657	14	3611	3611	3700	415	11	74	50	0	316	1068	100	839	923	1432786	2.010	0	0	0
9	9	13	"BSA"	"BSA"	4290	14840	200	3632	3611	369	10	3536	3536	3554	504	14	11	0	0	316	1068	100	96	75	1141136	0.113	0	0	0
9	10	13	"BSA"	"BSA"	4560	14840	200	3825	3788	486	12	3536	3536	3484	405	11	38	9	0	316	1114	100	289	252	1196944	0.751	0	0	0
9	11	13	"BSA"	"BSA"	4840	14840	200	3812	3826	316	8	3623	3623	3636	292	8	37	9	0	316	1114	100	189	203	1208998	0.651	0	0	0
9	12	13	"BSA"	"BSA"	5110	14840	200	3924	3934	319	8	3658	3658	3671	260	7	50	23	0	316	1068	100	266	276	1242988	1.012	0	0	0
9	13	13	"BSA"	"BSA"	5380	14840	200	3882	3904	343	8	3715	3715	3723	267	7	37	14	0	316	1068	100	167	189	1233705	0.678	0	0	0
9	14	13	"BSA"	"BSA"	5650	14840	200	3953	3977	330	8	3719	3719	3726	314	8	38	11	0	316	1068	100	234	258	1256753	0.799	0	0	0
9	15	13	"BSA"	"BSA"	5920	14840	200	3965	4018	550	13	3730	3730	3737	316	8	42	9	0	316	1114	100	235	288	1269836	0.889	0	0	0
9	16	13	"BSA"	"BSA"	6200	14840	200	3990	4011	322	8	3760	3760	3785	320	8	38	11	0	316	1486	100	230	251	1267561	0.706	0	0	0
9	1	14	"BSA"	"BSA"	2120	15090	200	3194	3203	224	6	3139	3139	3142	214	6	23	5	0	316	1404	100	55	64	1012280	0.285	0	0	0
9	2	14	"BSA"	"BSA"	2390	15090	200	3491	3540	515	14	3472	3472	3527	482	13	11	1	0	316	1043	100	19	68	1118687	0.027	0	0	0
9	3	14	"BSA"	"BSA"	2660	15090	200	4218	4244	313	7	3925	3925	3933	299	7	49	19	0	316	1091	100	293	319	1341008	1.040	0	0	0
9	4	14	"BSA"	"BSA"	2930	15090	200	3977	3982	300	7	3761	3761	3769	316	8	36	9	0	316	1091	100	216	221	1258361	0.674	0	0	0
9	5	14	"BSA"	"BSA"	3200	15090	200	3766	3784	266	7	3568	3568	3573	242	6	43	17	0	316	1090	100	198	216	1195595	0.872	0	0	0
9	6	14	"BSA"	"BSA"	3480	15090	200	3613	3629	273	7	3506	3506	3506	253	7	30	8	0	316	1088	100	107	123	1146675	0.486	0	0	0
9	7	14	"BSA"	"BSA"	3750	15110	200	3550	3565	254	7	3495	3495	3512	282	8	19	3	0	316	1094	100	55	70	1126488	0.188	0	0	0
9	8	14	"BSA"	"BSA"	4020	15110	200	3788	3813	325	8	3605	3605	3677	402	10	25	4	0	316	1114	100	183	208	1204862	0.338	0	0	0
9	9	14	"BSA"	"BSA"	4290	15110	200	4326	4382	600	13	3566	3566	3571	501	14	68	34	0	316	1114	100	760	816	1384736	1.619	0	0	0
9	10	14	"BSA"	"BSA"	4560	15110	200	3159	3165	270	8	3563	3563	3535	456	12	0	0	0	316	1159	100	-404	-398	1000170	-0.811	0	0	0
9	11	14	"BSA"	"BSA"	4840	15110	200	3833	3838	281	7	3658	3658	3688	340	9	27	4	0	316	1159	100	175	180	1212945	0.441	0	0	0
9	12	14	"BSA"	"BSA"	5110	15110	200	3887	3924	281	7	3690	3690	3703	285	7	37	11	0	316	1114	100	197	234	1239941	0.775	0	0	0
9	13	14	"BSA"	"BSA"	5380	15110	200	3910	3927	321	8	3743	3743	3751	287	7	34	12	0	316	1114	100	167	184	1240913	0.613	0	0	0
9	14	14	"BSA"	"BSA"	5650	15110	200	4003	3998	313	7	3750	3750	3773	291	7	45	14	0	316	1114	100	253	248	1263500	0.773	0	0	0
9	15	14	"BSA"	"BSA"	5920	15110	200	3991	4037	429	10	3773	3773	3799	294	7	39	16	0	316	1159	100	218	264	1275836	0.810	0	0	0
9	16	14	"BSA"	"BSA"	6200	15110	200	4035	4064	367	9	3813	3813	3842	324	8	41	12	0	316	1520	100	222	251	1284375	0.685	0	0	0
9	1	15	"BSA"	"BSA"	2120	15370	200	3232	3236	210	6	3160	3160	3167	220	6	25	3	0	316	1475	100	72	76	1022622	0.314	0	0	0
9	2	15	"BSA"	"BSA"	2390	15370	200	3542	3567	289	8	3408	3408	3454	404	11	18	1	0	316	1114	100	134	159	1127225	0.280	0	0	0
9	3	15	"BSA"	"BSA"	2660	15370	200	3895	3906	275	7	3714	3714	3723	316	8	28	6	0	316	1114	100	181	192	1234172	0.579	0	0	0
9	4	15	"BSA"	"BSA"	2930	15370	200	3784	3813	281	7	3629	3629	3645	278	7	35	9	0	316	1114	100	155	184	1204756	0.604	0	0	0
9	5	15	"BSA"	"BSA"	3200	15370	200	3761	3773	255	6	3548	3548	3556	236	6	46	19	0	316	1159	100	213	225	1192377	0.919	0	0	0
9	6	15	"BSA"	"BSA"	3480	15370	200	3591	3611	263	7	3484	3484	3491	246	7	32	8	0	316	1116	100	107	127	1141086	0.488	0	0	0
9	7	15	"BSA"	"BSA"	3750	15390	200	3577	3582	281	7	3465	3465	3473	249	7	29	8	0	316	992	100	112	117	1131770	0.438	0	0	0
9	8	15	"BSA"	"BSA"	4020	15390	200	3689	3691	276	7	3534	3534	3538	257	7	35	9	0	316	973	100	155	157	1166225	0.595	0	0	0
9	9	15	"BSA"	"BSA"	4290	15390	200	3763	3779	284	7	3607	3607	3629	282	7	30	10	0	316	973	100	156	172	1194294	0.532	0	0	0
9	10	15	"BSA"	"BSA"	4560	15390	200	3777	3789	258	6	3647	3647	3679	315	8	23	3	0	316	1021	100	130	142	1197361	0.349	0	0	0
9	11	15	"BSA"	"BSA"	4840	15390	200	3836	3861	277	7	3700	3700	3726	326	8	26	3	0	316	1020	100	136	161	1220121	0.414	0	0	0
9	12	15	"BSA"	"BSA"	5110	15390	200	3975	3991	304	7	3789	3789	3804	308	8	35	5	0	316	973	100	186	202	1261294	0.607	0	0	0
9	13	15	"BSA"	"BSA"	5380	15390	200	3942	3941	331	8	3812	3812	3829	314	8	29	7	0	316	973	100	130	129	1245284	0.357	0	0	0
9	14	15	"BSA"	"BSA"	5650	15390	200	4048	4044	339	8	3787	3787	3817	307	8	43	13	0	316	973	100	261	257	1277760	0.739	0	0	0
9	15	15	"BSA"	"BSA"	5920	15390	200	4054	4090	333	8	3788	3788	3814	295	7	47	18	0	316	1021	100	266	302	1292311	0.936	0	0	0
9	16	15	"BSA"	"BSA"	6200	15390	200	4041	4069	374	9	3821	3821	3848	312	8	35	12	0	316	1430	100	220	248	1285669	0.708	0	0	0
9	1	16	"BSA"	"BSA"	2120	15640	200	3242	3229	232	7	3164	3164	3172	220	6	23	5	0	316	1769	100	78	65	1020305	0.259	0	0	0
9	2	16	"BSA"	"BSA"	2390	15640	200	3467	3490	278	7	3336	3336	3344	273	8	33	8	0	316	1440	100	131	154	1102858	0.535	0	0	0
9	3	16	"BSA"	"BSA"	2660	15640	200	3646	3661	266	7	3485	3485	3497	250	7	37	11	0	316	1440	100	161	176	1156808	0.656	0	0	0
9	4	16	"BSA"	"BSA"	2930	15640	200	3749	3782	324	8	3580	3580	3588	262	7	38	12	0	316	1440	100	169	202	1195132	0.740	0	0	0
9	5	16	"BSA"	"BSA"	3200	15640	200	3715	3713	265	7	3558	3558	3567	243	6	34	10	0	316	1475	100	157	155	1173268	0.601	0	0	0
9	6	16	"BSA"	"BSA"	3480	15640	200	3605	3625	257	7	3484	3484	3499	263	7	28	7	0	316	1429	100	121	141	1145425	0.479	0	0	0
9	7	16	"BSA"	"BSA"	3740	15630	200	3623	3632	236	6	3466	3466	3483	260	7	31	6	0	316	1302	100	157	166	1147765	0.573	0	0	0
9	8	16	"BSA"	"BSA"	4010	15630	200	3716	3710	261	7	3541	3541	3550	252	7	37	8	0	316	1299	100	175	169	1172497	0.635	0	0	0
9	9	16	"PKA_1"	"PKA_1"	4280	15630	200	3630	3631	246	6	3605	3605	3613	235	6	20	3	0	316	1299	100	25	26	1147450	0.077	0	0	0
9	10	16	"PKA_1"	"PKA_1"	4550	15630	200	3629	3638	255	7	3624	3624	3634	250	6	16	4	0	316	1336	100	5	14	1149461	0.016	0	0	0
9	11	16	"BSA"	"BSA"	4830	15630	200	3910	3915	336	8	3695	3695	3712	303	8	37	12	0	316	1337	100	215	220	1237148	0.670	0	0	0
9	12	16	"BSA"	"BSA"	5100	15630	200	4205	4215	303	7	3842	3842	3866	320	8	56	17	0	316	1299	100	363	373	1332065	1.091	0	0	0
9	13	16	"MYO4_1"	"MYO4_1"	5370	15630	200	20183	20015	7880	39	3927	3927	3942	311	7	99	99	0	316	1299	100	16256	16088	6324588	51.682	0	0	0
9	14	16	"MYO4_1"	"MYO4_1"	5640	15630	200	19868	19968	8197	41	3881	3881	3906	308	7	99	97	0	316	1299	100	15987	16087	6309785	52.149	0	0	0
9	15	16	"BSA"	"BSA"	5910	15630	200	4232	4356	964	22	3829	3829	3851	289	7	63	31	0	316	1336	100	403	527	1376390	1.747	0	0	0
9	16	16	"BSA"	"BSA"	6190	15630	200	4167	4165	356	8	3820	3820	3854	294	7	56	25	0	316	1687	100	347	345	1316272	1.058	0	0	0
10	1	1	"BSA"	"BSA"	6660	11690	200	4047	4051	331	8	3762	3762	3779	283	7	50	18	0	316	1769	100	285	289	1280188	0.961	0	0	0
10	2	1	"BSA"	"BSA"	6930	11690	200	4044	4041	330	8	3796	3796	3816	287	7	44	14	0	316	1475	100	248	245	1276995	0.784	0	0	0
10	3	1	"BSA"	"BSA"	7210	11690	200	4095	4121	338	8	3806	3806	3822	285	7	50	21	0	316	1475	100	289	315	1302222	1.049	0	0	0
10	4	1	"BSA"	"BSA"	7480	11690	200	4061	4074	323	7	3784	3784	3796	296	7	46	17	0	316	1443	100	277	290	1287330	0.939	0	0	0
10	5	1	"BSA"	"BSA"	7740	11720	200	4088	4158	557	13	3782	3782	3811	318	8	48	27	0	316	1372	100	306	376	1313787	1.091	0	0	0
10	6	1	"BSA"	"BSA"	8010	11720	200	4146	4182	364	8	3799	3799	3866	677	17	17	0	0	316	1440	100	347	383	1321595	0.467	0	0	0
10	7	1	"BSA"	"BSA"	8280	11720	200	4167	4187	343	8	3785	3785	3812	311	8	57	21	0	316	1475	100	382	402	1323068	1.206	0	0	0
10	8	1	"BSA"	"BSA"	8560	11720	200	4227	4221	374	8	3791	3791	3817	314	8	62	27	0	316	1475	100	436	430	1333980	1.287	0	0	0
10	9	1	"BSA"	"BSA"	8830	11720	200	4185	4220	448	10	3769	3769	3795	317	8	59	31	0	316	1440	100	416	451	1333661	1.341	0	0	0
10	10	1	"BSA"	"BSA"	9100	11720	200	4118	4144	347	8	3748	3748	3777	327	8	57	21	0	316	1440	100	370	396	1309432	1.122	0	0	0
10	11	1	"BSA"	"BSA"	9370	11720	200	4133	4158	390	9	3720	3720	3753	329	8	59	24	0	316	1440	100	413	438	1313831	1.231	0	0	0
10	12	1	"BSA"	"BSA"	9640	11720	200	4093	4132	391	9	3686	3686	3731	359	9	57	22	0	316	1440	100	407	446	1305703	1.117	0	0	0
10	13	1	"BSA"	"BSA"	9910	11720	200	4032	4057	343	8	3657	3657	3685	327	8	55	20	0	316	1440	100	375	400	1281974	1.138	0	0	0
10	14	1	"BSA"	"BSA"	10180	11720	200	3996	4025	380	9	3612	3612	3625	295	8	60	30	0	316	1440	100	384	413	1271929	1.356	0	0	0
10	15	1	"BSA"	"BSA"	10450	11720	200	3915	3952	370	9	3518	3518	3548	289	8	62	31	0	316	1440	100	397	434	1248895	1.398	0	0	0
10	16	1	"BSA"	"BSA"	10720	11720	200	3913	3923	350	8	3460	3460	3484	293	8	68	33	0	316	1749	100	453	463	1239591	1.498	0	0	0
10	1	2	"BSA"	"BSA"	6660	11960	200	4037	4096	745	18	3778	3778	3802	294	7	43	14	0	316	1440	100	259	318	1294343	1.000	0	0	0
10	2	2	"BSA"	"BSA"	6930	11960	200	4047	4059	313	7	3789	3789	3813	303	7	45	13	0	316	1114	100	258	270	1282495	0.812	0	0	0
10	3	2	"BSA"	"BSA"	7210	11960	200	4071	4072	374	9	3789	3789	3823	319	8	47	15	0	316	1114	100	282	283	1286863	0.781	0	0	0
10	4	2	"BSA"	"BSA"	7480	11960	200	4027	4052	401	9	3787	3787	3812	327	8	39	14	0	316	1000	100	240	265	1280586	0.734	0	0	0
10	5	2	"BSA"	"BSA"	7740	11990	200	4125	4134	330	7	3779	3779	3807	339	8	51	13	0	316	930	100	346	355	1306389	0.965	0	0	0
10	6	2	"BSA"	"BSA"	8010	11990	200	4192	4203	334	7	3782	3782	3825	356	9	59	16	0	316	937	100	410	421	1328152	1.062	0	0	0
10	7	2	"BSA"	"BSA"	8280	11990	200	4169	4187	364	8	3779	3779	3804	335	8	57	21	0	316	1031	100	390	408	1323031	1.143	0	0	0
10	8	2	"BSA"	"BSA"	8560	11990	200	4215	4236	406	9	3764	3764	3789	316	8	64	31	0	316	1069	100	451	472	1338677	1.415	0	0	0
10	9	2	"BSA"	"BSA"	8830	11990	200	4151	4176	360	8	3748	3748	3781	308	8	60	25	0	316	1022	100	403	428	1319568	1.282	0	0	0
10	10	2	"BSA"	"BSA"	9100	11990	200	4143	4152	385	9	3716	3716	3754	317	8	58	25	0	316	1022	100	427	436	1312177	1.256	0	0	0
10	11	2	"BSA"	"BSA"	9370	11990	200	4096	4106	419	10	3669	3669	3709	321	8	59	27	0	316	1022	100	427	437	1297338	1.237	0	0	0
10	12	2	"BSA"	"BSA"	9640	11990	200	4068	4088	345	8	3660	3660	3685	341	9	58	21	0	316	1045	100	408	428	1291776	1.182	0	0	0
10	13	2	"BSA"	"BSA"	9910	11990	200	3973	3981	319	8	3641	3641	3664	364	9	46	10	0	316	1106	100	332	340	1257879	0.871	0	0	0
10	14	2	"BSA"	"BSA"	10180	11990	200	4065	4104	535	13	3589	3589	3612	333	9	68	30	0	316	1098	100	476	515	1296986	1.477	0	0	0
10	15	2	"BSA"	"BSA"	10450	11990	200	3952	3954	344	8	3474	3474	3501	283	8	73	38	0	316	1068	100	478	480	1249608	1.601	0	0	0
10	16	2	"BSA"	"BSA"	10720	11990	200	3846	3863	350	9	3395	3395	3415	292	8	69	34	0	316	1420	100	451	468	1220843	1.534	0	0	0
10	1	3	"BSA"	"BSA"	6660	12230	200	3974	4001	341	8	3754	3754	3774	294	7	41	15	0	316	1440	100	220	247	1264194	0.772	0	0	0
10	2	3	"BSA"	"BSA"	6930	12230	200	4014	4013	320	7	3770	3770	3799	306	8	40	13	0	316	1114	100	244	243	1268204	0.699	0	0	0
10	3	3	"BSA"	"BSA"	7210	12230	200	4049	4063	353	8	3797	3797	3833	328	8	38	13	0	316	1114	100	252	266	1284027	0.701	0	0	0
10	4	3	"BSA"	"BSA"	7480	12230	200	4044	4062	358	8	3821	3821	3850	329	8	37	14	0	316	1019	100	223	241	1283453	0.644	0	0	0
10	5	3	"BSA"	"BSA"	7750	12230	200	4028	4047	364	8	3770	3770	3797	332	8	41	12	0	316	948	100	258	277	1278924	0.753	0	0	0
10	6	3	"BSA"	"BSA"	8020	12230	200	4034	3917	595	15	3761	3761	3787	345	9	42	17	0	316	917	100	273	156	1237824	0.377	0	0	0
10	7	3	"BSA"	"BSA"	8280	12250	200	4287	4309	429	9	3763	3763	3789	333	8	65	36	0	316	1011	100	524	546	1361644	1.562	0	0	0
10	8	3	"BSA"	"BSA"	8560	12250	200	4241	4271	391	9	3742	3742	3776	314	8	70	34	0	316	1069	100	499	529	1349535	1.576	0	0	0
10	9	3	"BSA"	"BSA"	8830	12250	200	4161	4184	382	9	3740	3740	3763	298	7	63	35	0	316	1022	100	421	444	1322296	1.413	0	0	0
10	10	3	"BSA"	"BSA"	9100	12250	200	4201	4230	389	9	3729	3729	3801	624	16	34	3	0	316	1022	100	472	501	1336797	0.688	0	0	0
10	11	3	"BSA"	"BSA"	9370	12250	200	4065	4104	371	9	3659	3659	3735	631	16	27	1	0	316	1022	100	406	445	1297003	0.585	0	0	0
10	12	3	"BSA"	"BSA"	9640	12250	200	4067	4064	374	9	3577	3577	3603	292	8	69	37	0	316	1025	100	490	487	1284282	1.579	0	0	0
10	13	3	"BSA"	"BSA"	9900	12280	200	3948	3987	348	8	3542	3542	3580	338	9	58	20	0	316	1107	100	406	445	1259735	1.204	0	0	0
10	14	3	"BSA"	"BSA"	10180	12260	200	3976	4040	387	9	3514	3514	3621	655	18	30	4	0	316	1124	100	462	526	1276622	0.640	0	0	0
10	15	3	"BSA"	"MYO4_125"	10450	12260	200	3962	3967	350	8	3434	3434	3524	654	18	33	1	0	316	1068	100	528	533	1253559	0.677	0	0	0
10	16	3	"BSA"	"MYO4_125"	10720	12260	200	3820	3866	347	8	3365	3365	3382	287	8	71	36	0	316	1420	100	455	501	1221695	1.686	0	0	0
10	1	4	"BSA"	"BSA"	6660	12500	200	4062	4073	334	8	3770	3770	3836	1324	34	0	0	0	316	1475	100	292	303	1287191	0.179	0	0	0
10	2	4	"BSA"	"BSA"	6930	12500	200	4007	4021	339	8	3764	3764	3803	309	8	43	11	0	316	1159	100	243	257	1270596	0.706	0	0	0
10	3	4	"BSA"	"BSA"	7210	12500	200	3677	3700	327	8	3824	3824	3862	346	8	8	0	0	316	1159	100	-147	-124	1169340	-0.468	0	0	0
10	4	4	"BSA"	"BSA"	7480	12500	200	4121	4168	422	10	3844	3844	3877	346	8	43	14	0	316	1114	100	277	324	1317203	0.841	0	0	0
10	5	4	"BSA"	"BSA"	7750	12500	200	4214	4225	377	8	3804	3804	3843	342	8	58	22	0	316	1114	100	410	421	1335073	1.117	0	0	0
10	6	4	"BSA"	"BSA"	8020	12500	200	4151	4179	431	10	3789	3789	3822	338	8	52	21	0	316	1067	100	362	390	1320496	1.056	0	0	0
10	7	4	"BSA"	"BSA"	8280	12520	200	4142	4171	377	9	3749	3749	3781	328	8	57	27	0	316	1115	100	393	422	1317983	1.189	0	0	0
10	8	4	"BSA"	"BSA"	8560	12520	200	4125	4153	394	9	3721	3721	3751	322	8	58	24	0	316	1159	100	404	432	1312366	1.248	0	0	0
10	9	4	"BSA"	"BSA"	8830	12520	200	4105	4117	347	8	3689	3689	3704	297	8	64	29	0	316	1114	100	416	428	1301073	1.391	0	0	0
10	10	4	"BSA"	"BSA"	9100	12520	200	4080	4093	376	9	3667	3667	3732	613	16	27	2	0	316	1114	100	413	426	1293348	0.589	0	0	0
10	11	4	"BSA"	"BSA"	9370	12520	200	4054	4072	558	13	3590	3590	3672	615	16	31	4	0	316	1114	100	464	482	1286876	0.650	0	0	0
10	12	4	"BSA"	"BSA"	9640	12520	200	3910	3934	338	8	3523	3523	3546	285	8	63	28	0	316	1066	100	387	411	1243088	1.361	0	0	0
10	13	4	"BSA"	"BSA"	9900	12550	200	3913	3944	347	8	3455	3455	3479	272	7	74	39	0	316	1116	100	458	489	1246338	1.710	0	0	0
10	14	4	"BSA"	"BSA"	10180	12530	200	3849	3896	380	9	3419	3419	3502	630	17	29	2	0	316	1156	100	430	477	1231104	0.625	0	0	0
10	15	4	"BSA"	"BSA"	10450	12530	200	3888	3888	316	8	3354	3354	3442	643	18	34	0	0	316	1114	100	534	534	1228674	0.694	0	0	0
10	16	4	"BSA"	"BSA"	10720	12530	200	3785	3791	302	7	3326	3326	3339	250	7	75	44	0	316	1455	100	459	465	1198062	1.808	0	0	0
10	1	5	"BSA"	"BSA"	6660	12780	200	4081	4097	351	8	3782	3782	3800	295	7	50	21	0	316	1475	100	299	315	1294737	1.007	0	0	0
10	2	5	"BSA"	"BSA"	6930	12780	200	4086	4115	357	8	3778	3778	3808	298	7	50	22	0	316	1159	100	308	337	1300445	1.030	0	0	0
10	3	5	"BSA"	"BSA"	7210	12780	200	4033	4041	349	8	3789	3789	3829	343	8	38	9	0	316	1159	100	244	252	1276944	0.618	0	0	0
10	4	5	"BSA"	"BSA"	7480	12780	200	4014	4029	327	8	3758	3758	3745	465	12	25	1	0	316	1114	100	256	271	1273302	0.611	0	0	0
10	5	5	"BSA"	"BSA"	7750	12780	200	4140	4147	335	8	3777	3777	3750	460	12	36	4	0	316	1114	100	363	370	1310345	0.863	0	0	0
10	6	5	"BSA"	"BSA"	8020	12780	200	4072	4088	361	8	3780	3780	3813	350	9	41	11	0	316	1070	100	292	308	1291720	0.786	0	0	0
10	7	5	"BSA"	"BSA"	8280	12800	200	4121	4128	321	7	3733	3733	3760	316	8	59	21	0	316	1112	100	388	395	1304451	1.165	0	0	0
10	8	5	"BSA"	"BSA"	8560	12800	200	4067	4113	386	9	3672	3672	3694	328	8	58	25	0	316	1159	100	395	441	1299860	1.277	0	0	0
10	9	5	"BSA"	"MYO4_625"	8830	12800	200	3996	4035	380	9	3590	3590	3601	304	8	62	27	0	316	1114	100	406	445	1275004	1.428	0	0	0
10	10	5	"BSA"	"MYO4_625"	9100	12800	200	4013	4048	366	9	3542	3542	3559	302	8	71	32	0	316	1114	100	471	506	1279193	1.619	0	0	0
10	11	5	"BSA"	"BSA"	9370	12800	200	3941	3967	355	8	3473	3473	3506	300	8	69	34	0	316	1114	100	468	494	1253620	1.537	0	0	0
10	12	5	"BSA"	"BSA"	9640	12800	200	3875	3899	361	9	3446	3446	3470	290	8	65	34	0	316	1060	100	429	453	1232120	1.479	0	0	0
10	13	5	"BSA"	"BSA"	9900	12830	200	3814	3786	307	8	3412	3412	3423	268	7	62	27	0	316	1073	100	402	374	1196388	1.354	0	0	0
10	14	5	"BSA"	"BSA"	10180	12810	200	3780	3802	447	11	3368	3368	3383	264	7	68	35	0	316	1116	100	412	434	1201518	1.587	0	0	0
10	15	5	"BSA"	"BSA"	10450	12810	200	3756	3766	299	7	3318	3318	3331	257	7	73	40	0	316	1068	100	438	448	1190017	1.693	0	0	0
10	16	5	"BSA"	"BSA"	10720	12810	200	3725	3730	323	8	3263	3263	3288	248	7	74	43	0	316	1420	100	462	467	1178762	1.782	0	0	0
10	1	6	"BSA"	"BSA"	6660	13050	200	4030	4060	318	7	3782	3782	3794	281	7	44	19	0	316	1440	100	248	278	1282809	0.947	0	0	0
10	2	6	"BSA"	"BSA"	6930	13050	200	4066	4104	397	9	3790	3790	3812	291	7	48	20	0	316	1114	100	276	314	1296712	1.003	0	0	0
10	3	6	"BSA"	"BSA"	7210	13050	200	4057	4079	387	9	3772	3772	3801	306	8	47	16	0	316	1114	100	285	307	1288867	0.908	0	0	0
10	4	6	"BSA"	"BSA"	7480	13050	200	4149	4107	486	11	3739	3739	3707	434	11	47	10	0	316	1068	100	410	368	1297885	0.922	0	0	0
10	5	6	"BSA"	"BSA"	7750	13050	200	4088	4118	334	8	3761	3761	3724	452	12	35	5	0	316	1068	100	327	357	1301350	0.872	0	0	0
10	6	6	"BSA"	"BSA"	8020	13050	200	4070	4091	373	9	3738	3738	3765	342	9	48	17	0	316	1022	100	332	353	1292664	0.953	0	0	0
10	7	6	"BSA"	"BSA"	8280	13070	200	4126	4151	346	8	3696	3696	3715	312	8	62	28	0	316	1068	100	430	455	1311715	1.397	0	0	0
10	8	6	"BSA"	"BSA"	8560	13070	200	4040	4080	388	9	3614	3614	3644	318	8	63	29	0	316	1114	100	426	466	1289157	1.371	0	0	0
10	9	6	"BSA"	"BSA"	8830	13070	200	3941	3978	380	9	3503	3503	3525	313	8	64	31	0	316	1068	100	438	475	1257153	1.447	0	0	0
10	10	6	"BSA"	"BSA"	9100	13070	200	3875	3867	328	8	3444	3444	3465	307	8	61	29	0	316	1068	100	431	423	1221863	1.309	0	0	0
10	11	6	"BSA"	"BSA"	9370	13070	200	3892	3912	375	9	3385	3385	3404	296	8	72	38	0	316	1068	100	507	527	1236046	1.716	0	0	0
10	12	6	"BSA"	"BSA"	9640	13070	200	3760	3793	354	9	3343	3343	3364	285	8	68	31	0	316	1009	100	417	450	1198526	1.505	0	0	0
10	13	6	"BSA"	"BSA"	9900	13090	200	3762	3779	354	9	3332	3332	3345	267	7	67	37	0	316	1035	100	430	447	1194095	1.625	0	0	0
10	14	6	"BSA"	"BSA"	10180	13070	200	3772	3777	287	7	3325	3325	3331	262	7	74	40	0	316	1068	100	447	452	1193497	1.702	0	0	0
10	15	6	"BSA"	"BSA"	10450	13070	200	3707	3715	316	8	3277	3277	3288	258	7	72	38	0	316	1022	100	430	438	1174068	1.655	0	0	0
10	16	6	"BSA"	"BSA"	10720	13070	200	3702	3735	358	9	3216	3216	3235	249	7	79	48	0	316	1386	100	486	519	1180301	2.008	0	0	0
10	1	7	"BSA"	"BSA"	6660	13320	200	4119	4132	322	7	3784	3784	3797	302	7	54	21	0	316	1440	100	335	348	1305807	1.109	0	0	0
10	2	7	"BSA"	"BSA"	6930	13320	200	4151	4163	367	8	3808	3808	3827	321	8	52	19	0	316	1114	100	343	355	1315630	1.047	0	0	0
10	3	7	"BSA"	"BSA"	7210	13320	200	4110	4131	376	9	3813	3813	3834	334	8	44	16	0	316	1114	100	297	318	1305292	0.889	0	0	0
10	4	7	"BSA"	"BSA"	7480	13320	200	4183	4198	396	9	3807	3807	3818	315	8	54	22	0	316	1068	100	376	391	1326685	1.206	0	0	0
10	5	7	"BSA"	"BSA"	7750	13320	200	4022	4059	351	8	3781	3781	3806	326	8	40	12	0	316	1068	100	241	278	1282629	0.776	0	0	0
10	6	7	"BSA"	"BSA"	8020	13320	200	4082	4106	385	9	3715	3715	3759	334	8	53	20	0	316	1022	100	367	391	1297500	1.039	0	0	0
10	7	7	"BSA"	"BSA"	8280	13340	200	4157	4159	375	9	3671	3671	3700	328	8	62	28	0	316	1068	100	486	488	1314301	1.399	0	0	0
10	8	7	"BSA"	"BSA"	8560	13340	200	3927	3954	361	9	3558	3558	3597	321	8	56	19	0	316	1114	100	369	396	1249363	1.112	0	0	0
10	9	7	"BSA"	"BSA"	8830	13340	200	3972	4014	337	8	3446	3446	3472	301	8	78	42	0	316	1068	100	526	568	1268579	1.801	0	0	0
10	10	7	"BSA"	"BSA"	9100	13340	200	3813	3845	347	9	3386	3386	3412	307	8	62	31	0	316	1068	100	427	459	1214912	1.410	0	0	0
10	11	7	"BSA"	"BSA"	9370	13340	200	3777	3886	1023	26	3326	3326	3354	300	8	66	36	0	316	1068	100	451	560	1227899	1.773	0	0	0
10	12	7	"BSA"	"BSA"	9640	13340	200	3781	3793	346	9	3278	3278	3289	271	8	78	42	0	316	1022	100	503	515	1198634	1.860	0	0	0
10	13	7	"BSA"	"BSA"	9900	13360	200	3675	3685	306	8	3258	3258	3276	251	7	70	39	0	316	1068	100	417	427	1164454	1.629	0	0	0
10	14	7	"BSA"	"BSA"	10180	13340	200	3705	3702	292	7	3270	3270	3282	253	7	73	38	0	316	1114	100	435	432	1169946	1.660	0	0	0
10	15	7	"BSA"	"BSA"	10450	13340	200	3664	3692	302	8	3233	3233	3247	251	7	73	42	0	316	1068	100	431	459	1166516	1.773	0	0	0
10	16	7	"BSA"	"BSA"	10720	13340	200	3639	3649	324	8	3173	3173	3192	248	7	76	46	0	316	1421	100	466	476	1153167	1.843	0	0	0
10	1	8	"BSA"	"BSA"	6660	13590	200	4178	4157	346	8	3816	3816	3846	384	9	47	12	0	316	1440	100	362	341	1313625	0.810	0	0	0
10	2	8	"BSA"	"BSA"	6930	13590	200	4116	4162	355	8	3825	3825	3845	346	8	45	14	0	316	1114	100	291	337	1315139	0.916	0	0	0
10	3	8	"BSA"	"BSA"	7210	13590	200	4265	4275	363	8	3838	3838	3866	364	9	60	19	0	316	1114	100	427	437	1350892	1.124	0	0	0
10	4	8	"BSA"	"BSA"	7480	13590	200	4109	4136	351	8	3818	3818	3832	318	8	46	15	0	316	1068	100	291	318	1306959	0.956	0	0	0
10	5	8	"BSA"	"BSA"	7750	13590	200	4143	4181	412	9	3751	3751	3779	314	8	57	28	0	316	1068	100	392	430	1321190	1.280	0	0	0
10	6	8	"BSA"	"BSA"	8020	13590	200	4061	4095	371	9	3712	3712	3766	330	8	51	21	0	316	1007	100	349	383	1293866	0.997	0	0	0
10	7	8	"BSA"	"BSA"	8280	13610	200	4051	4103	360	8	3650	3650	3696	332	8	59	23	0	316	1037	100	401	453	1296426	1.226	0	0	0
10	8	8	"BSA"	"BSA"	8560	13610	200	3962	4011	385	9	3519	3519	3547	314	8	64	33	0	316	1087	100	443	492	1267574	1.478	0	0	0
10	9	8	"BSA"	"BSA"	8830	13610	200	3879	3915	333	8	3405	3405	3423	283	8	75	35	0	316	1041	100	474	510	1237177	1.739	0	0	0
10	10	8	"BSA"	"BSA"	9100	13610	200	3815	3827	393	10	3334	3334	3354	274	8	74	41	0	316	1041	100	481	493	1209330	1.726	0	0	0
10	11	8	"BSA"	"BSA"	9370	13610	200	3751	3777	346	9	3281	3281	3308	275	8	73	39	0	316	1041	100	470	496	1193592	1.705	0	0	0
10	12	8	"BSA"	"BSA"	9640	13610	200	3721	3743	352	9	3246	3246	3260	264	8	74	43	0	316	995	100	475	497	1182937	1.830	0	0	0
10	13	8	"BSA"	"BSA"	9900	13630	200	3696	3697	315	8	3219	3219	3236	247	7	77	46	0	316	1007	100	477	478	1168134	1.866	0	0	0
10	14	8	"BSA"	"BSA"	10180	13610	200	3684	3676	314	8	3236	3236	3250	246	7	72	45	0	316	1078	100	448	440	1161707	1.732	0	0	0
10	15	8	"BSA"	"BSA"	10450	13610	200	3632	3641	330	9	3202	3202	3216	240	7	73	45	0	316	1068	100	430	439	1150596	1.771	0	0	0
10	16	8	"BSA"	"BSA"	10720	13610	200	3598	3578	292	8	3141	3141	3155	227	7	77	50	0	316	1421	100	457	437	1130551	1.863	0	0	0
10	1	9	"BSA"	"BSA"	6660	13860	200	4094	4103	344	8	3853	3853	3877	347	8	33	9	0	316	1475	100	241	250	1296497	0.651	0	0	0
10	2	9	"BSA"	"BSA"	6930	13860	200	4137	4161	318	7	3793	3793	3818	323	8	51	19	0	316	1159	100	344	368	1314718	1.062	0	0	0
10	3	9	"BSA"	"BSA"	7210	13860	200	4152	4177	413	9	3849	3849	3883	348	8	45	12	0	316	1159	100	303	328	1320017	0.845	0	0	0
10	4	9	"BSA"	"BSA"	7480	13860	200	4067	4116	396	9	3829	3829	3858	333	8	40	12	0	316	1114	100	238	287	1300529	0.775	0	0	0
10	5	9	"BSA"	"BSA"	7750	13860	200	3989	4039	396	9	3721	3721	3755	300	7	45	20	0	316	1114	100	268	318	1276347	0.947	0	0	0
10	6	9	"BSA"	"BSA"	8020	13860	200	4008	4038	361	8	3697	3697	3735	309	8	50	19	0	316	981	100	311	341	1275996	0.981	0	0	0
10	7	9	"BSA"	"BSA"	8270	13890	220	4016	4013	362	9	3598	3598	3634	325	8	61	24	0	392	1011	100	418	415	1573191	1.166	0	0	0
10	8	9	"BSA"	"BSA"	8550	13890	220	3874	3885	338	8	3484	3484	3508	292	8	61	26	0	392	1034	100	390	401	1522978	1.291	0	0	0
10	9	9	"BSA"	"BSA"	8820	13890	220	3787	3778	314	8	3390	3390	3406	275	8	63	30	0	392	984	100	397	388	1480918	1.353	0	0	0
10	10	9	"BSA"	"BSA"	9090	13890	220	3672	3690	347	9	3316	3316	3342	268	8	60	28	0	392	1008	100	356	374	1446597	1.299	0	0	0
10	11	9	"BSA"	"BSA"	9360	13890	220	3648	3658	320	8	3271	3271	3294	259	7	66	31	0	392	1059	100	377	387	1433962	1.405	0	0	0
10	12	9	"BSA"	"BSA"	9630	13890	220	3544	3550	317	8	3202	3202	3224	258	8	59	29	0	392	1067	100	342	348	1391424	1.264	0	0	0
10	13	9	"BSA"	"BSA"	9910	13890	220	3609	3631	339	9	3170	3170	3197	255	7	71	40	0	392	1087	100	439	461	1423339	1.702	0	0	0
10	14	9	"BSA"	"BSA"	10180	13880	200	3615	3624	304	8	3205	3205	3215	244	7	70	38	0	316	1064	100	410	419	1145292	1.676	0	0	0
10	15	9	"BSA"	"BSA"	10450	13880	200	3611	3613	311	8	3177	3177	3184	234	7	74	45	0	316	1114	100	434	436	1141689	1.833	0	0	0
10	16	9	"BSA"	"BSA"	10720	13880	200	3556	3577	280	7	3129	3129	3137	222	7	77	45	0	316	1456	100	427	448	1130396	1.982	0	0	0
10	1	10	"BSA"	"BSA"	6660	14140	200	4168	4191	392	9	3816	3816	3832	346	9	50	16	0	316	1475	100	352	375	1324395	1.038	0	0	0
10	2	10	"BSA"	"BSA"	6930	14140	200	4133	4150	329	7	3757	3757	3777	291	7	60	25	0	316	1159	100	376	393	1311374	1.282	0	0	0
10	3	10	"BSA"	"BSA"	7210	14140	200	4171	4191	364	8	3784	3784	3813	323	8	57	18	0	316	1159	100	387	407	1324481	1.170	0	0	0
10	4	10	"BSA"	"BSA"	7480	14140	200	4221	4276	510	11	3743	3743	3777	341	9	62	29	0	316	1144	100	478	533	1351267	1.463	0	0	0
10	5	10	"BSA"	"BSA"	7750	14140	200	4132	4169	366	8	3672	3672	3705	307	8	70	35	0	316	1241	100	460	497	1317503	1.511	0	0	0
10	6	10	"BSA"	"BSA"	8020	14140	200	4068	4148	602	14	3637	3637	3673	299	8	65	34	0	316	1117	100	431	511	1310918	1.589	0	0	0
10	7	10	"BSA"	"BSA"	8270	14150	210	4062	4036	346	8	3560	3560	3596	320	8	68	29	0	316	1003	100	502	476	1275528	1.375	0	0	0
10	8	10	"BSA"	"BSA"	8550	14150	210	3877	3886	308	7	3468	3468	3518	483	13	39	3	0	316	912	100	409	418	1227912	0.762	0	0	0
10	9	10	"BSA"	"BSA"	8820	14150	210	3880	3899	366	9	3401	3401	3446	487	14	48	7	0	316	820	100	479	498	1232044	0.930	0	0	0
10	10	10	"BSA"	"BSA"	9090	14170	220	3704	3709	307	8	3401	3401	3436	319	9	47	15	0	392	888	100	303	308	1453968	0.856	0	0	0
10	11	10	"BSA"	"BSA"	9360	14170	210	3677	3695	276	7	3357	3357	3402	321	9	49	12	0	316	940	100	320	338	1167533	0.913	0	0	0
10	12	10	"BSA"	"BSA"	9630	14170	210	3663	3634	300	8	3240	3240	3288	312	9	62	20	0	316	1034	100	423	394	1148189	1.109	0	0	0
10	13	10	"BSA"	"BSA"	9910	14160	210	3595	3613	300	8	3163	3163	3198	270	8	72	35	0	316	1076	100	432	450	1141596	1.537	0	0	0
10	14	10	"BSA"	"BSA"	10180	14160	210	3611	3632	327	9	3180	3180	3194	239	7	77	43	0	316	1106	100	431	452	1147659	1.833	0	0	0
10	15	10	"BSA"	"BSA"	10450	14160	210	3622	3638	281	7	3156	3156	3163	237	7	81	48	0	316	1148	100	466	482	1149636	2.004	0	0	0
10	16	10	"BSA"	"BSA"	10720	14160	210	3576	3576	290	8	3093	3093	3104	219	7	81	54	0	316	1530	100	483	483	1130150	2.155	0	0	0
10	1	11	"BSA"	"BSA"	6660	14410	200	4140	4147	371	8	3770	3770	3791	329	8	55	17	0	316	1440	100	370	377	1310394	1.082	0	0	0
10	2	11	"BSA"	"BSA"	6930	14410	200	4107	4150	349	8	3766	3766	3790	315	8	53	18	0	316	1114	100	341	384	1311457	1.143	0	0	0
10	3	11	"BSA"	"BSA"	7210	14410	200	4111	4122	331	8	3749	3749	3774	321	8	55	19	0	316	1114	100	362	373	1302427	1.084	0	0	0
10	4	11	"BSA"	"BSA"	7480	14410	200	4132	4128	334	8	3693	3693	3713	301	8	65	28	0	316	1125	100	439	435	1304408	1.379	0	0	0
10	5	11	"BSA"	"BSA"	7740	14420	160	4374	4388	623	14	3648	3648	3674	317	8	75	57	0	208	982	100	726	740	912643	2.252	0	0	0
10	6	11	"BSA"	"BSA"	8010	14420	160	4354	4358	552	12	3582	3582	3618	314	8	78	60	0	208	953	100	772	776	906540	2.357	0	0	0
10	7	11	"BSA"	"BSA"	8270	14440	220	3941	3965	347	8	3544	3544	3573	327	9	58	22	0	392	1090	100	397	421	1554340	1.199	0	0	0
10	8	11	"BSA"	"BSA"	8550	14410	220	3796	3846	428	11	3436	3436	3487	488	13	39	7	0	392	987	100	360	410	1507482	0.736	0	0	0
10	9	11	"BSA"	"BSA"	8820	14410	220	3959	4091	677	16	3348	3348	3390	472	13	60	22	0	392	880	100	611	743	1603574	1.485	0	0	0
10	10	11	"BSA"	"BSA"	9090	14440	220	3641	3631	347	9	3356	3356	3397	336	9	43	11	0	392	829	100	285	275	1423308	0.696	0	0	0
10	11	11	"BSA"	"BSA"	9360	14440	220	3575	3597	275	7	3371	3371	3420	363	10	27	4	0	392	826	100	204	226	1410070	0.488	0	0	0
10	12	11	"BSA"	"BSA"	9630	14440	220	3475	3516	313	8	3277	3277	3325	339	10	31	8	0	392	921	100	198	239	1378187	0.563	0	0	0
10	13	11	"BSA"	"BSA"	9910	14440	220	3519	3538	300	8	3175	3175	3210	274	8	58	22	0	392	1016	100	344	363	1386808	1.197	0	0	0
10	14	11	"BSA"	"BSA"	10180	14430	210	3650	3680	291	7	3266	3266	3334	416	12	47	8	0	316	1037	100	384	414	1162994	0.832	0	0	0
10	15	11	"BSA"	"MYO4_125"	10450	14430	210	3715	3714	262	7	3260	3260	3323	413	12	56	7	0	316	1100	100	455	454	1173502	0.947	0	0	0
10	16	11	"BSA"	"MYO4_125"	10720	14430	210	3591	3608	304	8	3104	3104	3128	247	7	80	48	0	316	1494	100	487	504	1140195	1.943	0	0	0
10	1	12	"BSA"	"BSA"	6660	14680	200	4106	4147	308	7	3778	3778	3798	320	8	51	19	0	316	1440	100	328	369	1310381	1.091	0	0	0
10	2	12	"BSA"	"BSA"	6930	14680	200	4232	4246	333	7	3783	3783	3800	313	8	69	28	0	316	1114	100	449	463	1341775	1.425	0	0	0
10	3	12	"BSA"	"BSA"	7210	14680	200	4163	4172	351	8	3766	3766	3787	314	8	60	23	0	316	1114	100	397	406	1318409	1.226	0	0	0
10	4	12	"BSA"	"BSA"	7480	14680	200	4095	4151	497	11	3712	3712	3724	295	7	62	26	0	316	1081	100	383	439	1311572	1.447	0	0	0
10	5	12	"BSA"	"BSA"	7750	14680	200	4070	4095	381	9	3616	3616	3647	308	8	66	31	0	316	1138	100	454	479	1294069	1.455	0	0	0
10	6	12	"BSA"	"BSA"	8020	14680	200	4016	4025	375	9	3536	3536	3558	308	8	67	35	0	316	1042	100	480	489	1271787	1.516	0	0	0
10	7	12	"BSA"	"BSA"	8280	14690	210	3887	3911	342	8	3433	3433	3464	295	8	73	33	0	316	947	100	454	478	1235853	1.515	0	0	0
10	8	12	"BSA"	"BSA"	8550	14680	200	3694	3740	356	9	3354	3354	3373	286	8	59	21	0	316	957	100	340	386	1181833	1.283	0	0	0
10	9	12	"BSA"	"BSA"	8820	14680	200	3705	3727	338	9	3301	3301	3315	275	8	66	31	0	316	957	100	404	426	1177810	1.498	0	0	0
10	10	12	"BSA"	"BSA"	9090	14680	200	3587	3607	328	9	3243	3243	3252	298	9	56	21	0	316	887	100	344	364	1139788	1.191	0	0	0
10	11	12	"BSA"	"BSA"	9360	14680	200	3447	3463	292	8	3184	3184	3221	325	10	38	9	0	316	852	100	263	279	1094192	0.745	0	0	0
10	12	12	"BSA"	"BSA"	9630	14680	200	3471	3468	280	8	3140	3140	3180	305	9	54	16	0	316	901	100	331	328	1095874	0.944	0	0	0
10	13	12	"BSA"	"BSA"	9910	14680	200	3486	3495	267	7	3111	3111	3134	247	7	68	31	0	316	922	100	375	384	1104447	1.462	0	0	0
10	14	12	"BSA"	"BSA"	10180	14700	210	3720	3740	310	8	3283	3283	3347	435	12	50	8	0	316	957	100	437	457	1181879	0.903	0	0	0
10	15	12	"BSA"	"BSA"	10450	14700	210	4011	4022	338	8	3315	3315	3381	414	12	82	32	0	316	1000	100	696	707	1270890	1.548	0	0	0
10	16	12	"BSA"	"BSA"	10720	14700	210	3589	3602	280	7	3123	3123	3149	250	7	78	46	0	316	1435	100	466	479	1138248	1.812	0	0	0
10	1	13	"BSA"	"BSA"	6660	14950	200	4105	4137	342	8	3799	3799	3831	325	8	46	13	0	316	1440	100	306	338	1307266	0.942	0	0	0
10	2	13	"BSA"	"BSA"	6930	14950	200	4166	4189	317	7	3765	3765	3790	311	8	65	25	0	316	1114	100	401	424	1323779	1.283	0	0	0
10	3	13	"BSA"	"BSA"	7210	14950	200	4141	4177	370	8	3732	3732	3748	309	8	59	30	0	316	1114	100	409	445	1320025	1.388	0	0	0
10	4	13	"BSA"	"BSA"	7480	14950	200	4004	4025	329	8	3649	3649	3689	411	11	43	8	0	316	1068	100	355	376	1271957	0.818	0	0	0
10	5	13	"BSA"	"BSA"	7750	14950	200	3933	3974	332	8	3563	3563	3602	395	10	48	13	0	316	1068	100	370	411	1255631	0.942	0	0	0
10	6	13	"BSA"	"BSA"	8020	14950	200	3929	3940	381	9	3484	3484	3497	268	7	69	38	0	316	1045	100	445	456	1245091	1.653	0	0	0
10	7	13	"BSA"	"BSA"	8290	14950	200	3797	3827	309	8	3375	3375	3389	267	7	69	37	0	316	999	100	422	452	1209428	1.640	0	0	0
10	8	13	"BSA"	"BSA"	8550	14950	200	3655	3671	313	8	3301	3301	3317	257	7	66	30	0	316	1022	100	354	370	1160074	1.377	0	0	0
10	9	13	"BSA"	"MYO4_625"	8820	14950	200	3632	3649	299	8	3263	3263	3283	298	9	60	21	0	316	1068	100	369	386	1153207	1.228	0	0	0
10	10	13	"BSA"	"MYO4_625"	9090	14950	200	3603	3604	270	7	3195	3195	3218	294	9	64	23	0	316	1068	100	408	409	1138955	1.313	0	0	0
10	11	13	"BSA"	"BSA"	9360	14950	200	3574	3614	358	9	3138	3138	3169	327	10	64	27	0	316	1068	100	436	476	1142042	1.361	0	0	0
10	12	13	"BSA"	"BSA"	9630	14950	200	3484	3515	307	8	3103	3103	3128	322	10	59	21	0	316	1114	100	381	412	1110872	1.202	0	0	0
10	13	13	"BSA"	"BSA"	9910	14950	200	3491	3514	331	9	3069	3069	3082	230	7	75	42	0	316	1056	100	422	445	1110275	1.878	0	0	0
10	14	13	"BSA"	"BSA"	10170	14950	200	3476	3496	287	8	3097	3097	3124	262	8	65	28	0	316	965	100	379	399	1104880	1.420	0	0	0
10	15	13	"BSA"	"BSA"	10440	14950	200	3568	3627	493	13	3139	3139	3164	260	8	75	36	0	316	975	100	429	488	1146181	1.781	0	0	0
10	16	13	"BSA"	"BSA"	10710	14950	200	3478	3482	274	7	3099	3099	3117	227	7	70	41	0	316	1350	100	379	383	1100254	1.608	0	0	0
10	1	14	"BSA"	"BSA"	6660	15220	200	4099	4159	344	8	3830	3830	3862	336	8	44	16	0	316	1475	100	269	329	1314180	0.884	0	0	0
10	2	14	"BSA"	"BSA"	6930	15220	200	4144	4181	337	8	3773	3773	3797	304	8	56	26	0	316	1159	100	371	408	1321309	1.263	0	0	0
10	3	14	"BSA"	"BSA"	7210	15220	200	4075	4096	370	9	3720	3720	3736	303	8	59	18	0	316	1159	100	355	376	1294213	1.188	0	0	0
10	4	14	"BSA"	"BSA"	7480	15220	200	4007	4026	322	7	3629	3629	3666	415	11	45	8	0	316	1114	100	378	397	1272225	0.867	0	0	0
10	5	14	"BSA"	"BSA"	7750	15220	200	3959	3962	330	8	3544	3544	3576	394	11	51	7	0	316	1114	100	415	418	1251875	0.980	0	0	0
10	6	14	"BSA"	"BSA"	8020	15220	200	3943	3958	323	8	3500	3500	3511	286	8	69	33	0	316	1114	100	443	458	1250633	1.563	0	0	0
10	7	14	"BSA"	"BSA"	8290	15220	200	3754	3780	333	8	3392	3392	3407	294	8	61	23	0	316	1045	100	362	388	1194631	1.269	0	0	0
10	8	14	"BSA"	"BSA"	8550	15220	200	3644	3656	294	8	3270	3270	3297	258	7	65	32	0	316	1024	100	374	386	1155357	1.391	0	0	0
10	9	14	"BSA"	"BSA"	8820	15220	200	3634	3649	298	8	3209	3209	3232	277	8	67	31	0	316	1069	100	425	440	1153210	1.505	0	0	0
10	10	14	"BSA"	"BSA"	9090	15220	200	3582	3580	304	8	3148	3148	3170	267	8	69	31	0	316	1069	100	434	432	1131288	1.536	0	0	0
10	11	14	"BSA"	"BSA"	9360	15220	200	3498	3524	329	9	3121	3121	3153	311	9	61	19	0	316	1069	100	377	403	1113669	1.193	0	0	0
10	12	14	"BSA"	"BSA"	9630	15220	200	3466	3476	271	7	3092	3092	3118	307	9	60	18	0	316	1115	100	374	384	1098282	1.166	0	0	0
10	13	14	"BSA"	"BSA"	9910	15220	200	3410	3424	266	7	3042	3042	3060	235	7	70	36	0	316	1091	100	368	382	1082138	1.549	0	0	0
10	14	14	"BSA"	"BSA"	10170	15220	200	3454	3459	274	7	3040	3040	3056	228	7	75	44	0	316	1068	100	414	419	1092887	1.768	0	0	0
10	15	14	"BSA"	"BSA"	10440	15220	200	3429	3451	255	7	3074	3074	3092	220	7	71	38	0	316	1114	100	355	377	1090506	1.632	0	0	0
10	16	14	"BSA"	"BSA"	10710	15220	200	3494	3496	280	8	3088	3088	3100	233	7	74	39	0	316	1468	100	406	408	1104796	1.700	0	0	0
10	1	15	"BSA"	"BSA"	6660	15500	200	4154	4167	348	8	3821	3821	3846	318	8	51	20	0	316	1475	100	333	346	1316721	1.009	0	0	0
10	2	15	"BSA"	"BSA"	6930	15500	200	4185	4208	360	8	3787	3787	3807	306	8	62	26	0	316	1159	100	398	421	1329745	1.310	0	0	0
10	3	15	"BSA"	"BSA"	7210	15500	200	4124	4131	361	8	3728	3728	3766	303	8	62	24	0	316	1159	100	396	403	1305454	1.205	0	0	0
10	4	15	"BSA"	"BSA"	7480	15500	200	4056	4082	406	9	3639	3639	3654	323	8	60	25	0	316	1114	100	417	443	1290065	1.325	0	0	0
10	5	15	"BSA"	"BSA"	7750	15500	200	3898	3901	326	8	3535	3535	3557	299	8	58	19	0	316	1114	100	363	366	1232651	1.151	0	0	0
10	6	15	"BSA"	"BSA"	8020	15500	200	3870	3912	390	9	3500	3500	3522	312	8	57	26	0	316	1114	100	370	412	1236260	1.250	0	0	0
10	7	15	"BSA"	"BSA"	8290	15500	200	3734	3756	329	8	3410	3410	3425	310	9	51	18	0	316	1021	100	324	346	1186759	1.068	0	0	0
10	8	15	"BSA"	"BSA"	8540	15490	200	3616	3628	316	8	3275	3275	3305	267	8	62	26	0	316	1000	100	341	353	1146482	1.210	0	0	0
10	9	15	"BSA"	"BSA"	8810	15490	200	3598	3602	313	8	3193	3193	3212	260	8	67	31	0	316	1069	100	405	409	1138224	1.500	0	0	0
10	10	15	"BSA"	"BSA"	9080	15490	200	3542	3554	291	8	3114	3114	3122	242	7	75	43	0	316	1069	100	428	440	1122954	1.785	0	0	0
10	11	15	"BSA"	"BSA"	9350	15490	200	3507	3520	317	9	3097	3097	3101	227	7	75	45	0	316	1069	100	410	423	1112468	1.846	0	0	0
10	12	15	"BSA"	"BSA"	9620	15490	200	3443	3452	285	8	3092	3092	3097	225	7	69	36	0	316	1114	100	351	360	1090978	1.578	0	0	0
10	13	15	"BSA"	"BSA"	9900	15490	200	3387	3398	241	7	3047	3047	3050	221	7	71	35	0	316	1116	100	340	351	1073657	1.575	0	0	0
10	14	15	"BSA"	"BSA"	10170	15500	200	3465	3472	251	7	3049	3049	3060	223	7	79	44	0	316	1094	100	416	423	1097218	1.848	0	0	0
10	15	15	"BSA"	"BSA"	10440	15500	200	3496	3504	282	8	3087	3087	3099	225	7	74	43	0	316	1114	100	409	417	1107221	1.800	0	0	0
10	16	15	"BSA"	"BSA"	10710	15500	200	3473	3494	282	8	3084	3084	3096	241	7	73	38	0	316	1467	100	389	410	1103994	1.651	0	0	0
10	1	16	"BSA"	"BSA"	6660	15770	200	4097	4134	337	8	3825	3825	3844	311	8	45	18	0	316	1761	100	272	309	1306401	0.932	0	0	0
10	2	16	"BSA"	"BSA"	6930	15770	200	4113	4112	319	7	3806	3806	3820	306	8	50	15	0	316	1467	100	307	306	1299250	0.954	0	0	0
10	3	16	"BSA"	"BSA"	7210	15770	200	4112	4118	352	8	3755	3755	3786	307	8	56	22	0	316	1467	100	357	363	1301383	1.081	0	0	0
10	4	16	"BSA"	"BSA"	7480	15770	200	4028	4085	390	9	3640	3640	3653	304	8	60	29	0	316	1432	100	388	445	1290734	1.421	0	0	0
10	5	16	"BSA"	"BSA"	7750	15770	200	3883	3924	350	8	3544	3544	3562	285	8	56	25	0	316	1432	100	339	380	1239859	1.270	0	0	0
10	6	16	"BSA"	"BSA"	8020	15770	200	3921	3928	338	8	3487	3487	3514	293	8	66	30	0	316	1432	100	434	441	1241360	1.413	0	0	0
10	7	16	"BSA"	"BSA"	8290	15770	200	3722	3744	306	8	3398	3398	3424	310	9	52	18	0	316	1383	100	324	346	1183141	1.032	0	0	0
10	8	16	"BSA"	"BSA"	8540	15760	200	3607	3649	348	9	3288	3288	3313	297	8	51	25	0	316	1357	100	319	361	1153050	1.131	0	0	0
10	9	16	"BSA"	"BSA"	8810	15760	200	3544	3546	297	8	3186	3186	3201	253	7	62	32	0	316	1440	100	358	360	1120676	1.364	0	0	0
10	10	16	"BSA"	"BSA"	9080	15760	200	3546	3534	285	8	3134	3134	3136	241	7	66	40	0	316	1440	100	412	400	1116761	1.651	0	0	0
10	11	16	"BSA"	"BSA"	9350	15760	200	3424	3430	301	8	3089	3089	3094	220	7	63	35	0	316	1440	100	335	341	1083864	1.527	0	0	0
10	12	16	"BSA"	"BSA"	9620	15760	200	3415	3440	288	8	3071	3071	3105	835	26	6	0	0	316	1475	100	344	369	1087137	0.401	0	0	0
10	13	16	"BSA"	"BSA"	9900	15760	200	3382	3418	298	8	3040	3040	3043	215	7	71	38	0	316	1465	100	342	378	1079967	1.744	0	0	0
10	14	16	"BSA"	"BSA"	10170	15770	200	3407	3415	277	8	3059	3059	3068	220	7	68	35	0	316	1452	100	348	356	1079197	1.577	0	0	0
10	15	16	"BSA"	"BSA"	10440	15770	200	3415	3431	263	7	3072	3072	3079	223	7	66	34	0	316	1440	100	343	359	1084179	1.578	0	0	0
10	16	16	"BSA"	"BSA"	10710	15770	200	3402	3431	309	9	3067	3067	3070	216	7	66	38	0	316	1761	100	335	364	1084090	1.671	0	0	0
11	1	1	"BSA"	"BSA"	11130	11720	220	3981	3994	368	9	3428	3428	3446	291	8	75	46	0	392	1915	100	553	566	1565726	1.883	0	0	0
11	2	1	"BSA"	"BSA"	11400	11720	220	3909	3954	359	9	3384	3384	3399	278	8	81	45	0	392	1432	100	525	570	1549967	1.996	0	0	0
11	3	1	"BSA"	"BSA"	11670	11720	220	3754	3786	329	8	3364	3364	3383	273	8	64	33	0	392	1432	100	390	422	1483926	1.476	0	0	0
11	4	1	"BSA"	"BSA"	11940	11720	220	3808	3852	405	10	3361	3361	3389	392	11	57	18	0	392	1474	100	447	491	1509911	1.181	0	0	0
11	5	1	"BSA"	"BSA"	12220	11720	220	3835	3847	317	8	3387	3387	3413	287	8	68	34	0	392	1474	100	448	460	1507843	1.512	0	0	0
11	6	1	"BSA"	"BSA"	12490	11720	220	3871	3892	316	8	3411	3411	3439	279	8	69	37	0	392	1432	100	460	481	1525486	1.624	0	0	0
11	7	1	"BSA"	"BSA"	12760	11720	220	4001	4030	372	9	3480	3480	3513	301	8	76	39	0	392	1432	100	521	550	1579768	1.718	0	0	0
11	8	1	"BSA"	"BSA"	13030	11720	220	4026	4038	340	8	3576	3576	3610	302	8	69	32	0	392	1432	100	450	462	1582923	1.417	0	0	0
11	9	1	"BSA"	"BSA"	13300	11720	220	4149	4155	350	8	3692	3692	3717	316	8	67	30	0	392	1465	100	457	463	1628828	1.386	0	0	0
11	10	1	"BSA"	"BSA"	13570	11740	220	4275	4291	345	8	3757	3757	3824	461	12	56	11	0	392	1402	100	518	534	1681890	1.013	0	0	0
11	11	1	"BSA"	"BSA"	13840	11740	220	4473	4530	451	9	3893	3893	3923	367	9	72	32	0	392	1432	100	580	637	1775775	1.654	0	0	0
11	12	1	"BSA"	"BSA"	14110	11740	220	4412	4432	363	8	3985	3985	4012	346	8	57	23	0	392	1432	100	427	447	1737429	1.214	0	0	0
11	13	1	"BSA"	"BSA"	14380	11740	220	4409	4461	372	8	3995	3995	4006	333	8	61	26	0	392	1432	100	414	466	1748519	1.366	0	0	0
11	14	1	"BSA"	"BSA"	14650	11740	220	4444	4527	608	13	4036	4036	4092	449	10	44	14	0	392	1474	100	408	491	1774600	0.969	0	0	0
11	15	1	"BSA"	"BSA"	14930	11740	220	4911	5005	1231	24	4074	4074	4158	525	12	69	38	0	392	1474	100	837	931	1961782	1.613	0	0	0
11	16	1	"BSA"	"BSA"	15200	11740	220	4800	5081	1025	20	4157	4157	4245	532	12	56	26	0	392	1961	100	643	924	1991832	1.571	0	0	0
11	1	2	"BSA"	"BSA"	11130	11990	220	3832	3877	641	16	3375	3375	3391	267	7	71	39	0	392	1386	100	457	502	1519876	1.820	0	0	0
11	2	2	"BSA"	"BSA"	11400	11990	220	3752	3736	328	8	3314	3314	3347	266	7	68	35	0	392	780	100	438	422	1464554	1.462	0	0	0
11	3	2	"BSA"	"BSA"	11670	11990	220	3724	3728	307	8	3332	3332	3357	264	7	67	29	0	392	780	100	392	396	1461408	1.405	0	0	0
11	4	2	"BSA"	"BSA"	11940	11990	220	3774	3805	380	9	3365	3365	3382	269	7	67	34	0	392	838	100	409	440	1491745	1.572	0	0	0
11	5	2	"BSA"	"BSA"	12220	11990	220	3786	3814	377	9	3375	3375	3389	274	8	69	30	0	392	838	100	411	439	1495191	1.551	0	0	0
11	6	2	"BSA"	"BSA"	12490	11990	220	3832	3876	382	9	3391	3391	3422	279	8	72	36	0	392	780	100	441	485	1519444	1.627	0	0	0
11	7	2	"MYO4_625"	"MYO4_625"	12760	11990	220	3616	3664	320	8	3442	3442	3480	294	8	34	9	0	392	780	100	174	222	1436114	0.626	0	0	0
11	8	2	"MYO4_625"	"MYO4_625"	13030	11990	220	3699	3741	358	9	3514	3514	3555	313	8	36	10	0	392	780	100	185	227	1466431	0.594	0	0	0
11	9	2	"BSA"	"BSA"	13300	11990	220	4094	4134	432	10	3652	3652	3699	350	9	59	25	0	392	781	100	442	482	1620374	1.243	0	0	0
11	10	2	"BSA"	"BSA"	13570	12010	220	4310	4373	467	10	3835	3835	3851	335	8	66	32	0	392	781	100	475	538	1714046	1.558	0	0	0
11	11	2	"PKA_625"	"PKA_625"	13840	12010	220	4427	4519	575	12	4035	4035	4070	384	9	50	20	0	392	780	100	392	484	1771582	1.169	0	0	0
11	12	2	"PKA_625"	"PKA_625"	14110	12010	220	4260	4278	398	9	4137	4137	4169	359	8	24	8	0	392	780	100	123	141	1676969	0.304	0	0	0
11	13	2	"BSA"	"BSA"	14380	12010	220	4441	4488	390	8	4027	4027	4054	331	8	60	26	0	392	780	100	414	461	1759336	1.311	0	0	0
11	14	2	"BSA"	"BSA"	14650	12010	220	4450	4470	365	8	4074	4074	4139	498	12	36	6	0	392	838	100	376	396	1752430	0.665	0	0	0
11	15	2	"BSA"	"BSA"	14930	12010	220	4547	4567	390	8	4116	4116	4222	519	12	38	7	0	392	838	100	431	451	1790115	0.665	0	0	0
11	16	2	"BSA"	"BSA"	15200	12010	220	4631	4677	392	8	4111	4111	4140	354	8	68	33	0	392	1432	100	520	566	1833427	1.517	0	0	0
11	1	3	"BSA"	"BSA"	11130	12260	220	3804	3799	310	8	3333	3333	3362	273	8	72	36	0	392	1386	100	471	466	1489078	1.601	0	0	0
11	2	3	"BSA"	"BSA"	11400	12260	220	3723	3753	380	10	3275	3275	3316	283	8	71	33	0	392	780	100	448	478	1471104	1.544	0	0	0
11	3	3	"BSA"	"BSA"	11670	12260	220	3686	3706	281	7	3309	3309	3336	283	8	62	22	0	392	780	100	377	397	1452725	1.307	0	0	0
11	4	3	"BSA"	"BSA"	11940	12260	220	3738	3744	309	8	3357	3357	3383	283	8	65	27	0	392	838	100	381	387	1467742	1.276	0	0	0
11	5	3	"BSA"	"BSA"	12220	12260	220	3719	3732	302	8	3374	3374	3388	279	8	60	22	0	392	838	100	345	358	1462843	1.233	0	0	0
11	6	3	"BSA"	"BSA"	12490	12260	220	3811	3844	364	9	3395	3395	3418	285	8	70	31	0	392	780	100	416	449	1506784	1.495	0	0	0
11	7	3	"BSA"	"BSA"	12760	12260	220	3831	3833	301	7	3429	3429	3462	281	8	65	29	0	392	780	100	402	404	1502526	1.320	0	0	0
11	8	3	"BSA"	"BSA"	13030	12260	220	3899	3916	352	8	3500	3500	3529	301	8	61	27	0	392	780	100	399	416	1535227	1.286	0	0	0
11	9	3	"BSA"	"BSA"	13300	12260	220	4000	4040	394	9	3637	3637	3674	351	9	50	18	0	392	781	100	363	403	1583666	1.043	0	0	0
11	10	3	"BSA"	"BSA"	13570	12280	220	4061	4104	630	15	3768	3768	3792	353	9	43	13	0	392	781	100	293	336	1608578	0.884	0	0	0
11	11	3	"BSA"	"BSA"	13840	12280	220	4239	4273	353	8	3898	3898	3934	406	10	42	10	0	392	780	100	341	375	1675015	0.835	0	0	0
11	12	3	"BSA"	"BSA"	14110	12280	220	4305	4328	367	8	3981	3981	4013	392	9	42	9	0	392	738	100	324	347	1696530	0.804	0	0	0
11	13	3	"BSA"	"BSA"	14380	12280	220	4308	4343	394	9	3977	3977	4019	386	9	44	12	0	392	682	100	331	366	1702554	0.839	0	0	0
11	14	3	"BSA"	"BSA"	14650	12280	220	4439	4453	376	8	4168	4168	4230	480	11	32	4	0	392	755	100	271	285	1745658	0.465	0	0	0
11	15	3	"BSA"	"BSA"	14930	12280	220	4480	4520	411	9	4216	4216	4300	468	10	31	6	0	392	812	100	264	304	1771832	0.470	0	0	0
11	16	3	"BSA"	"BSA"	15200	12280	220	4493	4535	389	8	4154	4154	4206	400	9	44	11	0	392	1432	100	339	381	1777708	0.823	0	0	0
11	1	4	"BSA"	"BSA"	11130	12530	220	3680	3719	360	9	3305	3305	3333	270	8	63	29	0	392	1428	100	375	414	1458033	1.430	0	0	0
11	2	4	"BSA"	"BSA"	11400	12530	220	3628	3636	284	7	3240	3240	3285	281	8	64	27	0	392	838	100	388	396	1425341	1.249	0	0	0
11	3	4	"BSA"	"BSA"	11670	12530	220	3615	3637	298	8	3265	3265	3302	287	8	58	24	0	392	838	100	350	372	1425516	1.167	0	0	0
11	4	4	"BSA"	"BSA"	11940	12530	220	3660	3683	294	7	3315	3315	3343	286	8	56	24	0	392	895	100	345	368	1443562	1.189	0	0	0
11	5	4	"BSA"	"BSA"	12220	12530	220	3678	3676	310	8	3313	3313	3339	272	8	61	24	0	392	895	100	365	363	1440917	1.239	0	0	0
11	6	4	"BSA"	"BSA"	12490	12530	220	3726	3747	319	8	3356	3356	3377	288	8	59	27	0	392	838	100	370	391	1468778	1.285	0	0	0
11	7	4	"BSA"	"BSA"	12760	12530	220	3766	3787	332	8	3417	3417	3451	297	8	57	20	0	392	838	100	349	370	1484357	1.131	0	0	0
11	8	4	"BSA"	"BSA"	13030	12530	220	3872	3894	338	8	3478	3478	3505	299	8	61	27	0	392	838	100	394	416	1526612	1.301	0	0	0
11	9	4	"BSA"	"BSA"	13300	12530	220	3940	3943	334	8	3563	3563	3577	307	8	61	20	0	392	838	100	377	380	1545729	1.192	0	0	0
11	10	4	"BSA"	"BSA"	13570	12550	220	3997	4013	333	8	3614	3614	3638	300	8	58	23	0	392	839	100	383	399	1572919	1.250	0	0	0
11	11	4	"BSA"	"BSA"	13840	12550	220	3990	4013	352	8	3677	3677	3697	309	8	50	17	0	392	838	100	313	336	1572913	1.023	0	0	0
11	12	4	"BSA"	"BSA"	14110	12550	220	4089	4126	360	8	3739	3739	3760	306	8	55	24	0	392	753	100	350	387	1617207	1.196	0	0	0
11	13	4	"SLA2_1"	"SLA2_1"	14380	12550	260	26296	25574	11200	43	3889	3889	3975	481	12	98	97	0	540	876	100	22407	21685	13809909	44.904	0	0	0
11	14	4	"SLA2_1"	"SLA2_1"	14650	12550	250	28051	28659	10127	35	4420	4420	4533	672	14	99	98	0	460	833	100	23631	24239	13182945	35.902	0	0	0
11	15	4	"BSA"	"BSA"	14930	12550	220	5946	5962	594	9	4718	4718	4799	611	12	84	50	0	392	877	100	1228	1244	2336957	1.903	0	0	0
11	16	4	"BSA"	"BSA"	15200	12550	220	5386	5345	571	10	4443	4443	4519	509	11	75	45	0	392	1530	100	943	902	2095312	1.623	0	0	0
11	1	5	"BSA"	"BSA"	11130	12810	220	3665	3689	306	8	3233	3233	3257	250	7	76	40	0	392	1428	100	432	456	1446064	1.728	0	0	0
11	2	5	"BSA"	"BSA"	11400	12810	220	3553	3580	316	8	3210	3210	3234	256	7	61	30	0	392	838	100	343	370	1403520	1.352	0	0	0
11	3	5	"BSA"	"BSA"	11670	12810	220	3594	3614	291	8	3223	3223	3253	282	8	63	25	0	392	838	100	371	391	1416558	1.280	0	0	0
11	4	5	"BSA"	"BSA"	11940	12810	220	3573	3597	299	8	3255	3255	3284	280	8	55	24	0	392	895	100	318	342	1409863	1.118	0	0	0
11	5	5	"BSA"	"BSA"	12220	12810	220	3609	3632	290	7	3266	3266	3282	277	8	60	24	0	392	895	100	343	366	1423779	1.264	0	0	0
11	6	5	"BSA"	"BSA"	12490	12810	220	3706	3702	316	8	3298	3298	3314	287	8	64	28	0	392	838	100	408	404	1451210	1.352	0	0	0
11	7	5	"BSA"	"BSA"	12760	12810	220	3729	3758	325	8	3365	3365	3393	292	8	62	22	0	392	838	100	364	393	1473036	1.250	0	0	0
11	8	5	"BSA"	"BSA"	13030	12810	220	3794	3818	320	8	3422	3422	3447	296	8	57	24	0	392	838	100	372	396	1496724	1.253	0	0	0
11	9	5	"BSA"	"BSA"	13300	12810	220	3899	3931	357	9	3489	3489	3508	299	8	63	28	0	392	830	100	410	442	1540975	1.415	0	0	0
11	10	5	"BSA"	"BSA"	13570	12830	220	4018	4053	369	9	3541	3541	3558	278	7	76	39	0	392	789	100	477	512	1588724	1.781	0	0	0
11	11	5	"BSA"	"BSA"	13840	12830	230	3949	4007	346	8	3584	3584	3603	288	7	60	30	0	392	764	100	365	423	1570665	1.403	0	0	0
11	12	5	"BSA"	"BSA"	14110	12830	230	4098	4155	491	11	3647	3647	3665	287	7	69	38	0	392	690	100	451	508	1628729	1.707	0	0	0
11	13	5	"BSA"	"BSA"	14380	12830	220	4158	4157	352	8	3759	3759	3818	357	9	57	16	0	392	602	100	399	398	1629723	0.950	0	0	0
11	14	5	"BSA"	"BSA"	14650	12830	220	4387	4420	410	9	4189	4189	4373	732	16	8	1	0	392	685	100	198	231	1732738	0.064	0	0	0
11	15	5	"BSA"	"BSA"	14920	12840	220	4593	4651	418	8	4554	4554	4643	723	15	6	0	0	392	809	100	39	97	1823239	0.011	0	0	0
11	16	5	"BSA"	"BSA"	15190	12840	220	4657	4674	386	8	4281	4281	4366	561	12	33	3	0	392	1445	100	376	393	1832281	0.549	0	0	0
11	1	6	"BSA"	"BSA"	11130	13080	220	3601	3629	291	8	3201	3201	3215	253	7	69	36	0	392	1386	100	400	428	1422504	1.636	0	0	0
11	2	6	"BSA"	"BSA"	11400	13080	220	3567	3570	305	8	3171	3171	3185	248	7	69	32	0	392	780	100	396	399	1399398	1.552	0	0	0
11	3	6	"BSA"	"BSA"	11670	13080	220	3506	3525	265	7	3191	3191	3200	258	8	57	25	0	392	780	100	315	334	1381855	1.260	0	0	0
11	4	6	"BSA"	"BSA"	11940	13080	220	3562	3591	296	8	3211	3211	3221	254	7	64	31	0	392	838	100	351	380	1407597	1.457	0	0	0
11	5	6	"BSA"	"BSA"	12220	13080	220	3572	3585	283	7	3202	3202	3221	267	8	63	28	0	392	838	100	370	383	1405296	1.363	0	0	0
11	6	6	"BSA"	"BSA"	12490	13080	220	3629	3645	337	9	3250	3250	3269	280	8	61	29	0	392	780	100	379	395	1428857	1.343	0	0	0
11	7	6	"BSA"	"BSA"	12760	13080	220	3627	3649	300	8	3297	3297	3320	263	7	57	26	0	392	780	100	330	352	1430389	1.251	0	0	0
11	8	6	"BSA"	"BSA"	13030	13080	220	3707	3724	333	8	3346	3346	3361	264	7	64	29	0	392	780	100	361	378	1459708	1.375	0	0	0
11	9	6	"BSA"	"BSA"	13300	13080	220	3779	3805	312	8	3422	3422	3436	266	7	62	31	0	392	797	100	357	383	1491718	1.387	0	0	0
11	10	6	"BSA"	"BSA"	13580	13080	220	3782	3818	360	9	3467	3467	3485	275	7	54	27	0	392	755	100	315	351	1496837	1.211	0	0	0
11	11	6	"BSA"	"BSA"	13850	13080	230	3904	3949	361	9	3512	3512	3535	301	8	61	27	0	392	706	100	392	437	1547957	1.375	0	0	0
11	12	6	"BSA"	"BSA"	14120	13080	230	3931	3967	362	9	3600	3600	3616	292	8	55	25	0	392	624	100	331	367	1554913	1.202	0	0	0
11	13	6	"BSA"	"BSA"	14380	13090	240	4038	4080	357	8	3687	3687	3726	318	8	53	23	0	460	579	100	351	393	1876596	1.113	0	0	0
11	14	6	"BSA"	"BSA"	14650	13090	240	4146	4168	353	8	3885	3885	3932	369	9	37	10	0	460	654	100	261	283	1917204	0.640	0	0	0
11	15	6	"BSA"	"BSA"	14930	13100	220	4231	4294	373	8	4007	4007	4042	370	9	36	10	0	392	705	100	224	287	1683273	0.681	0	0	0
11	16	6	"BSA"	"BSA"	15200	13100	220	4305	4339	408	9	3989	3989	4015	346	8	47	18	0	392	1409	100	316	350	1700906	0.936	0	0	0
11	1	7	"BSA"	"BSA"	11130	13350	220	3548	3560	265	7	3152	3152	3173	246	7	75	35	0	392	1386	100	396	408	1395429	1.573	0	0	0
11	2	7	"BSA"	"BSA"	11400	13350	220	3461	3501	304	8	3140	3140	3156	238	7	65	30	0	392	780	100	321	361	1372581	1.450	0	0	0
11	3	7	"BSA"	"BSA"	11670	13350	220	3484	3503	270	7	3159	3159	3182	382	12	41	6	0	392	780	100	325	344	1373208	0.840	0	0	0
11	4	7	"BSA"	"BSA"	11940	13350	220	3532	3526	289	8	3186	3186	3207	397	12	42	6	0	392	838	100	346	340	1382023	0.804	0	0	0
11	5	7	"BSA"	"BSA"	12220	13350	220	3493	3515	297	8	3181	3181	3199	282	8	53	21	0	392	838	100	312	334	1377933	1.121	0	0	0
11	6	7	"BSA"	"BSA"	12490	13350	220	3622	3645	297	8	3218	3218	3238	271	8	69	33	0	392	780	100	404	427	1428995	1.502	0	0	0
11	7	7	"BSA"	"BSA"	12760	13350	220	3613	3622	291	8	3255	3255	3273	257	7	61	28	0	392	780	100	358	367	1419976	1.358	0	0	0
11	8	7	"BSA"	"BSA"	13030	13350	220	3684	3719	329	8	3315	3315	3349	290	8	60	26	0	392	780	100	369	404	1457798	1.276	0	0	0
11	9	7	"BSA"	"BSA"	13300	13350	220	3744	3788	413	10	3437	3437	3471	313	9	49	19	0	392	838	100	307	351	1484951	1.013	0	0	0
11	10	7	"BSA"	"BSA"	13580	13350	220	3781	3808	349	9	3472	3472	3504	315	8	48	17	0	392	838	100	309	336	1492755	0.965	0	0	0
11	11	7	"BSA"	"BSA"	13850	13350	220	3850	3868	344	8	3504	3504	3542	340	9	50	16	0	392	780	100	346	364	1516375	0.959	0	0	0
11	12	7	"BSA"	"BSA"	14120	13350	220	3978	4039	402	9	3570	3570	3614	330	9	60	26	0	392	672	100	408	469	1583331	1.288	0	0	0
11	13	7	"BSA"	"BSA"	14380	13360	240	4068	4109	387	9	3641	3641	3691	336	9	63	24	0	460	606	100	427	468	1889911	1.244	0	0	0
11	14	7	"BSA"	"BSA"	14650	13360	240	4184	4191	352	8	3828	3828	3857	359	9	49	15	0	460	660	100	356	363	1927887	0.930	0	0	0
11	15	7	"BSA"	"BSA"	14930	13370	220	4357	4400	402	9	4004	4004	4046	388	9	44	15	0	392	698	100	353	396	1724679	0.912	0	0	0
11	16	7	"BSA"	"BSA"	15200	13370	220	4489	4536	445	9	4034	4034	4065	351	8	60	27	0	392	1349	100	455	502	1778032	1.342	0	0	0
11	1	8	"BSA"	"BSA"	11130	13620	220	3496	3504	270	7	3117	3117	3141	237	7	71	35	0	392	1386	100	379	387	1373488	1.532	0	0	0
11	2	8	"BSA"	"BSA"	11400	13620	220	3472	3488	288	8	3112	3112	3135	233	7	67	34	0	392	780	100	360	376	1367216	1.515	0	0	0
11	3	8	"BSA"	"BSA"	11670	13620	220	3444	3467	345	9	3136	3136	3153	377	11	39	6	0	392	780	100	308	331	1358895	0.833	0	0	0
11	4	8	"BSA"	"BSA"	11940	13620	220	3446	3459	278	8	3164	3164	3187	398	12	34	3	0	392	838	100	282	295	1355980	0.683	0	0	0
11	5	8	"BSA"	"BSA"	12220	13620	220	3465	3475	276	7	3177	3177	3190	296	9	47	14	0	392	838	100	288	298	1362181	0.963	0	0	0
11	6	8	"BSA"	"BSA"	12490	13620	220	3545	3550	309	8	3221	3221	3231	284	8	54	19	0	392	780	100	324	329	1391561	1.123	0	0	0
11	7	8	"BSA"	"BSA"	12760	13620	220	3578	3590	294	8	3257	3257	3262	267	8	54	25	0	392	780	100	321	333	1407131	1.228	0	0	0
11	8	8	"BSA"	"BSA"	13030	13620	220	3680	3728	492	13	3314	3314	3342	303	9	57	21	0	392	780	100	366	414	1461297	1.274	0	0	0
11	9	8	"BSA"	"BSA"	13300	13620	220	3677	3735	472	12	3418	3418	3447	316	9	41	12	0	392	838	100	259	317	1464154	0.911	0	0	0
11	10	8	"BSA"	"BSA"	13580	13620	220	3736	3769	373	9	3455	3455	3477	309	8	46	16	0	392	838	100	281	314	1477302	0.945	0	0	0
11	11	8	"BSA"	"BSA"	13850	13620	220	3790	3817	330	8	3488	3488	3519	325	9	48	16	0	392	780	100	302	329	1496151	0.917	0	0	0
11	12	8	"BSA"	"BSA"	14120	13620	220	3916	3949	389	9	3539	3539	3581	333	9	56	17	0	392	732	100	377	410	1547977	1.105	0	0	0
11	13	8	"BSA"	"BSA"	14390	13620	220	3976	4010	343	8	3608	3608	3632	310	8	59	22	0	392	672	100	368	402	1572040	1.219	0	0	0
11	14	8	"BSA"	"BSA"	14660	13620	220	4074	4092	337	8	3772	3772	3800	349	9	44	13	0	392	717	100	302	320	1604100	0.837	0	0	0
11	15	8	"BSA"	"BSA"	14940	13620	220	4486	4558	678	14	3951	3951	3994	388	9	62	28	0	392	736	100	535	607	1786924	1.454	0	0	0
11	16	8	"BSA"	"BSA"	15210	13620	220	4285	4298	330	7	4029	4029	4051	359	8	36	8	0	392	1375	100	256	269	1684952	0.688	0	0	0
11	1	9	"BSA"	"BSA"	11130	13890	220	3472	3483	294	8	3111	3111	3127	227	7	66	36	0	392	1428	100	361	372	1365426	1.568	0	0	0
11	2	9	"BSA"	"BSA"	11400	13890	220	3441	3454	263	7	3114	3114	3123	234	7	61	32	0	392	838	100	327	340	1354009	1.415	0	0	0
11	3	9	"BSA"	"BSA"	11670	13890	220	3427	3434	294	8	3136	3136	3139	228	7	57	26	0	392	838	100	291	298	1346299	1.294	0	0	0
11	4	9	"BSA"	"BSA"	11940	13890	220	3448	3474	277	7	3164	3164	3183	271	8	52	20	0	392	895	100	284	310	1361953	1.074	0	0	0
11	5	9	"BSA"	"BSA"	12220	13890	220	3429	3459	305	8	3185	3185	3200	296	9	43	14	0	392	895	100	244	274	1355882	0.875	0	0	0
11	6	9	"BSA"	"BSA"	12490	13890	220	3503	3509	290	8	3223	3223	3234	274	8	51	16	0	392	838	100	280	286	1375717	1.004	0	0	0
11	7	9	"BSA"	"BSA"	12760	13890	220	3537	3561	303	8	3251	3251	3241	248	7	56	24	0	392	838	100	286	310	1395923	1.290	0	0	0
11	8	9	"BSA"	"BSA"	13030	13890	220	3549	3588	318	8	3279	3279	3292	260	7	52	21	0	392	838	100	270	309	1406691	1.138	0	0	0
11	9	9	"BSA"	"BSA"	13300	13890	220	3658	3681	312	8	3375	3375	3399	346	10	43	10	0	392	895	100	283	306	1442757	0.815	0	0	0
11	10	9	"BSA"	"BSA"	13580	13890	220	3797	3821	363	9	3420	3420	3446	348	10	53	20	0	392	895	100	377	401	1497736	1.078	0	0	0
11	11	9	"BSA"	"BSA"	13850	13890	220	3768	3787	305	8	3451	3451	3466	285	8	54	21	0	392	838	100	317	336	1484628	1.126	0	0	0
11	12	9	"BSA"	"BSA"	14120	13890	220	3891	3908	317	8	3528	3528	3559	320	8	55	14	0	392	838	100	363	380	1531833	1.091	0	0	0
11	13	9	"BSA"	"BSA"	14390	13890	220	3922	3966	357	9	3638	3638	3660	321	8	46	17	0	392	838	100	284	328	1554645	0.953	0	0	0
11	14	9	"BSA"	"BSA"	14660	13890	220	4057	4067	355	8	3788	3788	3820	344	9	41	12	0	392	895	100	269	279	1594199	0.718	0	0	0
11	15	9	"BSA"	"BSA"	14940	13890	220	4274	4324	474	10	3935	3935	3988	442	11	38	10	0	392	895	100	339	389	1695203	0.760	0	0	0
11	16	9	"BSA"	"BSA"	15210	13890	220	4268	4307	389	9	3986	3986	4012	396	9	40	11	0	392	1466	100	282	321	1688539	0.745	0	0	0
11	1	10	"BSA"	"BSA"	11130	14170	220	3422	3443	257	7	3096	3096	3110	228	7	65	35	0	392	1428	100	326	347	1349801	1.461	0	0	0
11	2	10	"BSA"	"BSA"	11400	14170	220	3455	3467	282	8	3132	3132	3134	241	7	60	29	0	392	838	100	323	335	1358988	1.382	0	0	0
11	3	10	"BSA"	"BSA"	11670	14170	220	3380	3409	286	8	3131	3131	3136	243	7	50	19	0	392	838	100	249	278	1336237	1.123	0	0	0
11	4	10	"BSA"	"BSA"	11940	14170	220	3376	3393	268	7	3138	3138	3146	288	9	41	11	0	392	895	100	238	255	1330200	0.858	0	0	0
11	5	10	"BSA"	"BSA"	12220	14170	220	3386	3400	261	7	3141	3141	3155	293	9	42	12	0	392	895	100	245	259	1332793	0.836	0	0	0
11	6	10	"BSA"	"BSA"	12490	14170	220	3482	3483	268	7	3179	3179	3199	256	8	55	21	0	392	838	100	303	304	1365217	1.109	0	0	0
11	7	10	"MYO4_625"	"MYO4_625"	12760	14170	220	3262	3295	260	7	3225	3225	3233	244	7	22	5	0	392	838	100	37	70	1291623	0.254	0	0	0
11	8	10	"MYO4_625"	"MYO4_625"	13030	14170	220	3328	3350	278	8	3285	3285	3320	385	11	9	1	0	392	838	100	43	65	1313224	0.078	0	0	0
11	9	10	"BSA"	"BSA"	13300	14170	220	3734	3750	386	10	3374	3374	3428	439	12	42	6	0	392	895	100	360	376	1469892	0.733	0	0	0
11	10	10	"BSA"	"BSA"	13580	14170	220	3723	3801	531	13	3417	3417	3451	352	10	43	12	0	392	895	100	306	384	1489974	0.994	0	0	0
11	11	10	"PKA_625"	"PKA_625"	13850	14170	220	3596	3611	295	8	3434	3434	3464	279	8	32	8	0	392	838	100	162	177	1415364	0.527	0	0	0
11	12	10	"PKA_625"	"PKA_625"	14120	14170	220	3549	3565	285	7	3536	3536	3563	309	8	16	3	0	392	838	100	13	29	1397302	0.006	0	0	0
11	13	10	"BSA"	"BSA"	14390	14170	220	3935	3947	323	8	3632	3632	3652	310	8	49	16	0	392	838	100	303	315	1547168	0.952	0	0	0
11	14	10	"BSA"	"BSA"	14660	14170	220	4055	4073	358	8	3781	3781	3804	324	8	43	15	0	392	895	100	274	292	1596750	0.830	0	0	0
11	15	10	"BSA"	"BSA"	14940	14170	220	4194	4246	360	8	3944	3944	3984	423	10	30	7	0	392	895	100	250	302	1664526	0.619	0	0	0
11	16	10	"BSA"	"BSA"	15210	14170	220	4352	4345	344	7	3993	3993	4055	461	11	35	4	0	392	1466	100	359	352	1703395	0.629	0	0	0
11	1	11	"BSA"	"BSA"	11130	14440	220	3458	3463	265	7	3089	3089	3098	225	7	69	39	0	392	1386	100	369	374	1357602	1.622	0	0	0
11	2	11	"BSA"	"BSA"	11400	14440	220	3431	3441	298	8	3107	3107	3114	232	7	63	29	0	392	780	100	324	334	1348707	1.409	0	0	0
11	3	11	"BSA"	"BSA"	11670	14440	220	3346	3359	260	7	3085	3085	3101	239	7	54	20	0	392	780	100	261	274	1316776	1.079	0	0	0
11	4	11	"BSA"	"BSA"	11940	14440	220	3317	3319	262	7	3064	3064	3069	255	8	49	15	0	392	838	100	253	255	1301234	0.980	0	0	0
11	5	11	"BSA"	"BSA"	12220	14440	220	3294	3323	293	8	3074	3074	3079	262	8	44	16	0	392	838	100	220	249	1302457	0.931	0	0	0
11	6	11	"BSA"	"BSA"	12490	14440	220	3441	3444	258	7	3142	3142	3171	255	8	56	21	0	392	780	100	299	302	1350010	1.071	0	0	0
11	7	11	"BSA"	"BSA"	12760	14440	220	3434	3468	288	8	3210	3210	3230	253	7	45	20	0	392	780	100	224	258	1359435	0.941	0	0	0
11	8	11	"BSA"	"BSA"	13030	14440	220	3560	3560	276	7	3280	3280	3317	389	11	33	3	0	392	780	100	280	280	1395450	0.625	0	0	0
11	9	11	"BSA"	"BSA"	13300	14440	220	3614	3629	297	8	3330	3330	3379	395	11	34	6	0	392	838	100	284	299	1422588	0.633	0	0	0
11	10	11	"BSA"	"BSA"	13580	14440	220	3659	3686	290	7	3373	3373	3404	292	8	49	18	0	392	838	100	286	313	1444994	0.966	0	0	0
11	11	11	"BSA"	"BSA"	13850	14440	220	3707	3731	342	9	3418	3418	3447	277	8	53	18	0	392	780	100	289	313	1462579	1.025	0	0	0
11	12	11	"BSA"	"BSA"	14120	14440	220	3819	3843	321	8	3524	3524	3736	1137	30	0	0	0	392	708	100	295	319	1506301	0.094	0	0	0
11	13	11	"BSA"	"BSA"	14390	14440	220	3891	3919	346	8	3679	3679	4067	1598	39	0	0	0	392	606	100	212	240	1536104	-0.093	0	0	0
11	14	11	"BSA"	"BSA"	14660	14440	220	4109	4138	389	9	3932	3932	4147	1124	27	2	0	0	392	687	100	177	206	1622132	-0.008	0	0	0
11	15	11	"BSA"	"BSA"	14940	14440	220	4252	4279	360	8	4086	4086	4181	520	12	17	1	0	392	790	100	166	193	1677390	0.188	0	0	0
11	16	11	"BSA"	"BSA"	15210	14440	220	4292	4309	327	7	4019	4019	4080	477	11	26	2	0	392	1424	100	273	290	1689243	0.480	0	0	0
11	1	12	"BSA"	"BSA"	11130	14710	220	3428	3435	321	9	3099	3099	3113	232	7	60	30	0	392	1386	100	329	336	1346648	1.388	0	0	0
11	2	12	"BSA"	"BSA"	11400	14710	220	3348	3365	271	8	3085	3085	3102	261	8	50	18	0	392	780	100	263	280	1319003	1.008	0	0	0
11	3	12	"BSA"	"BSA"	11670	14710	220	3322	3341	283	8	3084	3084	3105	252	8	48	18	0	392	780	100	238	257	1309689	0.937	0	0	0
11	4	12	"BSA"	"BSA"	11940	14710	220	3357	3381	275	8	3098	3098	3107	252	8	50	20	0	392	838	100	259	283	1325393	1.087	0	0	0
11	5	12	"BSA"	"BSA"	12220	14710	220	3356	3363	276	8	3116	3116	3126	269	8	46	15	0	392	838	100	240	247	1318248	0.881	0	0	0
11	6	12	"BSA"	"BSA"	12490	14710	220	3465	3456	274	7	3164	3164	3186	271	8	54	16	0	392	780	100	301	292	1354653	0.996	0	0	0
11	7	12	"BSA"	"BSA"	12760	14710	220	3470	3466	291	8	3204	3204	3219	261	8	51	17	0	392	780	100	266	262	1358728	0.946	0	0	0
11	8	12	"BSA"	"BSA"	13030	14710	220	3506	3520	262	7	3258	3258	3271	254	7	49	17	0	392	780	100	248	262	1380022	0.980	0	0	0
11	9	12	"BSA"	"BSA"	13300	14710	220	3582	3599	283	7	3290	3290	3315	278	8	51	19	0	392	838	100	292	309	1410693	1.022	0	0	0
11	10	12	"BSA"	"BSA"	13580	14710	220	3668	3662	309	8	3347	3347	3371	296	8	53	17	0	392	838	100	321	315	1435642	0.983	0	0	0
11	11	12	"BSA"	"BSA"	13850	14710	220	3697	3720	317	8	3398	3398	3430	295	8	50	19	0	392	780	100	299	322	1458408	0.983	0	0	0
11	12	12	"BSA"	"BSA"	14120	14710	220	3785	3790	319	8	3495	3495	3716	1158	31	0	0	0	392	691	100	290	295	1485643	0.064	0	0	0
11	13	12	"SLA2_1"	"SLA2_1"	14380	14690	260	32310	32432	12499	38	3774	3774	4123	1420	34	100	99	0	540	841	100	28536	28658	17513037	19.936	0	0	0
11	14	12	"SLA2_1"	"SLA2_1"	14650	14690	260	34325	33024	14105	42	4369	4369	4749	1253	26	97	96	0	540	903	100	29956	28655	17832777	22.566	0	0	0
11	15	12	"BSA"	"BSA"	14940	14710	220	6271	6182	763	12	5208	5208	5153	887	17	57	13	0	392	791	100	1063	974	2423236	1.160	-100	0	0
11	16	12	"BSA"	"BSA"	15210	14710	220	5404	5414	687	12	4413	4413	4569	732	16	65	24	0	392	1424	100	991	1001	2122363	1.154	-100	0	0
11	1	13	"BSA"	"BSA"	11130	14980	220	3440	3448	282	8	3103	3103	3126	244	7	61	31	0	392	1402	100	337	345	1351696	1.320	0	0	0
11	2	13	"BSA"	"BSA"	11400	14980	220	3431	3427	288	8	3099	3099	3132	287	9	56	18	0	392	780	100	332	328	1343564	1.028	0	0	0
11	3	13	"BSA"	"BSA"	11670	14980	220	3370	3389	298	8	3122	3122	3154	292	9	44	13	0	392	780	100	248	267	1328459	0.805	0	0	0
11	4	13	"BSA"	"BSA"	11940	14980	220	3432	3444	314	9	3133	3133	3164	269	8	53	23	0	392	838	100	299	311	1350094	1.041	0	0	0
11	5	13	"BSA"	"BSA"	12220	14980	220	3382	3400	275	8	3145	3145	3169	244	7	48	18	0	392	838	100	237	255	1332994	0.947	0	0	0
11	6	13	"BSA"	"BSA"	12490	14980	220	3449	3448	295	8	3171	3171	3195	253	7	53	20	0	392	780	100	278	277	1351544	1.000	0	0	0
11	7	13	"BSA"	"BSA"	12760	14980	220	3479	3492	313	8	3208	3208	3219	266	8	50	19	0	392	780	100	271	284	1369011	1.026	0	0	0
11	8	13	"BSA"	"BSA"	13030	14980	220	3593	3583	295	8	3249	3249	3257	268	8	58	25	0	392	780	100	344	334	1404725	1.216	0	0	0
11	9	13	"BSA"	"BSA"	13300	14980	220	3575	3591	301	8	3290	3290	3301	259	7	52	22	0	392	838	100	285	301	1407829	1.120	0	0	0
11	10	13	"BSA"	"BSA"	13580	14980	220	3612	3621	297	8	3347	3347	3358	266	7	49	18	0	392	838	100	265	274	1419383	0.989	0	0	0
11	11	13	"BSA"	"BSA"	13850	14980	220	3664	3687	297	8	3409	3409	3419	281	8	46	16	0	392	780	100	255	278	1445396	0.954	0	0	0
11	12	13	"BSA"	"BSA"	14120	14980	220	3774	3793	321	8	3475	3475	3491	285	8	51	19	0	392	756	100	299	318	1486913	1.060	0	0	0
11	13	13	"BSA"	"BSA"	14390	14980	220	3991	4125	702	17	3657	3657	3755	472	12	35	14	0	392	734	100	334	468	1617184	0.784	0	0	0
11	14	13	"BSA"	"BSA"	14660	14980	220	4527	4576	513	11	4035	4035	4448	1005	22	19	0	0	392	812	100	492	541	1793921	0.127	0	0	0
11	15	13	"BSA"	"BSA"	14940	14980	220	5083	5102	688	13	4752	4752	4825	1103	22	14	0	0	392	834	100	331	350	2000090	0.251	0	0	0
11	16	13	"BSA"	"BSA"	15210	14980	220	4927	4935	569	11	4203	4203	4411	777	17	45	7	0	392	1424	100	724	732	1934477	0.674	0	0	0
11	1	14	"BSA"	"BSA"	11130	15250	220	3419	3415	284	8	3108	3108	3120	240	7	58	25	0	392	1362	100	311	307	1338604	1.229	0	0	0
11	2	14	"BSA"	"BSA"	11400	15250	220	3413	3414	278	8	3128	3128	3143	247	7	55	22	0	392	724	100	285	286	1338126	1.097	0	0	0
11	3	14	"BSA"	"BSA"	11670	15250	220	3363	3362	270	8	3157	3157	3176	274	8	38	10	0	392	724	100	206	205	1318081	0.679	0	0	0
11	4	14	"BSA"	"BSA"	11940	15250	220	3360	3375	257	7	3155	3155	3172	265	8	41	13	0	392	783	100	205	220	1323142	0.766	0	0	0
11	5	14	"BSA"	"BSA"	12220	15250	220	3362	3375	259	7	3151	3151	3163	238	7	44	16	0	392	783	100	211	224	1322819	0.891	0	0	0
11	6	14	"BSA"	"BSA"	12490	15250	220	3461	3474	306	8	3183	3183	3195	239	7	55	21	0	392	724	100	278	291	1361614	1.167	0	0	0
11	7	14	"BSA"	"BSA"	12760	15250	220	3462	3472	303	8	3203	3203	3207	247	7	52	20	0	392	740	100	259	269	1361153	1.073	0	0	0
11	8	14	"BSA"	"BSA"	13030	15250	220	3533	3534	324	9	3238	3238	3250	267	8	53	17	0	392	764	100	295	296	1385330	1.064	0	0	0
11	9	14	"BSA"	"BSA"	13300	15250	220	3548	3574	304	8	3308	3308	3316	253	7	47	21	0	392	822	100	240	266	1400905	1.020	0	0	0
11	10	14	"BSA"	"BSA"	13580	15250	220	3582	3612	347	9	3353	3353	3360	251	7	47	20	0	392	823	100	229	259	1416005	1.004	0	0	0
11	11	14	"BSA"	"BSA"	13850	15250	220	3617	3641	320	8	3394	3394	3408	278	8	43	16	0	392	781	100	223	247	1427313	0.838	0	0	0
11	12	14	"BSA"	"BSA"	14120	15250	220	3812	3849	368	9	3504	3504	3611	501	13	28	5	0	392	781	100	308	345	1508801	0.475	0	0	0
11	13	14	"BSA"	"BSA"	14390	15250	220	3907	3926	390	9	3663	3663	3736	470	12	26	5	0	392	781	100	244	263	1538843	0.404	0	0	0
11	14	14	"BSA"	"BSA"	14660	15250	220	3876	3897	325	8	3743	3743	3801	419	11	17	2	0	392	839	100	133	154	1527571	0.229	0	0	0
11	15	14	"BSA"	"BSA"	14940	15250	220	3930	3971	412	10	3789	3789	3845	442	11	20	4	0	392	870	100	141	182	1556590	0.285	0	0	0
11	16	14	"BSA"	"BSA"	15210	15250	220	4045	4069	306	7	3773	3773	3794	332	8	43	10	0	392	1466	100	272	296	1595238	0.828	0	0	0
11	1	15	"BSA"	"BSA"	11130	15510	220	3389	3411	349	10	3095	3095	3099	231	7	58	26	0	392	1360	100	294	316	1337204	1.351	0	0	0
11	2	15	"BSA"	"BSA"	11400	15510	220	3376	3377	270	7	3122	3122	3122	225	7	54	23	0	392	724	100	254	255	1323744	1.133	0	0	0
11	3	15	"BSA"	"BSA"	11670	15510	220	3346	3365	273	8	3153	3153	3158	238	7	45	17	0	392	724	100	193	212	1319131	0.870	0	0	0
11	4	15	"BSA"	"BSA"	11940	15510	220	3362	3379	279	8	3159	3159	3159	230	7	44	17	0	392	783	100	203	220	1324602	0.957	0	0	0
11	5	15	"BSA"	"BSA"	12220	15510	220	3371	3388	292	8	3180	3180	3188	263	8	39	11	0	392	783	100	191	208	1328091	0.760	0	0	0
11	6	15	"BSA"	"BSA"	12490	15510	220	3439	3457	285	8	3224	3224	3237	266	8	42	15	0	392	724	100	215	233	1355048	0.827	0	0	0
11	7	15	"BSA"	"BSA"	12760	15510	220	3444	3441	259	7	3210	3210	3219	239	7	49	16	0	392	741	100	234	231	1349040	0.929	0	0	0
11	8	15	"BSA"	"BSA"	13030	15520	220	3483	3491	285	8	3243	3243	3258	261	8	48	16	0	392	765	100	240	248	1368292	0.893	0	0	0
11	9	15	"BSA"	"BSA"	13300	15520	220	3536	3557	291	8	3323	3323	3333	254	7	43	18	0	392	796	100	213	234	1394499	0.882	0	0	0
11	10	15	"BSA"	"BSA"	13570	15520	220	3598	3603	285	7	3354	3354	3368	251	7	48	16	0	392	797	100	244	249	1412228	0.936	0	0	0
11	11	15	"BSA"	"BSA"	13840	15520	220	3605	3632	273	7	3395	3395	3416	285	8	38	11	0	392	781	100	210	237	1423654	0.758	0	0	0
11	12	15	"BSA"	"BSA"	14110	15520	220	3716	3722	313	8	3528	3528	3624	499	13	13	1	0	392	781	100	188	194	1458865	0.196	0	0	0
11	13	15	"BSA"	"BSA"	14380	15520	220	3728	3745	301	8	3616	3616	3706	474	12	12	0	0	392	781	100	112	129	1467874	0.082	0	0	0
11	14	15	"BSA"	"BSA"	14650	15520	220	3845	3886	317	8	3678	3678	3730	405	10	27	3	0	392	838	100	167	208	1523210	0.385	0	0	0
11	15	15	"BSA"	"BSA"	14930	15520	220	4012	4050	361	8	3731	3731	3771	418	11	33	7	0	392	897	100	281	319	1587711	0.667	0	0	0
11	16	15	"BSA"	"BSA"	15210	15530	220	3972	3998	346	8	3721	3721	3737	311	8	43	13	0	392	1494	100	251	277	1567224	0.839	0	0	0
11	1	16	"BSA"	"BSA"	11130	15780	220	3373	3376	294	8	3069	3069	3078	223	7	61	29	0	392	1873	100	304	307	1323549	1.336	0	0	0
11	2	16	"BSA"	"BSA"	11400	15780	220	3414	3405	272	7	3086	3086	3091	226	7	63	34	0	392	1376	100	328	319	1334692	1.389	0	0	0
11	3	16	"BSA"	"BSA"	11670	15780	220	3318	3347	282	8	3108	3108	3107	292	9	40	10	0	392	1376	100	210	239	1311959	0.822	0	0	0
11	4	16	"BSA"	"BSA"	11940	15780	220	3434	3496	995	28	3110	3110	3112	297	9	53	16	0	392	1418	100	324	386	1370356	1.293	0	0	0
11	5	16	"BSA"	"BSA"	12220	15780	220	3392	3449	590	17	3110	3110	3125	249	7	54	22	0	392	1418	100	282	339	1351906	1.301	0	0	0
11	6	16	"BSA"	"BSA"	12490	15780	220	3498	3494	267	7	3162	3162	3172	266	8	60	22	0	392	1376	100	336	332	1369534	1.211	0	0	0
11	7	16	"BSA"	"BSA"	12760	15780	220	3440	3454	248	7	3149	3149	3164	245	7	60	22	0	392	1361	100	291	305	1353840	1.184	0	0	0
11	8	16	"BSA"	"BSA"	13030	15790	220	3495	3488	290	8	3167	3167	3175	242	7	57	27	0	392	1371	100	328	321	1367236	1.293	0	0	0
11	9	16	"BSA"	"BSA"	13300	15790	220	3508	3510	327	9	3232	3232	3237	250	7	52	23	0	392	1358	100	276	278	1375832	1.092	0	0	0
11	10	16	"BSA"	"BSA"	13570	15790	220	3618	3609	299	8	3265	3265	3282	300	9	55	16	0	392	1355	100	353	344	1414782	1.090	0	0	0
11	11	16	"BSA"	"BSA"	13840	15790	220	3596	3622	312	8	3306	3306	3333	311	9	47	15	0	392	1355	100	290	316	1419799	0.929	0	0	0
11	12	16	"BSA"	"BSA"	14110	15790	220	3684	3690	272	7	3389	3389	3408	308	9	48	12	0	392	1355	100	295	301	1446665	0.916	0	0	0
11	13	16	"BSA"	"BSA"	14380	15790	220	3720	3782	534	14	3434	3434	3441	261	7	53	24	0	392	1355	100	286	348	1482554	1.307	0	0	0
11	14	16	"BSA"	"BSA"	14650	15790	220	3824	3853	320	8	3512	3512	3534	309	8	50	20	0	392	1398	100	312	341	1510297	1.032	0	0	0
11	15	16	"BSA"	"BSA"	14930	15790	220	3874	3889	312	8	3592	3592	3621	310	8	45	14	0	392	1425	100	282	297	1524564	0.865	0	0	0
11	16	16	"BSA"	"BSA"	15210	15800	220	3923	3945	332	8	3673	3673	3695	319	8	42	12	0	392	1918	100	250	272	1546349	0.784	0	0	0
12	1	1	"BSA"	"BSA"	15650	11700	200	4443	4475	333	7	4125	4125	4164	400	9	42	7	0	316	1758	100	318	350	1414132	0.778	0	0	0
12	2	1	"BSA"	"BSA"	15930	11700	200	4483	4544	434	9	4136	4136	4178	396	9	46	16	0	316	1429	100	347	408	1435920	0.924	0	0	0
12	3	1	"BSA"	"BSA"	16200	11700	200	4491	4556	366	8	4141	4141	4176	361	8	49	18	0	316	1394	100	350	415	1439791	1.053	0	0	0
12	4	1	"BSA"	"BSA"	16470	11700	200	4404	4429	318	7	4076	4076	4107	353	8	48	12	0	316	1394	100	328	353	1399687	0.912	0	0	0
12	5	1	"BSA"	"BSA"	16740	11700	200	4325	4344	325	7	4022	4022	4058	358	8	44	11	0	316	1394	100	303	322	1372623	0.799	0	0	0
12	6	1	"BSA"	"BSA"	17010	11700	200	4308	4325	290	6	3999	3999	4025	322	8	49	15	0	316	1429	100	309	326	1366597	0.932	0	0	0
12	7	1	"BSA"	"BSA"	17290	11700	200	4169	4187	302	7	3971	3971	3983	299	7	37	9	0	316	1429	100	198	216	1323119	0.682	0	0	0
12	8	1	"BSA"	"BSA"	17560	11700	200	4134	4157	287	6	3923	3923	3946	322	8	37	7	0	316	1394	100	211	234	1313483	0.655	0	0	0
12	9	1	"BSA"	"BSA"	17830	11700	200	4049	4049	273	6	3946	3946	4229	1205	28	0	0	0	316	1394	100	103	103	1279590	-0.149	0	0	0
12	10	1	"BSA"	"BSA"	18100	11700	200	4155	4181	371	8	3948	3948	4280	1259	29	0	0	0	316	1394	100	207	233	1321115	-0.079	0	0	0
12	11	1	"BSA"	"BSA"	18370	11700	200	3924	3956	307	7	3831	3831	3921	520	13	10	0	0	316	1429	100	93	125	1250144	0.067	0	0	0
12	12	1	"BSA"	"BSA"	18650	11700	200	4230	4304	518	12	3822	3822	3909	552	14	36	8	0	316	1429	100	408	482	1360028	0.716	0	0	0
12	13	1	"BSA"	"BSA"	18920	11700	200	4284	4358	465	10	3774	3774	3874	576	14	42	8	0	316	1394	100	510	584	1377109	0.840	0	0	0
12	14	1	"BSA"	"BSA"	19190	11700	200	3966	3994	371	9	3873	3873	4275	1709	39	0	0	0	316	1394	100	93	121	1262130	-0.164	0	0	0
12	15	1	"BSA"	"BSA"	19460	11700	200	4158	4176	329	7	4233	4233	4760	1869	39	0	0	0	316	1394	100	-75	-57	1319543	-0.312	0	0	0
12	16	1	"BSA"	"BSA"	19730	11700	200	4608	4729	512	10	4262	4262	4387	664	15	30	6	0	316	1723	100	346	467	1494247	0.515	0	0	0
12	1	2	"BSA"	"BSA"	15650	11970	200	4415	4449	338	7	4082	4082	4118	361	8	46	15	0	316	1486	100	333	367	1405928	0.917	0	0	0
12	2	2	"BSA"	"BSA"	15930	11970	200	4389	4394	325	7	4096	4096	4157	401	9	35	7	0	316	1114	100	293	298	1388407	0.591	0	0	0
12	3	2	"BSA"	"BSA"	16200	11970	200	4370	4436	771	17	4105	4105	4165	390	9	33	9	0	316	1068	100	265	331	1401809	0.695	0	0	0
12	4	2	"BSA"	"BSA"	16470	11970	200	4377	4412	303	6	4089	4089	4122	380	9	38	7	0	316	1068	100	288	323	1394049	0.763	0	0	0
12	5	2	"BSA"	"BSA"	16740	11970	200	4269	4281	314	7	4111	4111	4154	397	9	20	2	0	316	1068	100	158	170	1352886	0.320	0	0	0
12	6	2	"BSA"	"BSA"	17010	11970	200	4305	4327	310	7	4076	4076	4121	360	8	31	6	0	316	1114	100	229	251	1367283	0.572	0	0	0
12	7	2	"BSA"	"BSA"	17290	11970	200	4148	4151	287	6	4002	4002	4027	326	8	27	4	0	316	1114	100	146	149	1311807	0.380	0	0	0
12	8	2	"BSA"	"BSA"	17560	11970	200	4154	4162	327	7	4021	4021	4355	1430	32	0	0	0	316	1068	100	133	141	1315271	-0.135	0	0	0
12	9	2	"BSA"	"BSA"	17830	11970	200	4019	4025	265	6	4111	4111	4699	1843	39	0	0	0	316	1068	100	-92	-86	1271788	-0.366	0	0	0
12	10	2	"BSA"	"BSA"	18100	11970	200	4087	4120	331	8	4047	4047	4427	1356	30	0	0	0	316	1068	100	40	73	1301890	-0.226	0	0	0
12	11	2	"BSA"	"BSA"	18370	11970	200	3893	3918	283	7	3902	3902	4006	617	15	2	0	0	316	1114	100	-9	16	1238011	-0.143	0	0	0
12	12	2	"BSA"	"BSA"	18650	11970	200	3988	3991	298	7	3829	3829	3944	649	16	6	0	0	316	1114	100	159	162	1261156	0.072	0	0	0
12	13	2	"BSA"	"BSA"	18920	11970	200	3851	3870	263	6	3781	3781	3897	615	15	3	0	0	316	1068	100	70	89	1222954	-0.044	0	0	0
12	14	2	"BSA"	"BSA"	19190	11970	200	3834	3865	328	8	3766	3766	3806	352	9	18	3	0	316	1068	100	68	99	1221484	0.168	0	0	0
12	15	2	"BSA"	"BSA"	19460	11970	200	3941	3947	281	7	4025	4025	4065	449	11	3	0	0	316	1068	100	-84	-78	1247350	-0.263	0	0	0
12	16	2	"BSA"	"BSA"	19730	11970	200	4443	4524	490	10	4080	4080	4118	400	9	44	17	0	316	1440	100	363	444	1429702	1.015	0	0	0
12	1	3	"BSA"	"BSA"	15650	12240	200	4444	4472	419	9	4105	4105	4143	426	10	39	10	0	316	1486	100	339	367	1413002	0.772	0	0	0
12	2	3	"BSA"	"BSA"	15930	12240	200	4381	4433	467	10	4110	4110	4163	459	11	30	9	0	316	1114	100	271	323	1400813	0.588	0	0	0
12	3	3	"BSA"	"BSA"	16200	12240	200	4252	4300	340	7	4130	4130	4167	384	9	22	5	0	316	1068	100	122	170	1358665	0.346	0	0	0
12	4	3	"BSA"	"BSA"	16470	12240	200	4286	4283	339	7	4076	4076	4093	339	8	32	6	0	316	1068	100	210	207	1353372	0.560	0	0	0
12	5	3	"BSA"	"BSA"	16740	12240	200	4164	4203	310	7	4082	4082	4105	357	8	21	3	0	316	1068	100	82	121	1328213	0.275	0	0	0
12	6	3	"BSA"	"BSA"	17010	12240	200	4272	4270	338	7	4080	4080	4121	358	8	26	4	0	316	1114	100	192	190	1349465	0.416	0	0	0
12	7	3	"BSA"	"BSA"	17290	12240	200	4072	4085	282	6	3987	3987	4020	335	8	19	1	0	316	1114	100	85	98	1290836	0.194	0	0	0
12	8	3	"BSA"	"BSA"	17560	12240	200	4250	4518	1285	28	3993	3993	4319	1434	33	8	3	0	316	1068	100	257	525	1427794	0.139	0	0	0
12	9	3	"BSA"	"BSA"	17830	12240	200	4140	4603	1258	27	3982	3982	4297	1444	33	15	7	0	316	1068	100	158	621	1454423	0.212	0	0	0
12	10	3	"BSA"	"BSA"	18100	12240	200	3887	3902	274	7	3848	3848	3881	370	9	11	0	0	316	1068	100	39	54	1232944	0.057	0	0	0
12	11	3	"BSA"	"BSA"	18370	12240	200	4009	4020	338	8	3797	3797	3825	431	11	25	4	0	316	1114	100	212	223	1270400	0.452	0	0	0
12	12	3	"BSA"	"BSA"	18650	12240	200	3874	3888	250	6	3761	3761	3786	413	10	13	0	0	316	1114	100	113	127	1228544	0.247	0	0	0
12	13	3	"BSA"	"BSA"	18920	12240	200	3858	3905	536	13	3728	3728	3750	329	8	25	6	0	316	1068	100	130	177	1233880	0.471	0	0	0
12	14	3	"BSA"	"BSA"	19190	12240	200	3741	3756	279	7	3725	3725	3753	330	8	15	1	0	316	1068	100	16	31	1186844	0.009	0	0	0
12	15	3	"BSA"	"BSA"	19460	12240	200	3920	3928	248	6	3894	3894	3956	463	11	5	0	0	316	1068	100	26	34	1241260	-0.060	0	0	0
12	16	3	"BSA"	"BSA"	19730	12240	200	4227	4278	338	7	4042	4042	4077	503	12	15	1	0	316	1440	100	185	236	1351769	0.400	0	0	0
12	1	4	"BSA"	"BSA"	15650	12510	200	4462	4500	420	9	4253	4253	4282	453	10	27	6	0	316	1520	100	209	247	1421870	0.481	0	0	0
12	2	4	"BSA"	"BSA"	15930	12510	200	4336	4386	369	8	4110	4110	4142	423	10	26	5	0	316	1159	100	226	276	1385875	0.577	0	0	0
12	3	4	"BSA"	"BSA"	16200	12510	200	4223	4265	399	9	4107	4107	4118	323	7	28	7	0	316	1114	100	116	158	1347705	0.455	0	0	0
12	4	4	"BSA"	"BSA"	16470	12510	200	4241	4266	336	7	4095	4095	4100	317	7	29	8	0	316	1114	100	146	171	1347932	0.524	0	0	0
12	5	4	"BSA"	"BSA"	16740	12510	200	4165	4176	368	8	4107	4107	4114	319	7	18	4	0	316	1114	100	58	69	1319460	0.194	0	0	0
12	6	4	"BSA"	"BSA"	17010	12510	200	4146	4176	315	7	4082	4082	4102	327	7	20	6	0	316	1159	100	64	94	1319659	0.226	0	0	0
12	7	4	"BSA"	"BSA"	17290	12510	200	4076	4090	276	6	3976	3976	4007	325	8	19	3	0	316	1159	100	100	114	1292549	0.255	0	0	0
12	8	4	"BSA"	"BSA"	17560	12510	200	4036	4053	281	6	3911	3911	3939	307	7	25	5	0	316	1114	100	125	142	1280696	0.371	0	0	0
12	9	4	"BSA"	"BSA"	17830	12510	200	4042	4087	413	10	3949	3949	4055	657	16	9	1	0	316	1114	100	93	138	1291378	0.049	0	0	0
12	10	4	"BSA"	"BSA"	18100	12510	200	3945	3957	279	7	3892	3892	4003	680	16	1	0	0	316	1140	100	53	65	1250513	-0.068	0	0	0
12	11	4	"BSA"	"BSA"	18370	12510	200	3845	3849	260	6	3806	3806	3849	368	9	10	1	0	316	1229	100	39	43	1216381	0.000	0	0	0
12	12	4	"BSA"	"BSA"	18650	12510	200	3820	3829	260	6	3820	3820	3864	617	15	1	0	0	316	1217	100	0	9	1209917	-0.057	0	0	0
12	13	4	"BSA"	"BSA"	18920	12510	200	3844	3930	428	10	3768	3768	3795	624	16	10	3	0	316	1125	100	76	162	1242020	0.216	0	0	0
12	14	4	"BSA"	"BSA"	19190	12510	200	3951	4069	496	12	3708	3708	3738	407	10	33	15	0	316	1114	100	243	361	1285875	0.813	0	0	0
12	15	4	"BSA"	"BSA"	19460	12510	200	3780	3818	304	7	3859	3859	4007	802	20	0	0	0	316	1114	100	-79	-41	1206634	-0.236	0	0	0
12	16	4	"BSA"	"BSA"	19730	12510	200	4088	4115	267	6	3979	3979	4085	768	18	0	0	0	316	1475	100	109	136	1300314	0.039	0	0	0
12	1	5	"BSA"	"BSA"	15650	12790	200	4385	4439	451	10	4166	4166	4201	390	9	34	7	0	316	1520	100	219	273	1402697	0.610	0	0	0
12	2	5	"BSA"	"BSA"	15930	12790	200	4261	4311	374	8	4083	4083	4119	347	8	29	7	0	316	1159	100	178	228	1362170	0.553	0	0	0
12	3	5	"BSA"	"BSA"	16200	12790	200	4254	4282	351	8	4067	4067	4097	314	7	35	11	0	316	1114	100	187	215	1353069	0.589	0	0	0
12	4	5	"BSA"	"BSA"	16470	12790	200	4262	4272	300	7	4056	4056	4127	1181	28	0	0	0	316	1114	100	206	216	1349972	0.123	0	0	0
12	5	5	"BSA"	"BSA"	16740	12790	200	4117	4125	274	6	4071	4071	4131	1180	28	0	0	0	316	1114	100	46	54	1303586	-0.005	0	0	0
12	6	5	"BSA"	"BSA"	17010	12790	200	4126	4143	269	6	4038	4038	4051	319	7	20	3	0	316	1159	100	88	105	1309138	0.288	0	0	0
12	7	5	"PKA_5"	"PKA_5"	17290	12790	200	3940	3961	317	8	3954	3954	3980	312	7	14	4	0	316	1159	100	-14	7	1251558	-0.061	0	0	0
12	8	5	"PKA_5"	"PKA_5"	17560	12790	200	3947	3969	266	6	3913	3913	3934	293	7	17	2	0	316	1114	100	34	56	1254080	0.119	0	0	0
12	9	5	"BSA"	"BSA"	17830	12790	200	3975	4021	298	7	3912	3912	4022	655	16	3	0	0	316	1114	100	63	109	1270586	-0.002	0	0	0
12	10	5	"BSA"	"BSA"	18100	12790	200	3950	3982	351	8	3838	3838	3951	667	16	6	1	0	316	1140	100	112	144	1258408	0.046	0	0	0
12	11	5	"MYO4_5"	"MYO4_5"	18380	12810	210	4967	5203	965	18	3790	3790	3836	365	9	93	73	0	316	1215	100	1177	1413	1644120	3.745	0	0	0
12	12	5	"MYO4_5"	"MYO4_5"	18660	12810	210	5251	5423	1077	19	3855	3855	3905	633	16	77	54	0	316	1163	100	1396	1568	1713618	2.398	0	0	0
12	13	5	"BSA"	"BSA"	18920	12790	200	3831	3859	275	7	3794	3794	3821	625	16	4	0	0	316	1092	100	37	65	1219431	0.061	0	0	0
12	14	5	"BSA"	"BSA"	19190	12790	200	3873	3889	339	8	3684	3684	3730	371	9	29	7	0	316	1114	100	189	205	1229056	0.429	0	0	0
12	15	5	"BSA"	"BSA"	19460	12790	200	4007	4034	287	7	3873	3873	4022	814	20	1	0	0	316	1114	100	134	161	1274723	0.015	0	0	0
12	16	5	"BSA"	"BSA"	19730	12790	200	4308	4338	374	8	4090	4090	4222	750	17	9	0	0	316	1475	100	218	248	1370724	0.155	0	0	0
12	1	6	"BSA"	"BSA"	15650	13060	200	4278	4379	699	15	4008	4008	4054	360	8	39	13	0	316	1486	100	270	371	1383875	0.903	0	0	0
12	2	6	"BSA"	"BSA"	15930	13060	200	4231	4243	305	7	4078	4078	4139	438	10	17	1	0	316	1114	100	153	165	1340676	0.237	0	0	0
12	3	6	"BSA"	"BSA"	16200	13060	200	4229	4236	293	6	4088	4088	4158	423	10	14	0	0	316	1068	100	141	148	1338492	0.184	0	0	0
12	4	6	"BSA"	"BSA"	16470	13060	200	4221	4245	323	7	4064	4064	4163	1214	29	0	0	0	316	1068	100	157	181	1341301	0.068	0	0	0
12	5	6	"BSA"	"BSA"	16740	13060	200	4189	4217	327	7	4126	4126	4327	1319	30	0	0	0	316	1068	100	63	91	1332441	-0.083	0	0	0
12	6	6	"BSA"	"BSA"	17010	13060	200	4217	4222	307	7	4053	4053	4217	643	15	6	0	0	316	1114	100	164	169	1334306	0.008	0	0	0
12	7	6	"BSA"	"BSA"	17290	13060	200	4087	4100	303	7	3940	3940	3966	324	8	29	5	0	316	1114	100	147	160	1295666	0.414	0	0	0
12	8	6	"BSA"	"BSA"	17560	13060	200	4125	4132	296	7	3948	3948	3975	337	8	27	5	0	316	1068	100	177	184	1305735	0.466	0	0	0
12	9	6	"BSA"	"BSA"	17830	13060	200	4071	4073	285	6	3928	3928	3957	350	8	23	2	0	316	1068	100	143	145	1287186	0.331	0	0	0
12	10	6	"BSA"	"BSA"	18100	13060	200	3904	3895	281	7	3850	3850	3864	312	8	15	3	0	316	1058	100	54	45	1230911	0.099	0	0	0
12	11	6	"BSA"	"BSA"	18370	13060	200	3868	3865	268	6	3781	3781	3806	330	8	17	2	0	316	1058	100	87	84	1221251	0.179	0	0	0
12	12	6	"BSA"	"BSA"	18650	13060	200	3884	3902	267	6	3791	3791	3816	319	8	21	3	0	316	1033	100	93	111	1232982	0.270	0	0	0
12	13	6	"BSA"	"BSA"	18920	13060	200	3997	4005	288	7	3758	3758	3771	293	7	44	12	0	316	1032	100	239	247	1265661	0.799	0	0	0
12	14	6	"BSA"	"BSA"	19190	13060	200	3766	3770	251	6	3714	3714	3738	303	8	15	3	0	316	1068	100	52	56	1191475	0.106	0	0	0
12	15	6	"BSA"	"BSA"	19460	13060	200	3924	3954	277	7	3879	3879	3913	373	9	13	1	0	316	1068	100	45	75	1249436	0.110	0	0	0
12	16	6	"BSA"	"BSA"	19730	13060	200	4237	4227	284	6	4009	4009	4053	552	13	10	0	0	316	1440	100	228	218	1335783	0.315	0	0	0
12	1	7	"BSA"	"BSA"	15650	13330	200	4281	4299	317	7	4011	4011	4041	353	8	40	8	0	316	1486	100	270	288	1358345	0.731	0	0	0
12	2	7	"BSA"	"BSA"	15930	13330	200	4282	4383	688	15	4074	4074	4130	438	10	26	6	0	316	1114	100	208	309	1385120	0.578	0	0	0
12	3	7	"BSA"	"BSA"	16200	13330	200	4490	4562	523	11	4119	4119	4168	417	10	48	24	0	316	1068	100	371	443	1441458	0.945	0	0	0
12	4	7	"BSA"	"BSA"	16470	13330	200	4203	4238	354	8	4086	4086	4123	352	8	24	6	0	316	1068	100	117	152	1339127	0.327	0	0	0
12	5	7	"BSA"	"BSA"	16740	13330	200	4304	4598	989	21	4126	4126	4276	640	14	19	12	0	316	1068	100	178	472	1453062	0.503	0	0	0
12	6	7	"BSA"	"BSA"	17010	13330	200	4149	4179	304	7	4087	4087	4231	639	15	3	0	0	316	1114	100	62	92	1320462	-0.081	0	0	0
12	7	7	"BSA"	"BSA"	17290	13330	200	4102	4101	301	7	3975	3975	3997	344	8	21	3	0	316	1114	100	127	126	1295908	0.302	0	0	0
12	8	7	"BSA"	"BSA"	17560	13330	200	4040	4049	285	7	3962	3962	3991	353	8	17	1	0	316	1068	100	78	87	1279619	0.164	0	0	0
12	9	7	"BSA"	"BSA"	17830	13330	200	4135	4129	286	6	3989	3989	4008	333	8	23	4	0	316	1068	100	146	140	1304616	0.363	0	0	0
12	10	7	"BSA"	"BSA"	18100	13330	200	3965	3979	252	6	3943	3943	3952	296	7	13	1	0	316	1068	100	22	36	1257305	0.091	0	0	0
12	11	7	"BSA"	"BSA"	18370	13330	200	4313	4564	1059	23	3940	3940	4319	1366	31	13	3	0	316	1114	100	373	624	1442204	0.179	0	0	0
12	12	7	"BSA"	"BSA"	18650	13330	200	4122	4261	619	14	3851	3851	4250	1387	32	7	0	0	316	1114	100	271	410	1346471	0.008	0	0	0
12	13	7	"BSA"	"BSA"	18920	13330	200	3873	3892	251	6	3705	3705	3729	272	7	34	8	0	316	1068	100	168	187	1229839	0.599	0	0	0
12	14	7	"BSA"	"BSA"	19190	13330	200	3845	3859	305	7	3716	3716	3734	276	7	30	9	0	316	1068	100	129	143	1219318	0.453	0	0	0
12	15	7	"BSA"	"BSA"	19460	13330	200	4032	4076	342	8	3883	3883	3947	440	11	22	4	0	316	1068	100	149	193	1288011	0.293	0	0	0
12	16	7	"BSA"	"BSA"	19730	13330	200	4229	4241	353	8	3988	3988	4041	464	11	21	4	0	316	1440	100	241	253	1340233	0.431	0	0	0
12	1	8	"BSA"	"BSA"	15650	13600	200	4285	4305	353	8	4020	4020	4038	338	8	40	11	0	316	1486	100	265	285	1360275	0.790	0	0	0
12	2	8	"BSA"	"BSA"	15930	13600	200	4227	4272	433	10	4056	4056	4088	345	8	30	8	0	316	1114	100	171	216	1349991	0.533	0	0	0
12	3	8	"BSA"	"BSA"	16200	13600	200	4287	4327	379	8	4103	4103	4118	326	7	35	9	0	316	1068	100	184	224	1367354	0.641	0	0	0
12	4	8	"BSA"	"BSA"	16470	13600	200	4241	4258	320	7	4064	4064	4087	317	7	32	7	0	316	1068	100	177	194	1345598	0.539	0	0	0
12	5	8	"BSA"	"BSA"	16740	13600	200	4170	4177	281	6	4047	4047	4051	305	7	22	6	0	316	1068	100	123	130	1320058	0.413	0	0	0
12	6	8	"BSA"	"BSA"	17010	13600	200	4171	4189	295	7	4035	4035	4040	297	7	29	8	0	316	1114	100	136	154	1323624	0.502	0	0	0
12	7	8	"BSA"	"BSA"	17290	13600	200	4108	4123	283	6	4004	4004	4018	316	7	24	5	0	316	1114	100	104	119	1302922	0.332	0	0	0
12	8	8	"BSA"	"BSA"	17560	13600	200	4094	4123	333	8	3955	3955	3970	322	8	29	4	0	316	1068	100	139	168	1302779	0.475	0	0	0
12	9	8	"BSA"	"BSA"	17830	13600	200	4073	4090	299	7	3954	3954	3955	290	7	28	6	0	316	1068	100	119	136	1292306	0.466	0	0	0
12	10	8	"BSA"	"BSA"	18100	13600	200	4021	4047	291	7	3952	3952	3958	291	7	23	5	0	316	1068	100	69	95	1278830	0.306	0	0	0
12	11	8	"BSA"	"BSA"	18370	13600	200	4048	4079	341	8	4042	4042	4392	1341	30	0	0	0	316	1114	100	6	37	1288888	-0.233	0	0	0
12	12	8	"BSA"	"BSA"	18650	13600	200	3973	4029	368	9	4072	4072	4405	1351	30	0	0	0	316	1114	100	-99	-43	1273157	-0.278	0	0	0
12	13	8	"BSA"	"BSA"	18920	13600	200	4011	3990	276	6	3896	3896	3942	402	10	13	0	0	316	1068	100	115	94	1260879	0.119	0	0	0
12	14	8	"BSA"	"BSA"	19190	13600	200	3839	3881	329	8	3821	3821	3882	382	9	14	1	0	316	1068	100	18	60	1226537	-0.003	0	0	0
12	15	8	"BSA"	"BSA"	19460	13600	200	3980	3975	317	7	3934	3934	4057	852	21	0	0	0	316	1068	100	46	41	1256091	-0.096	0	0	0
12	16	8	"BSA"	"BSA"	19730	13600	200	4250	4339	485	11	4030	4030	4120	787	19	10	3	0	316	1440	100	220	309	1371047	0.278	0	0	0
12	1	9	"BSA"	"BSA"	15650	13870	200	4275	4293	329	7	3989	3989	4005	332	8	42	12	0	316	1520	100	286	304	1356563	0.867	0	0	0
12	2	9	"BSA"	"BSA"	15930	13870	200	4216	4239	314	7	4075	4075	4119	453	10	15	1	0	316	1159	100	141	164	1339433	0.265	0	0	0
12	3	9	"BSA"	"BSA"	16200	13870	200	4269	4282	345	8	4094	4094	4141	449	10	18	2	0	316	1114	100	175	188	1353035	0.314	0	0	0
12	4	9	"BSA"	"BSA"	16470	13870	200	4261	4269	323	7	4071	4071	4094	323	7	31	6	0	316	1114	100	190	198	1348860	0.542	0	0	0
12	5	9	"BSA"	"BSA"	16740	13870	200	4196	4206	288	6	4088	4088	4105	319	7	22	3	0	316	1114	100	108	118	1329210	0.317	0	0	0
12	6	9	"BSA"	"BSA"	17010	13870	200	4285	4372	582	13	4106	4106	4122	308	7	31	12	0	316	1159	100	179	266	1381575	0.812	0	0	0
12	7	9	"BSA"	"BSA"	17290	13870	200	4101	4110	298	7	4053	4053	4081	305	7	17	3	0	316	1159	100	48	57	1298893	0.095	0	0	0
12	8	9	"BSA"	"BSA"	17560	13870	200	4104	4144	325	7	3978	3978	3995	309	7	30	7	0	316	1114	100	126	166	1309431	0.482	0	0	0
12	9	9	"BSA"	"BSA"	17830	13870	200	4000	4016	269	6	3956	3956	3968	348	8	13	0	0	316	1114	100	44	60	1269000	0.138	0	0	0
12	10	9	"BSA"	"BSA"	18100	13870	200	4219	4221	307	7	4038	4038	4116	1005	24	0	0	0	316	1114	100	181	183	1333963	0.104	0	0	0
12	11	9	"BSA"	"BSA"	18370	13870	200	4288	4291	348	8	4186	4186	4237	435	10	14	3	0	316	1159	100	102	105	1356029	0.124	0	0	0
12	12	9	"BSA"	"BSA"	18650	13870	200	4736	4784	401	8	4222	4222	4252	509	11	51	11	0	316	1159	100	514	562	1511748	1.045	0	0	0
12	13	9	"BSA"	"BSA"	18920	13870	200	4849	4874	604	12	4037	4037	4048	569	14	66	25	0	316	1114	100	812	837	1540043	1.452	0	0	0
12	14	9	"BSA"	"BSA"	19190	13870	200	4211	4474	2541	56	3883	3883	3904	481	12	40	15	0	316	1114	100	328	591	1413811	1.185	0	0	0
12	15	9	"BSA"	"BSA"	19460	13870	200	4075	4075	305	7	3960	3960	4065	837	20	2	0	0	316	1114	100	115	115	1287752	0.012	0	0	0
12	16	9	"BSA"	"BSA"	19730	13870	200	4174	4241	362	8	3981	3981	4063	755	18	7	0	0	316	1475	100	193	260	1340207	0.236	0	0	0
12	1	10	"BSA"	"BSA"	15650	14150	200	4378	4413	364	8	4014	4014	4057	420	10	42	10	0	316	1520	100	364	399	1394432	0.848	0	0	0
12	2	10	"BSA"	"BSA"	15930	14150	200	4192	4229	326	7	4088	4088	4118	434	10	16	2	0	316	1159	100	104	141	1336402	0.256	0	0	0
12	3	10	"BSA"	"BSA"	16200	14150	200	4223	4269	349	8	4100	4100	4136	422	10	18	2	0	316	1114	100	123	169	1348866	0.315	0	0	0
12	4	10	"BSA"	"BSA"	16470	14150	200	4282	4293	320	7	4067	4067	4092	336	8	33	7	0	316	1114	100	215	226	1356694	0.598	0	0	0
12	5	10	"BSA"	"BSA"	16740	14150	200	4167	4209	362	8	4128	4128	4166	395	9	18	3	0	316	1114	100	39	81	1330149	0.109	0	0	0
12	6	10	"BSA"	"BSA"	17010	14150	200	4493	4521	347	7	4164	4164	4209	409	9	41	10	0	316	1159	100	329	357	1428520	0.763	0	0	0
12	7	10	"BSA"	"BSA"	17290	14150	200	4078	4110	295	7	4076	4076	4113	336	8	14	3	0	316	1159	100	2	34	1298744	-0.009	0	0	0
12	8	10	"BSA"	"BSA"	17560	14150	200	4048	4068	304	7	3997	3997	4017	297	7	19	6	0	316	1114	100	51	71	1285369	0.172	0	0	0
12	9	10	"BSA"	"BSA"	17830	14150	200	3984	3998	265	6	3956	3956	4008	983	24	0	0	0	316	1114	100	28	42	1263407	-0.010	0	0	0
12	10	10	"BSA"	"BSA"	18100	14150	200	4057	4069	313	7	4033	4033	4105	1009	24	0	0	0	316	1114	100	24	36	1285862	-0.036	0	0	0
12	11	10	"BSA"	"BSA"	18370	14150	200	4645	4843	779	16	4259	4259	4306	461	10	46	28	0	316	1159	100	386	584	1530537	1.165	0	0	0
12	12	10	"BSA"	"BSA"	18650	14150	200	4438	4499	470	10	4118	4118	4142	643	15	28	3	0	316	1159	100	320	381	1421756	0.555	0	0	0
12	13	10	"BSA"	"BSA"	18920	14150	200	3459	3478	300	8	3735	3735	3883	912	23	0	0	0	316	1114	100	-276	-257	1099121	-0.444	0	0	0
12	14	10	"BSA"	"BSA"	19190	14150	200	3903	3958	397	10	3794	3794	3889	818	21	5	0	0	316	1114	100	109	164	1250833	0.084	0	0	0
12	15	10	"BSA"	"BSA"	19460	14150	200	3989	4013	317	7	3943	3943	4036	546	13	7	0	0	316	1114	100	46	70	1268170	-0.042	0	0	0
12	16	10	"BSA"	"BSA"	19730	14150	200	4208	4260	391	9	4016	4016	4079	485	11	23	3	0	316	1475	100	192	244	1346218	0.373	0	0	0
12	1	11	"BSA"	"BSA"	15650	14420	200	4260	4289	358	8	4009	4009	4039	425	10	29	6	0	316	1486	100	251	280	1355269	0.588	0	0	0
12	2	11	"BSA"	"BSA"	15930	14420	200	4217	4238	332	7	4058	4058	4070	335	8	32	6	0	316	1114	100	159	180	1339169	0.501	0	0	0
12	3	11	"BSA"	"BSA"	16200	14420	200	4208	4241	316	7	4103	4103	4155	501	12	11	0	0	316	1068	100	105	138	1340291	0.172	0	0	0
12	4	11	"BSA"	"BSA"	16470	14420	200	4253	4287	325	7	4146	4146	4188	497	11	9	1	0	316	1068	100	107	141	1354689	0.199	0	0	0
12	5	11	"BSA"	"BSA"	16740	14420	200	4218	4232	311	7	4183	4183	4206	396	9	12	2	0	316	1068	100	35	49	1337275	0.066	0	0	0
12	6	11	"BSA"	"BSA"	17010	14420	200	4237	4261	329	7	4137	4137	4183	420	10	14	3	0	316	1114	100	100	124	1346407	0.186	0	0	0
12	7	11	"BSA"	"BSA"	17290	14420	200	4182	4196	321	7	4086	4086	4116	351	8	19	3	0	316	1114	100	96	110	1326052	0.228	0	0	0
12	8	11	"BSA"	"BSA"	17560	14420	200	4409	4620	881	19	4051	4051	4065	321	7	52	31	0	316	1068	100	358	569	1460017	1.729	0	0	0
12	9	11	"BSA"	"BSA"	17830	14420	200	4022	4051	267	6	3944	3944	3963	322	8	19	2	0	316	1068	100	78	107	1280076	0.273	0	0	0
12	10	11	"BSA"	"BSA"	18100	14420	200	4016	4023	283	7	3910	3910	3927	306	7	18	4	0	316	1057	100	106	113	1271298	0.314	0	0	0
12	11	11	"BSA"	"BSA"	18370	14420	200	4005	4012	284	7	3984	3984	4026	363	9	12	1	0	316	1090	100	21	28	1267727	-0.039	0	0	0
12	12	11	"BSA"	"BSA"	18650	14420	200	4313	4404	541	12	4072	4072	4129	624	15	25	6	0	316	1104	100	241	332	1391533	0.441	0	0	0
12	13	11	"BSA"	"BSA"	18920	14420	200	4256	4326	596	13	3866	3866	4066	932	22	18	1	0	316	1068	100	390	460	1366942	0.279	0	0	0
12	14	11	"BSA"	"BSA"	19190	14420	200	3794	3803	270	7	3759	3759	3864	777	20	0	0	0	316	1068	100	35	44	1201625	-0.079	0	0	0
12	15	11	"BSA"	"BSA"	19460	14420	200	3895	3907	258	6	3867	3867	3941	498	12	4	0	0	316	1068	100	28	40	1234568	-0.068	0	0	0
12	16	11	"BSA"	"BSA"	19730	14420	200	4289	4317	366	8	3949	3949	4005	446	11	39	7	0	316	1440	100	340	368	1364281	0.700	0	0	0
12	1	12	"BSA"	"BSA"	15650	14690	200	4291	4334	393	9	4170	4170	4201	390	9	24	5	0	316	1486	100	121	164	1369438	0.341	0	0	0
12	2	12	"BSA"	"BSA"	15930	14690	200	4223	4259	421	9	4050	4050	4069	323	7	30	10	0	316	1114	100	173	209	1345785	0.588	0	0	0
12	3	12	"BSA"	"BSA"	16200	14690	200	4199	4240	346	8	4115	4115	4158	487	11	14	2	0	316	1068	100	84	125	1339945	0.168	0	0	0
12	4	12	"BSA"	"BSA"	16470	14690	200	4445	4500	384	8	4200	4200	4248	485	11	27	6	0	316	1068	100	245	300	1421927	0.520	0	0	0
12	5	12	"BSA"	"BSA"	16740	14690	200	4252	4256	293	6	4197	4197	4228	390	9	12	0	0	316	1068	100	55	59	1344782	0.072	0	0	0
12	6	12	"BSA"	"BSA"	17010	14690	200	4204	4220	301	7	4118	4118	4161	403	9	13	1	0	316	1114	100	86	102	1333640	0.146	0	0	0
12	7	12	"BSA"	"BSA"	17290	14690	200	4216	4211	314	7	4065	4065	4102	331	8	25	5	0	316	1114	100	151	146	1330577	0.329	0	0	0
12	8	12	"BSA"	"BSA"	17560	14690	200	4085	4102	277	6	4050	4050	4063	323	7	16	1	0	316	1068	100	35	52	1296345	0.121	0	0	0
12	9	12	"BSA"	"BSA"	17830	14690	200	4083	4101	273	6	3962	3962	3974	318	8	24	3	0	316	1068	100	121	139	1295810	0.399	0	0	0
12	10	12	"BSA"	"BSA"	18100	14690	200	4053	4070	289	7	3958	3958	3970	318	8	21	4	0	316	1039	100	95	112	1286045	0.314	0	0	0
12	11	12	"BSA"	"BSA"	18370	14680	200	4031	4031	274	6	3952	3952	3969	326	8	18	3	0	316	987	100	79	79	1273837	0.190	0	0	0
12	12	12	"BSA"	"BSA"	18650	14690	200	4149	4205	399	9	4231	4231	4294	532	12	6	1	0	316	968	100	-82	-26	1328654	-0.167	0	0	0
12	13	12	"BSA"	"BSA"	18920	14690	200	3960	4033	437	10	4072	4072	4164	595	14	10	0	0	316	1024	100	-112	-39	1274358	-0.220	0	0	0
12	14	12	"BSA"	"BSA"	19190	14690	200	3745	3750	251	6	3663	3663	3681	265	7	24	3	0	316	1068	100	82	87	1184943	0.260	0	0	0
12	15	12	"BSA"	"BSA"	19460	14690	200	3975	4002	340	8	3756	3756	3771	299	7	41	14	0	316	1068	100	219	246	1264648	0.773	0	0	0
12	16	12	"BSA"	"BSA"	19730	14690	200	4119	4148	306	7	3870	3870	3892	310	7	43	11	0	316	1440	100	249	278	1310651	0.826	0	0	0
12	1	13	"BSA"	"BSA"	15650	14960	200	4238	4294	389	9	4108	4108	4156	427	10	20	3	0	316	1486	100	130	186	1357057	0.323	0	0	0
12	2	13	"BSA"	"BSA"	15930	14960	200	4245	4302	639	14	4047	4047	4066	325	7	32	11	0	316	1114	100	198	255	1359417	0.726	0	0	0
12	3	13	"BSA"	"BSA"	16200	14960	200	4181	4205	306	7	4093	4093	4111	314	7	23	5	0	316	1068	100	88	112	1328664	0.299	0	0	0
12	4	13	"BSA"	"BSA"	16470	14960	200	4298	4333	344	7	4157	4157	4177	313	7	28	8	0	316	1068	100	141	176	1369320	0.498	0	0	0
12	5	13	"BSA"	"BSA"	16740	14960	200	4232	4253	312	7	4168	4168	4205	380	9	13	3	0	316	1068	100	64	85	1344062	0.126	0	0	0
12	6	13	"BSA"	"BSA"	17010	14960	200	4237	4248	310	7	4134	4134	4172	389	9	16	2	0	316	1114	100	103	114	1342264	0.195	0	0	0
12	7	13	"PKA_5"	"PKA_5"	17290	14960	200	4014	4013	262	6	4056	4056	4088	320	7	6	2	0	316	1114	100	-42	-43	1268124	-0.234	0	0	0
12	8	13	"PKA_5"	"PKA_5"	17560	14960	200	3829	3853	271	7	4008	4008	4027	289	7	4	0	0	316	1068	100	-179	-155	1217557	-0.602	0	0	0
12	9	13	"BSA"	"BSA"	17830	14960	200	4096	4118	293	7	3990	3990	4018	314	7	24	5	0	316	1068	100	106	128	1301196	0.318	0	0	0
12	10	13	"BSA"	"BSA"	18100	14960	200	4114	4130	339	8	3978	3978	4014	324	8	28	6	0	316	1067	100	136	152	1305089	0.358	0	0	0
12	11	13	"MYO4_5"	"MYO4_5"	18380	14940	220	4771	5197	1185	22	3970	3970	3991	316	7	85	63	0	392	1103	100	801	1227	2037360	3.816	0	0	0
12	12	13	"MYO4_5"	"MYO4_5"	18650	14940	220	5596	5776	1123	19	4091	4091	4128	392	9	90	76	0	392	1072	100	1505	1685	2264040	4.204	0	0	0
12	13	13	"BSA"	"BSA"	18920	14960	200	4068	4092	296	7	4035	4035	4069	442	10	8	1	0	316	1030	100	33	57	1293140	0.052	0	0	0
12	14	13	"BSA"	"BSA"	19190	14960	200	3789	3796	271	7	3771	3771	3823	374	9	7	1	0	316	1068	100	18	25	1199522	-0.072	0	0	0
12	15	13	"BSA"	"BSA"	19460	14960	200	3937	3936	288	7	3760	3760	3790	300	7	31	6	0	316	1068	100	177	176	1243753	0.487	0	0	0
12	16	13	"BSA"	"BSA"	19730	14960	200	4120	4140	277	6	3817	3817	3845	390	10	38	5	0	316	1440	100	303	323	1308161	0.756	0	0	0
12	1	14	"BSA"	"BSA"	15650	15230	200	4182	4208	355	8	3879	3879	3900	323	8	48	18	0	316	1520	100	303	329	1329591	0.954	0	0	0
12	2	14	"BSA"	"BSA"	15930	15230	200	4185	4226	331	7	4032	4032	4058	318	7	28	9	0	316	1159	100	153	194	1335263	0.528	0	0	0
12	3	14	"BSA"	"BSA"	16200	15230	200	4232	4215	332	7	4094	4094	4115	326	7	25	4	0	316	1114	100	138	121	1332044	0.307	0	0	0
12	4	14	"BSA"	"BSA"	16470	15230	200	4296	4323	302	6	4151	4151	4163	318	7	31	6	0	316	1114	100	145	172	1366130	0.503	0	0	0
12	5	14	"BSA"	"BSA"	16740	15230	200	4180	4209	316	7	4170	4170	4186	306	7	19	4	0	316	1114	100	10	39	1330074	0.075	0	0	0
12	6	14	"BSA"	"BSA"	17010	15230	200	4258	4253	318	7	4161	4161	4171	300	7	23	5	0	316	1159	100	97	92	1343828	0.273	0	0	0
12	7	14	"BSA"	"BSA"	17290	15230	200	4155	4168	319	7	4096	4096	4106	296	7	24	4	0	316	1159	100	59	72	1317237	0.209	0	0	0
12	8	14	"BSA"	"BSA"	17560	15230	200	4126	4142	308	7	4053	4053	4065	294	7	26	6	0	316	1114	100	73	89	1309016	0.262	0	0	0
12	9	14	"BSA"	"BSA"	17830	15230	200	4054	4075	290	7	4029	4029	4053	314	7	15	3	0	316	1114	100	25	46	1287784	0.070	0	0	0
12	10	14	"BSA"	"BSA"	18100	15230	200	4072	4074	282	6	3974	3974	3999	312	7	21	3	0	316	1130	100	98	100	1287400	0.240	0	0	0
12	11	14	"BSA"	"BSA"	18370	15230	200	4030	4030	273	6	3993	3993	4018	366	9	9	0	0	316	1176	100	37	37	1273408	0.033	0	0	0
12	12	14	"BSA"	"BSA"	18650	15230	200	4071	4070	292	7	4037	4037	4077	390	9	10	0	0	316	1166	100	34	33	1286009	-0.018	0	0	0
12	13	14	"BSA"	"BSA"	18920	15230	200	4127	4170	343	8	4042	4042	4083	373	9	21	5	0	316	1120	100	85	128	1317727	0.233	0	0	0
12	14	14	"BSA"	"BSA"	19190	15230	200	5622	6243	2033	32	3961	3961	4004	381	9	87	76	0	316	1114	100	1661	2282	1972794	5.877	-100	0	0
12	15	14	"BSA"	"BSA"	19460	15230	200	4291	4379	532	12	3869	3869	3895	311	7	60	32	0	316	1114	100	422	510	1383621	1.556	0	0	0
12	16	14	"BSA"	"BSA"	19730	15230	200	4151	4183	261	6	3831	3831	3842	321	8	49	13	0	316	1475	100	320	352	1321945	1.062	0	0	0
12	1	15	"BSA"	"BSA"	15650	15510	200	4106	4153	420	10	3838	3838	3865	324	8	43	16	0	316	1520	100	268	315	1312503	0.889	0	0	0
12	2	15	"BSA"	"BSA"	15930	15510	200	4173	4197	332	7	4040	4040	4062	346	8	27	6	0	316	1159	100	133	157	1326187	0.390	0	0	0
12	3	15	"BSA"	"BSA"	16200	15510	200	4190	4193	292	6	4090	4090	4117	356	8	17	2	0	316	1114	100	100	103	1325011	0.213	0	0	0
12	4	15	"BSA"	"BSA"	16470	15510	200	4286	4315	392	9	4105	4105	4133	336	8	31	8	0	316	1114	100	181	210	1363611	0.542	0	0	0
12	5	15	"BSA"	"BSA"	16740	15510	200	4350	4380	389	8	4145	4145	4163	318	7	35	12	0	316	1114	100	205	235	1384205	0.682	0	0	0
12	6	15	"BSA"	"BSA"	17010	15510	200	4266	4292	334	7	4148	4148	4165	303	7	25	7	0	316	1159	100	118	144	1356140	0.419	0	0	0
12	7	15	"BSA"	"BSA"	17290	15510	200	4197	4210	292	6	4116	4116	4132	305	7	22	5	0	316	1159	100	81	94	1330403	0.256	0	0	0
12	8	15	"BSA"	"BSA"	17560	15510	200	4155	4181	287	6	4098	4098	4110	294	7	23	4	0	316	1114	100	57	83	1321222	0.241	0	0	0
12	9	15	"BSA"	"BSA"	17830	15510	200	4139	4159	282	6	4057	4057	4065	299	7	23	3	0	316	1114	100	82	102	1314095	0.314	0	0	0
12	10	15	"BSA"	"BSA"	18100	15510	200	4109	4134	263	6	4018	4018	4026	304	7	22	3	0	316	1114	100	91	116	1306203	0.355	0	0	0
12	11	15	"BSA"	"BSA"	18370	15510	200	4069	4078	270	6	4011	4011	4035	366	9	12	1	0	316	1159	100	58	67	1288561	0.117	0	0	0
12	12	15	"BSA"	"BSA"	18650	15510	200	4095	4136	360	8	4002	4002	4068	412	10	15	4	0	316	1159	100	93	134	1306985	0.165	0	0	0
12	13	15	"BSA"	"BSA"	18920	15510	200	4247	4305	414	9	3986	3986	4041	378	9	40	13	0	316	1114	100	261	319	1360444	0.698	0	0	0
12	14	15	"BSA"	"BSA"	19190	15510	200	4012	4031	335	8	3957	3957	3982	330	8	19	5	0	316	1114	100	55	74	1273880	0.148	0	0	0
12	15	15	"BSA"	"BSA"	19460	15510	200	4214	4237	318	7	3914	3914	3933	302	7	49	17	0	316	1114	100	300	323	1338838	1.007	0	0	0
12	16	15	"BSA"	"BSA"	19730	15510	200	4227	4257	295	6	3874	3874	3878	306	7	56	18	0	316	1475	100	353	383	1345115	1.239	0	0	0
12	1	16	"BSA"	"BSA"	15650	15780	200	4081	4095	311	7	3769	3769	3800	308	8	50	15	0	316	1804	100	312	326	1293864	0.958	0	0	0
12	2	16	"BSA"	"BSA"	15930	15780	200	4077	4105	326	7	3936	3936	3952	343	8	27	6	0	316	1475	100	141	169	1297252	0.446	0	0	0
12	3	16	"BSA"	"BSA"	16200	15780	200	4195	4232	376	8	4008	4008	4023	340	8	32	10	0	316	1440	100	187	224	1337161	0.615	0	0	0
12	4	16	"BSA"	"BSA"	16470	15780	200	4179	4230	361	8	4026	4026	4057	329	8	31	8	0	316	1440	100	153	204	1336677	0.526	0	0	0
12	5	16	"BSA"	"BSA"	16740	15780	200	4278	4345	613	14	4061	4061	4077	302	7	40	12	0	316	1440	100	217	284	1373014	0.887	0	0	0
12	6	16	"BSA"	"BSA"	17010	15780	200	4286	4272	301	7	4055	4055	4074	296	7	38	8	0	316	1475	100	231	217	1349933	0.669	0	0	0
12	7	16	"BSA"	"BSA"	17290	15780	200	4229	4244	286	6	4054	4054	4080	311	7	32	7	0	316	1475	100	175	190	1341023	0.527	0	0	0
12	8	16	"BSA"	"BSA"	17560	15780	200	4316	4359	346	7	4168	4168	4283	587	13	14	0	0	316	1440	100	148	191	1377309	0.129	0	0	0
12	9	16	"BSA"	"BSA"	17830	15780	200	4177	4186	321	7	4137	4137	4253	578	13	5	0	0	316	1440	100	40	49	1322814	-0.116	0	0	0
12	10	16	"BSA"	"BSA"	18100	15780	200	4132	4148	316	7	3973	3973	3980	297	7	28	7	0	316	1440	100	159	175	1310668	0.566	0	0	0
12	11	16	"BSA"	"BSA"	18370	15780	200	4099	4098	290	7	3947	3947	3966	515	12	9	0	0	316	1475	100	152	151	1295013	0.256	0	0	0
12	12	16	"BSA"	"BSA"	18650	15780	200	4008	4031	298	7	3950	3950	3975	320	8	19	3	0	316	1475	100	58	81	1273810	0.175	0	0	0
12	13	16	"BSA"	"BSA"	18920	15780	200	4038	4061	349	8	3918	3918	3942	324	8	25	5	0	316	1440	100	120	143	1283348	0.367	0	0	0
12	14	16	"BSA"	"BSA"	19190	15780	200	4107	4110	336	8	3927	3927	3931	292	7	36	11	0	316	1440	100	180	183	1298911	0.613	0	0	0
12	15	16	"BSA"	"BSA"	19460	15780	200	4178	4186	297	7	3973	3973	4055	608	14	9	0	0	316	1440	100	205	213	1322703	0.215	0	0	0
12	16	16	"BSA"	"BSA"	19730	15780	200	4237	4292	435	10	3905	3905	3971	588	14	22	4	0	316	1769	100	332	387	1356238	0.546	0	0	0
13	1	1	"BSA"	"BSA"	2180	16160	230	3486	3489	259	7	3252	3252	3319	371	11	28	3	0	392	2141	100	234	237	1367531	0.458	0	0	0
13	2	1	"BSA"	"BSA"	2450	16160	230	3938	4055	483	11	3452	3452	3526	395	11	58	31	0	392	1580	100	486	603	1589603	1.339	0	0	0
13	3	1	"BSA"	"BSA"	2720	16160	230	3954	3956	242	6	3625	3625	3637	311	8	53	11	0	392	1580	100	329	331	1550839	1.026	0	0	0
13	4	1	"BSA"	"BSA"	2990	16160	230	3947	3961	267	6	3670	3670	3675	268	7	51	18	0	392	1580	100	277	291	1552533	1.067	0	0	0
13	5	1	"BSA"	"BSA"	3260	16160	230	3705	3710	254	6	3525	3525	3535	253	7	39	8	0	392	1604	100	180	185	1454390	0.692	0	0	0
13	6	1	"BSA"	"BSA"	3540	16160	230	3661	3690	267	7	3476	3476	3484	240	6	42	17	0	392	1621	100	185	214	1446519	0.858	0	0	0
13	7	1	"BSA"	"BSA"	3810	16160	230	3750	3759	288	7	3522	3522	3538	262	7	44	17	0	392	1596	100	228	237	1473582	0.844	0	0	0
13	8	1	"BSA"	"BSA"	4080	16160	230	3814	3808	308	8	3604	3604	3607	259	7	43	12	0	392	1580	100	210	204	1492830	0.776	0	0	0
13	9	1	"BSA"	"BSA"	4350	16160	230	3918	3932	324	8	3642	3642	3648	263	7	51	18	0	392	1580	100	276	290	1541447	1.080	0	0	0
13	10	1	"BSA"	"BSA"	4620	16160	230	3854	3858	288	7	3666	3666	3688	285	7	36	6	0	392	1620	100	188	192	1512230	0.596	0	0	0
13	11	1	"BSA"	"BSA"	4900	16160	230	3910	3923	300	7	3726	3726	3747	286	7	36	10	0	392	1620	100	184	197	1537724	0.615	0	0	0
13	12	1	"BSA"	"BSA"	5170	16160	230	3990	4004	286	7	3846	3846	3867	313	8	31	4	0	392	1580	100	144	158	1569614	0.438	0	0	0
13	13	1	"BSA"	"BSA"	5440	16160	230	4107	4135	310	7	3906	3906	3926	308	7	36	9	0	392	1580	100	201	229	1620910	0.679	0	0	0
13	14	1	"BSA"	"BSA"	5710	16160	230	4118	4135	319	7	3887	3887	3906	299	7	41	12	0	392	1580	100	231	248	1620877	0.766	0	0	0
13	15	1	"BSA"	"BSA"	5980	16160	230	4190	4190	333	7	3854	3854	3879	304	7	54	18	0	392	1620	100	336	336	1642531	1.023	0	0	0
13	16	1	"BSA"	"BSA"	6260	16160	230	4159	4159	322	7	3828	3828	3852	293	7	53	20	0	392	2077	100	331	331	1630438	1.048	0	0	0
13	1	2	"BSA"	"BSA"	2180	16440	230	3863	3969	488	12	3438	3438	3584	507	14	45	18	0	392	1563	100	425	531	1555775	0.759	0	0	0
13	2	2	"BSA"	"BSA"	2450	16440	230	4313	4369	394	9	3833	3833	3927	446	11	53	21	0	392	854	100	480	536	1712501	0.991	0	0	0
13	3	2	"BSA"	"BSA"	2720	16440	230	3984	4003	294	7	3716	3716	3742	282	7	47	15	0	392	854	100	268	287	1568991	0.926	0	0	0
13	4	2	"BSA"	"BSA"	2990	16440	230	3940	3955	267	6	3672	3672	3671	274	7	48	17	0	392	854	100	268	283	1550399	1.036	0	0	0
13	5	2	"MYO4_5"	"MYO4_5"	3260	16440	230	4896	5115	912	17	3507	3507	3527	287	8	97	92	0	392	887	100	1389	1608	2005016	5.533	0	0	0
13	6	2	"MYO4_5"	"MYO4_5"	3530	16440	230	5065	5300	946	17	3496	3496	3509	269	7	96	94	0	392	912	100	1569	1804	2077542	6.658	0	0	0
13	7	2	"BSA"	"BSA"	3810	16440	230	3747	3760	276	7	3567	3567	3583	267	7	36	9	0	392	878	100	180	193	1473954	0.663	0	0	0
13	8	2	"BSA"	"BSA"	4080	16440	230	3820	3833	269	7	3627	3627	3634	261	7	41	11	0	392	854	100	193	206	1502365	0.762	0	0	0
13	9	2	"PKA_5"	"PKA_5"	4350	16440	230	3677	3698	251	6	3667	3667	3679	272	7	15	2	0	392	854	100	10	31	1449760	0.070	0	0	0
13	10	2	"PKA_5"	"PKA_5"	4620	16440	230	3686	3704	254	6	3730	3730	3745	308	8	8	1	0	392	911	100	-44	-26	1451785	-0.133	0	0	0
13	11	2	"BSA"	"BSA"	4900	16440	230	3987	4008	295	7	3804	3804	3818	301	7	35	9	0	392	911	100	183	204	1571214	0.631	0	0	0
13	12	2	"BSA"	"BSA"	5170	16440	230	4032	4053	299	7	3890	3890	3921	317	8	28	6	0	392	854	100	142	163	1588894	0.416	0	0	0
13	13	2	"BSA"	"BSA"	5440	16440	230	4234	4265	327	7	3946	3946	4080	1701	41	0	0	0	392	854	100	288	319	1672002	0.109	0	0	0
13	14	2	"BSA"	"BSA"	5710	16440	230	4166	4198	326	7	3944	3944	4078	1702	41	0	0	0	392	854	100	222	254	1645805	0.071	0	0	0
13	15	2	"BSA"	"BSA"	5980	16440	230	4172	4184	301	7	3940	3940	3973	321	8	37	8	0	392	911	100	232	244	1640094	0.657	0	0	0
13	16	2	"BSA"	"BSA"	6260	16440	230	4167	4185	338	8	3873	3873	3898	318	8	46	18	0	392	1516	100	294	312	1640380	0.903	0	0	0
13	1	3	"BSA"	"BSA"	2180	16710	230	4661	4653	377	8	3870	3870	4192	1058	25	21	0	0	392	1522	100	791	783	1823998	0.436	0	0	0
13	2	3	"BSA"	"BSA"	2450	16710	230	3866	3889	267	6	3782	3782	3873	413	10	13	0	0	392	796	100	84	107	1524628	0.039	0	0	0
13	3	3	"BSA"	"BSA"	2720	16710	230	3942	3953	265	6	3625	3625	3626	239	6	61	28	0	392	796	100	317	328	1549568	1.368	0	0	0
13	4	3	"BSA"	"BSA"	2990	16710	230	3756	3760	240	6	3636	3636	3639	262	7	26	5	0	392	796	100	120	124	1474091	0.462	0	0	0
13	5	3	"BSA"	"BSA"	3260	16710	230	3656	3650	265	7	3523	3523	3548	296	8	22	5	0	392	837	100	133	127	1430611	0.345	0	0	0
13	6	3	"BSA"	"BSA"	3540	16710	230	3700	3701	267	7	3502	3502	3514	273	7	40	9	0	392	854	100	198	199	1450911	0.685	0	0	0
13	7	3	"BSA"	"BSA"	3810	16710	230	3750	3761	272	7	3564	3564	3576	254	7	39	13	0	392	813	100	186	197	1474486	0.728	0	0	0
13	8	3	"BSA"	"BSA"	4080	16710	230	3805	3807	265	6	3619	3619	3633	257	7	39	9	0	392	796	100	186	188	1492394	0.677	0	0	0
13	9	3	"BSA"	"BSA"	4350	16710	230	3868	3880	291	7	3669	3669	3678	259	7	40	15	0	392	796	100	199	211	1520852	0.780	0	0	0
13	10	3	"BSA"	"BSA"	4620	16710	230	3893	3912	293	7	3735	3735	3746	283	7	33	9	0	392	854	100	158	177	1533673	0.587	0	0	0
13	11	3	"BSA"	"BSA"	4900	16710	230	3984	4000	305	7	3805	3805	3818	295	7	35	8	0	392	854	100	179	195	1568146	0.617	0	0	0
13	12	3	"BSA"	"BSA"	5170	16710	230	4087	4085	293	7	3877	3877	3897	304	7	33	9	0	392	796	100	210	208	1601263	0.618	0	0	0
13	13	3	"BSA"	"BSA"	5440	16710	230	4104	4118	302	7	3926	3926	4066	1760	43	0	0	0	392	796	100	178	192	1614299	0.030	0	0	0
13	14	3	"BSA"	"BSA"	5710	16710	230	4103	4138	322	7	3952	3952	4089	1759	43	0	0	0	392	796	100	151	186	1621920	0.028	0	0	0
13	15	3	"BSA"	"BSA"	5980	16710	230	4178	4203	365	8	3947	3947	3973	328	8	36	9	0	392	854	100	231	256	1647643	0.701	0	0	0
13	16	3	"BSA"	"BSA"	6260	16710	230	4138	4161	334	8	3900	3900	3922	326	8	38	11	0	392	1474	100	238	261	1631147	0.733	0	0	0
13	1	4	"BSA"	"BSA"	2180	16980	230	4721	4807	497	10	4532	4532	4636	979	21	8	0	0	392	1522	100	189	275	1884245	0.175	0	0	0
13	2	4	"BSA"	"BSA"	2450	16980	230	3792	3799	267	7	3701	3701	3733	308	8	18	4	0	392	796	100	91	98	1489320	0.214	0	0	0
13	3	4	"BSA"	"BSA"	2720	16980	230	3903	3895	250	6	3594	3594	3587	235	6	60	24	0	392	796	100	309	301	1526983	1.311	0	0	0
13	4	4	"BSA"	"BSA"	2990	16980	230	3726	3740	266	7	3561	3561	3573	249	6	36	10	0	392	796	100	165	179	1466223	0.671	0	0	0
13	5	4	"BSA"	"BSA"	3260	16980	230	3631	3634	243	6	3514	3514	3537	260	7	26	5	0	392	854	100	117	120	1424559	0.373	0	0	0
13	6	4	"BSA"	"BSA"	3540	16980	230	3681	3693	253	6	3520	3520	3540	268	7	33	8	0	392	854	100	161	173	1447684	0.571	0	0	0
13	7	4	"BSA"	"BSA"	3810	16980	230	3774	3791	271	7	3589	3589	3611	279	7	35	8	0	392	796	100	185	202	1486125	0.645	0	0	0
13	8	4	"BSA"	"BSA"	4080	16980	230	3792	3796	259	6	3655	3655	3663	267	7	29	5	0	392	796	100	137	141	1488010	0.498	0	0	0
13	9	4	"BSA"	"BSA"	4350	16980	230	3834	3862	279	7	3697	3697	3695	263	7	35	10	0	392	796	100	137	165	1513714	0.635	0	0	0
13	10	4	"BSA"	"BSA"	4620	16980	230	3893	3910	294	7	3753	3753	3768	291	7	30	6	0	392	854	100	140	157	1532597	0.488	0	0	0
13	11	4	"BSA"	"BSA"	4900	16980	230	3964	3970	290	7	3831	3831	3842	306	7	28	6	0	392	854	100	133	139	1556357	0.418	0	0	0
13	12	4	"BSA"	"BSA"	5170	16980	230	4031	4063	297	7	3900	3900	3914	326	8	26	5	0	392	796	100	131	163	1592866	0.457	0	0	0
13	13	4	"BSA"	"BSA"	5440	16980	230	4078	4101	304	7	3923	3923	3954	323	8	29	7	0	392	796	100	155	178	1607589	0.455	0	0	0
13	14	4	"BSA"	"BSA"	5710	16980	230	4141	4147	311	7	3961	3961	3977	305	7	33	7	0	392	796	100	180	186	1625661	0.557	0	0	0
13	15	4	"BSA"	"BSA"	5980	16980	230	4138	4168	333	7	3964	3964	3982	324	8	34	9	0	392	854	100	174	204	1633785	0.574	0	0	0
13	16	4	"BSA"	"BSA"	6260	16980	230	4150	4165	335	8	3911	3911	3933	310	7	44	12	0	392	1473	100	239	254	1632731	0.748	0	0	0
13	1	5	"BSA"	"BSA"	2180	17250	230	4476	4565	572	12	4593	4593	4525	679	15	10	3	0	392	1522	100	-117	-28	1789578	0.059	0	0	0
13	2	5	"BSA"	"BSA"	2450	17250	230	3754	3757	264	7	3649	3649	3654	265	7	26	5	0	392	796	100	105	108	1472667	0.389	0	0	0
13	3	5	"BSA"	"BSA"	2720	17250	230	3787	3791	255	6	3585	3585	3585	244	6	42	13	0	392	796	100	202	206	1486163	0.844	0	0	0
13	4	5	"BSA"	"BSA"	2990	17250	230	3706	3730	264	7	3515	3515	3531	235	6	43	15	0	392	796	100	191	215	1462028	0.847	0	0	0
13	5	5	"BSA"	"BSA"	3260	17250	230	3698	3686	272	7	3511	3511	3526	244	6	41	11	0	392	854	100	187	175	1444782	0.656	0	0	0
13	6	5	"BSA"	"BSA"	3540	17250	230	3734	3740	247	6	3557	3557	3577	266	7	35	8	0	392	854	100	177	183	1466143	0.613	0	0	0
13	7	5	"BSA"	"BSA"	3810	17250	230	3787	3783	279	7	3625	3625	3647	275	7	33	7	0	392	796	100	162	158	1483039	0.495	0	0	0
13	8	5	"BSA"	"BSA"	4080	17250	230	3790	3815	269	7	3664	3664	3681	264	7	31	8	0	392	796	100	126	151	1495515	0.508	0	0	0
13	9	5	"BSA"	"BSA"	4350	17250	230	3876	3880	270	6	3716	3716	3725	270	7	33	9	0	392	796	100	160	164	1520775	0.574	0	0	0
13	10	5	"BSA"	"BSA"	4620	17250	230	3918	3956	316	7	3784	3784	3799	304	8	26	7	0	392	854	100	134	172	1550915	0.516	0	0	0
13	11	5	"BSA"	"BSA"	4900	17250	230	3948	3956	266	6	3854	3854	3868	315	8	20	2	0	392	854	100	94	102	1550894	0.279	0	0	0
13	12	5	"BSA"	"BSA"	5170	17250	230	3983	4012	333	8	3916	3916	3924	318	8	21	6	0	392	796	100	67	96	1572717	0.277	0	0	0
13	13	5	"BSA"	"BSA"	5440	17250	230	4040	4092	310	7	3937	3937	3966	332	8	25	6	0	392	796	100	103	155	1603984	0.380	0	0	0
13	14	5	"BSA"	"BSA"	5710	17250	230	4155	4167	323	7	3990	3990	4005	317	7	30	7	0	392	796	100	165	177	1633467	0.511	0	0	0
13	15	5	"BSA"	"BSA"	5980	17250	230	4217	4216	307	7	4010	4010	4020	310	7	35	8	0	392	854	100	207	206	1652534	0.632	0	0	0
13	16	5	"BSA"	"BSA"	6260	17250	230	4163	4139	306	7	3925	3925	3933	294	7	41	9	0	392	1499	100	238	214	1622310	0.701	0	0	0
13	1	6	"BSA"	"BSA"	2180	17520	230	4250	4342	510	11	4380	4380	4277	554	12	14	2	0	392	1563	100	-130	-38	1702070	0.117	0	0	0
13	2	6	"BSA"	"BSA"	2450	17520	230	3746	3751	267	7	3585	3585	3591	265	7	36	7	0	392	854	100	161	166	1470230	0.604	0	0	0
13	3	6	"BSA"	"BSA"	2720	17520	230	3736	3736	246	6	3558	3558	3571	248	6	40	10	0	392	854	100	178	178	1464621	0.665	0	0	0
13	4	6	"BSA"	"BSA"	2990	17520	230	3669	3688	302	8	3489	3489	3499	242	6	40	11	0	392	854	100	180	199	1445841	0.781	0	0	0
13	5	6	"BSA"	"BSA"	3260	17520	230	3597	3623	271	7	3506	3506	3510	245	6	29	9	0	392	911	100	91	117	1420411	0.461	0	0	0
13	6	6	"BSA"	"BSA"	3540	17520	230	3703	3725	266	7	3585	3585	3588	245	6	33	7	0	392	911	100	118	140	1460234	0.559	0	0	0
13	7	6	"BSA"	"BSA"	3810	17520	230	3739	3754	265	7	3618	3618	3647	338	9	19	3	0	392	854	100	121	136	1471378	0.317	0	0	0
13	8	6	"BSA"	"BSA"	4080	17520	230	3806	3805	262	6	3662	3662	3686	341	9	23	1	0	392	854	100	144	143	1491663	0.349	0	0	0
13	9	6	"BSA"	"BSA"	4350	17520	230	3836	3844	270	7	3763	3763	3768	282	7	20	4	0	392	854	100	73	81	1506984	0.270	0	0	0
13	10	6	"BSA"	"BSA"	4620	17520	230	3882	3878	270	6	3828	3828	3850	319	8	15	1	0	392	911	100	54	50	1520359	0.088	0	0	0
13	11	6	"BSA"	"BSA"	4900	17520	230	4017	4010	307	7	3887	3887	3910	319	8	24	4	0	392	911	100	130	123	1571786	0.313	0	0	0
13	12	6	"BSA"	"BSA"	5170	17520	230	4042	4046	308	7	3957	3957	3979	291	7	22	5	0	392	854	100	85	89	1586137	0.230	0	0	0
13	13	6	"BSA"	"BSA"	5440	17520	230	4086	4116	333	8	3992	3992	4024	331	8	24	5	0	392	854	100	94	124	1613433	0.278	0	0	0
13	14	6	"BSA"	"BSA"	5710	17520	230	4164	4188	327	7	4040	4040	4064	342	8	24	4	0	392	854	100	124	148	1641882	0.363	0	0	0
13	15	6	"BSA"	"BSA"	5980	17520	230	4198	4220	344	8	4054	4054	4067	317	7	30	8	0	392	911	100	144	166	1654383	0.483	0	0	0
13	16	6	"BSA"	"BSA"	6260	17520	230	4188	4199	334	7	3950	3950	3967	301	7	42	14	0	392	1493	100	238	249	1646180	0.771	0	0	0
13	1	7	"BSA"	"BSA"	2180	17800	230	4064	4178	465	11	4366	4366	4481	1240	27	0	0	0	392	1563	100	-302	-188	1637833	-0.244	0	0	0
13	2	7	"BSA"	"BSA"	2450	17800	230	3836	3844	295	7	3575	3575	3581	255	7	51	19	0	392	854	100	261	269	1506690	1.031	0	0	0
13	3	7	"BSA"	"BSA"	2720	17800	230	3662	3667	249	6	3521	3521	3543	252	7	30	8	0	392	854	100	141	146	1437519	0.492	0	0	0
13	4	7	"BSA"	"BSA"	2990	17800	230	3626	3634	232	6	3472	3472	3488	245	7	32	8	0	392	854	100	154	162	1424583	0.596	0	0	0
13	5	7	"BSA"	"BSA"	3260	17800	230	3669	3674	262	7	3497	3497	3511	246	7	37	8	0	392	911	100	172	177	1440220	0.663	0	0	0
13	6	7	"BSA"	"BSA"	3540	17800	230	3746	3742	271	7	3592	3592	3596	247	6	36	10	0	392	911	100	154	150	1466866	0.591	0	0	0
13	7	7	"BSA"	"BSA"	3810	17800	230	3733	3737	254	6	3647	3647	3662	342	9	16	0	0	392	854	100	86	90	1465094	0.219	0	0	0
13	8	7	"BSA"	"BSA"	4080	17800	230	3841	3852	278	7	3702	3702	3723	348	9	21	3	0	392	854	100	139	150	1509874	0.371	0	0	0
13	9	7	"BSA"	"BSA"	4350	17800	230	3863	3894	276	7	3826	3826	3850	302	7	19	3	0	392	854	100	37	68	1526509	0.146	0	0	0
13	10	7	"BSA"	"BSA"	4620	17800	230	3927	3940	285	7	3903	3903	3932	323	8	14	2	0	392	911	100	24	37	1544439	0.025	0	0	0
13	11	7	"BSA"	"BSA"	4900	17800	230	3981	3993	300	7	3926	3926	3951	314	7	17	4	0	392	911	100	55	67	1565161	0.134	0	0	0
13	12	7	"BSA"	"BSA"	5170	17800	230	4077	4081	333	8	3994	3994	4013	292	7	25	6	0	392	854	100	83	87	1599870	0.233	0	0	0
13	13	7	"BSA"	"BSA"	5440	17800	230	4092	4117	299	7	4028	4028	4060	324	7	20	3	0	392	854	100	64	89	1613990	0.176	0	0	0
13	14	7	"BSA"	"BSA"	5710	17800	230	4196	4203	328	7	4086	4086	4105	343	8	22	5	0	392	854	100	110	117	1647497	0.286	0	0	0
13	15	7	"BSA"	"BSA"	5980	17800	230	4175	4195	337	8	4081	4081	4101	331	8	25	5	0	392	911	100	94	114	1644306	0.284	0	0	0
13	16	7	"BSA"	"BSA"	6260	17800	230	4190	4202	328	7	3973	3973	4012	324	8	34	9	0	392	1492	100	217	229	1647000	0.586	0	0	0
13	1	8	"BSA"	"BSA"	2180	18070	230	4082	4610	1696	36	4437	4437	4799	1819	37	10	4	0	392	1522	100	-355	173	1807235	-0.104	0	0	0
13	2	8	"BSA"	"BSA"	2450	18070	230	4017	4047	333	8	3616	3616	3634	281	7	64	31	0	392	796	100	401	431	1586569	1.470	0	0	0
13	3	8	"BSA"	"BSA"	2720	18070	230	3703	3699	248	6	3506	3506	3530	262	7	38	9	0	392	796	100	197	193	1450137	0.645	0	0	0
13	4	8	"BSA"	"BSA"	2990	18070	230	3599	3627	290	7	3472	3472	3485	241	6	38	12	0	392	796	100	127	155	1421933	0.589	0	0	0
13	5	8	"BSA"	"BSA"	3260	18070	230	3627	3629	257	7	3519	3519	3532	247	6	29	6	0	392	854	100	108	110	1422412	0.393	0	0	0
13	6	8	"BSA"	"BSA"	3540	18070	230	3719	3734	255	6	3633	3633	3638	253	6	26	6	0	392	854	100	86	101	1463837	0.379	0	0	0
13	7	8	"BSA"	"BSA"	3810	18070	230	3754	3775	252	6	3715	3715	3722	269	7	20	3	0	392	796	100	39	60	1479807	0.197	0	0	0
13	8	8	"BSA"	"BSA"	4080	18070	230	3820	3825	264	6	3768	3768	3793	279	7	19	3	0	392	796	100	52	57	1499411	0.115	0	0	0
13	9	8	"BSA"	"BSA"	4350	18070	230	3853	3863	269	6	3880	3880	3900	293	7	14	1	0	392	796	100	-27	-17	1514162	-0.126	0	0	0
13	10	8	"BSA"	"BSA"	4620	18070	230	3890	3911	278	7	3954	3954	3971	298	7	10	2	0	392	854	100	-64	-43	1532954	-0.201	0	0	0
13	11	8	"BSA"	"BSA"	4900	18070	230	4006	4027	305	7	3968	3968	3984	302	7	18	3	0	392	854	100	38	59	1578772	0.142	0	0	0
13	12	8	"BSA"	"BSA"	5170	18070	230	4074	4096	317	7	4013	4013	4026	306	7	21	5	0	392	796	100	61	83	1605676	0.229	0	0	0
13	13	8	"BSA"	"BSA"	5440	18070	230	4162	4178	316	7	4047	4047	4070	315	7	25	5	0	392	796	100	115	131	1637819	0.343	0	0	0
13	14	8	"BSA"	"BSA"	5710	18070	230	4186	4196	355	8	4137	4137	4142	323	7	20	4	0	392	796	100	49	59	1644863	0.167	0	0	0
13	15	8	"BSA"	"BSA"	5980	18070	230	4235	4235	327	7	4096	4096	4116	327	7	27	5	0	392	854	100	139	139	1660226	0.364	0	0	0
13	16	8	"BSA"	"BSA"	6260	18070	230	4212	4240	360	8	3993	3993	4029	326	8	37	14	0	392	1470	100	219	247	1662017	0.647	0	0	0
13	1	9	"BSA"	"BSA"	2180	18340	230	3963	3964	277	6	4014	4014	4424	1819	41	0	0	0	392	1522	100	-51	-50	1553872	-0.253	0	0	0
13	2	9	"BSA"	"BSA"	2450	18340	230	4408	4757	1226	25	3654	3654	3679	286	7	81	62	0	392	796	100	754	1103	1864789	3.769	-100	0	0
13	3	9	"BSA"	"BSA"	2720	18340	230	3677	3686	269	7	3545	3545	3572	281	7	28	5	0	392	796	100	132	141	1444926	0.406	0	0	0
13	4	9	"BSA"	"BSA"	2990	18340	230	3619	3630	249	6	3485	3485	3499	243	6	33	8	0	392	753	100	134	145	1423073	0.539	0	0	0
13	5	9	"BSA"	"BSA"	3260	18340	230	3632	3651	257	7	3563	3563	3597	282	7	21	3	0	392	773	100	69	88	1431242	0.191	0	0	0
13	6	9	"BSA"	"BSA"	3540	18340	230	3739	3758	250	6	3694	3694	3701	264	7	20	3	0	392	808	100	45	64	1473086	0.216	0	0	0
13	7	9	"BSA"	"BSA"	3810	18340	230	3822	3816	267	6	3744	3744	3756	266	7	20	4	0	392	788	100	78	72	1495763	0.226	0	0	0
13	8	9	"BSA"	"BSA"	4080	18340	230	3856	3849	265	6	3770	3770	3796	272	7	21	3	0	392	796	100	86	79	1508933	0.195	0	0	0
13	9	9	"BSA"	"BSA"	4350	18340	230	3904	3919	278	7	3835	3835	3844	272	7	22	6	0	392	796	100	69	84	1536429	0.276	0	0	0
13	10	9	"BSA"	"BSA"	4620	18340	230	3928	3942	467	11	3907	3907	3919	281	7	16	3	0	392	854	100	21	35	1545153	0.082	0	0	0
13	11	9	"BSA"	"BSA"	4900	18340	230	4026	4059	309	7	3985	3985	3993	300	7	22	3	0	392	854	100	41	74	1590945	0.220	0	0	0
13	12	9	"BSA"	"BSA"	5170	18340	230	4069	4075	289	7	4044	4044	4053	305	7	13	3	0	392	796	100	25	31	1597573	0.072	0	0	0
13	13	9	"BSA"	"BSA"	5440	18340	230	4172	4180	341	8	4075	4075	4095	317	7	23	6	0	392	796	100	97	105	1638676	0.268	0	0	0
13	14	9	"BSA"	"BSA"	5710	18340	230	4209	4225	327	7	4149	4149	4173	315	7	21	4	0	392	796	100	60	76	1656382	0.165	0	0	0
13	15	9	"BSA"	"BSA"	5980	18340	230	4209	4225	301	7	4099	4099	4134	320	7	23	4	0	392	854	100	110	126	1656202	0.284	0	0	0
13	16	9	"BSA"	"BSA"	6260	18340	230	4201	4232	376	8	4008	4008	4032	332	8	32	7	0	392	1474	100	193	224	1658762	0.602	0	0	0
13	1	10	"BSA"	"BSA"	2180	18610	230	3887	3904	301	7	3976	3976	3984	379	9	7	0	0	392	1522	100	-89	-72	1530456	-0.211	0	0	0
13	2	10	"BSA"	"BSA"	2450	18610	230	3736	3740	250	6	3562	3562	3583	272	7	33	8	0	392	796	100	174	178	1466258	0.577	0	0	0
13	3	10	"BSA"	"BSA"	2720	18610	230	3748	3823	537	14	3514	3514	3536	270	7	44	20	0	392	796	100	234	309	1498670	1.063	0	0	0
13	4	10	"BSA"	"BSA"	2990	18610	230	3646	3653	242	6	3517	3517	3520	232	6	35	9	0	392	781	100	129	136	1431802	0.573	0	0	0
13	5	10	"MYO4_5"	"MYO4_5"	3250	18590	230	4517	4994	1238	24	3630	3630	3646	272	7	89	70	0	392	850	100	887	1364	1957517	4.956	0	0	0
13	6	10	"MYO4_5"	"MYO4_5"	3530	18590	230	5151	5353	1216	22	3719	3719	3726	258	6	91	80	0	392	899	100	1432	1634	2098427	6.306	0	0	0
13	7	10	"BSA"	"BSA"	3810	18610	230	3817	3823	259	6	3754	3754	3766	266	7	20	4	0	392	829	100	63	69	1498476	0.214	0	0	0
13	8	10	"BSA"	"BSA"	4080	18610	230	3842	3875	306	7	3784	3784	3801	281	7	21	6	0	392	796	100	58	91	1518806	0.263	0	0	0
13	9	10	"PKA_5"	"PKA_5"	4350	18610	230	3741	3753	246	6	3821	3821	3834	272	7	7	1	0	392	796	100	-80	-68	1471243	-0.298	0	0	0
13	10	10	"PKA_5"	"PKA_5"	4620	18610	230	3699	3740	298	7	3891	3891	3912	284	7	6	0	0	392	854	100	-192	-151	1466086	-0.606	0	0	0
13	11	10	"BSA"	"BSA"	4900	18610	230	4060	4098	374	9	3990	3990	4001	308	7	25	5	0	392	854	100	70	108	1606536	0.315	0	0	0
13	12	10	"BSA"	"BSA"	5170	18610	230	4062	4090	320	7	4106	4106	4128	327	7	11	2	0	392	796	100	-44	-16	1603313	-0.116	0	0	0
13	13	10	"BSA"	"BSA"	5440	18610	230	4193	4221	345	8	4201	4201	4307	765	17	1	0	0	392	796	100	-8	20	1654588	-0.112	0	0	0
13	14	10	"BSA"	"BSA"	5710	18610	230	4252	4268	387	9	4218	4218	4326	758	17	2	0	0	392	796	100	34	50	1673106	-0.077	0	0	0
13	15	10	"BSA"	"BSA"	5980	18610	230	4302	4313	332	7	4143	4143	4177	318	7	29	8	0	392	854	100	159	170	1690695	0.428	0	0	0
13	16	10	"BSA"	"BSA"	6260	18610	230	4271	4327	431	9	4053	4053	4074	362	8	34	10	0	392	1474	100	218	274	1696368	0.699	0	0	0
13	1	11	"BSA"	"BSA"	2180	18880	230	3763	3797	369	9	3880	3880	3897	403	10	6	1	0	392	1563	100	-117	-83	1488383	-0.248	0	0	0
13	2	11	"BSA"	"BSA"	2450	18880	230	3547	3551	234	6	3464	3464	3465	241	6	23	5	0	392	854	100	83	87	1392095	0.357	0	0	0
13	3	11	"BSA"	"BSA"	2720	18880	230	3531	3581	534	14	3474	3474	3472	232	6	24	6	0	392	854	100	57	107	1403567	0.470	0	0	0
13	4	11	"BSA"	"BSA"	2990	18880	230	3645	3653	257	7	3544	3544	3542	241	6	32	7	0	392	872	100	101	109	1431887	0.461	0	0	0
13	5	11	"BSA"	"BSA"	3260	18880	230	3682	3699	260	7	3651	3651	3653	250	6	20	5	0	392	978	100	31	48	1450109	0.184	0	0	0
13	6	11	"BSA"	"BSA"	3540	18880	230	3779	3786	272	7	3715	3715	3719	247	6	24	6	0	392	1007	100	64	71	1483994	0.271	0	0	0
13	7	11	"BSA"	"BSA"	3810	18880	230	3797	3808	246	6	3756	3756	3761	268	7	18	2	0	392	902	100	41	52	1492594	0.175	0	0	0
13	8	11	"BSA"	"BSA"	4080	18880	230	3856	3865	275	7	3808	3808	3829	293	7	16	3	0	392	854	100	48	57	1515206	0.123	0	0	0
13	9	11	"BSA"	"BSA"	4350	18880	230	3946	3972	344	8	3880	3880	3892	294	7	23	5	0	392	854	100	66	92	1557088	0.272	0	0	0
13	10	11	"BSA"	"BSA"	4620	18880	230	3937	3969	301	7	3938	3938	3952	282	7	18	4	0	392	911	100	-1	31	1555759	0.060	0	0	0
13	11	11	"BSA"	"BSA"	4900	18880	230	4106	4111	313	7	4019	4019	4040	309	7	21	3	0	392	911	100	87	92	1611608	0.230	0	0	0
13	12	11	"BSA"	"BSA"	5170	18880	230	4171	4194	319	7	4154	4154	4169	317	7	17	4	0	392	854	100	17	40	1644142	0.079	0	0	0
13	13	11	"BSA"	"BSA"	5440	18880	230	4258	4287	371	8	4215	4215	4315	731	16	3	0	0	392	854	100	43	72	1680396	-0.038	0	0	0
13	14	11	"BSA"	"BSA"	5710	18880	230	4298	4345	475	10	4229	4229	4329	741	17	4	1	0	392	854	100	69	116	1703290	0.022	0	0	0
13	15	11	"BSA"	"BSA"	5980	18880	230	4343	4376	359	8	4192	4192	4231	376	8	26	6	0	392	911	100	151	184	1715457	0.386	0	0	0
13	16	11	"BSA"	"BSA"	6260	18880	230	4288	4327	357	8	4106	4106	4125	378	9	27	7	0	392	1514	100	182	221	1696209	0.534	0	0	0
13	1	12	"BSA"	"BSA"	2180	19160	230	3639	3667	293	7	3683	3683	3681	298	8	15	2	0	392	1563	100	-44	-16	1437292	-0.047	0	0	0
13	2	12	"BSA"	"BSA"	2450	19160	230	3460	3482	240	6	3439	3439	3432	239	6	17	5	0	392	854	100	21	43	1364920	0.209	0	0	0
13	3	12	"BSA"	"BSA"	2720	19160	230	3542	3580	386	10	3490	3490	3485	245	7	22	6	0	392	854	100	52	90	1403250	0.388	0	0	0
13	4	12	"BSA"	"BSA"	2990	19160	230	3637	3654	265	7	3579	3579	3577	269	7	21	3	0	392	854	100	58	75	1432361	0.286	0	0	0
13	5	12	"BSA"	"BSA"	3260	19160	230	3766	3754	266	7	3638	3638	3654	263	7	27	6	0	392	911	100	128	116	1471576	0.380	0	0	0
13	6	12	"BSA"	"BSA"	3540	19160	230	3746	3776	283	7	3673	3673	3695	257	6	26	8	0	392	911	100	73	103	1480357	0.315	0	0	0
13	7	12	"BSA"	"BSA"	3810	19160	230	3740	3752	258	6	3739	3739	3740	266	7	16	2	0	392	854	100	1	13	1470868	0.045	0	0	0
13	8	12	"BSA"	"BSA"	4080	19160	230	3865	3887	284	7	3800	3800	3817	281	7	24	5	0	392	854	100	65	87	1523514	0.249	0	0	0
13	9	12	"BSA"	"BSA"	4350	19160	230	3923	3955	282	7	3900	3900	3914	302	7	19	3	0	392	854	100	23	55	1550191	0.136	0	0	0
13	10	12	"BSA"	"BSA"	4620	19160	230	3961	3972	265	6	4001	4001	4004	310	7	11	1	0	392	911	100	-40	-29	1557133	-0.103	0	0	0
13	11	12	"BSA"	"BSA"	4900	19160	230	4077	4091	297	7	4043	4043	4077	320	7	13	3	0	392	911	100	34	48	1603522	0.044	0	0	0
13	12	12	"BSA"	"BSA"	5170	19160	230	4101	4120	309	7	4117	4117	4134	314	7	14	1	0	392	854	100	-16	3	1614994	-0.045	0	0	0
13	13	12	"BSA"	"BSA"	5440	19160	230	4236	4251	334	7	4131	4131	4152	323	7	22	4	0	392	854	100	105	120	1666551	0.307	0	0	0
13	14	12	"BSA"	"BSA"	5710	19160	230	4343	4366	378	8	4178	4178	4211	351	8	28	6	0	392	854	100	165	188	1711350	0.442	0	0	0
13	15	12	"BSA"	"BSA"	5980	19160	230	4330	4383	470	10	4236	4236	4262	377	8	20	4	0	392	911	100	94	147	1718202	0.321	0	0	0
13	16	12	"BSA"	"BSA"	6260	19160	230	4292	4318	352	8	4118	4118	4141	360	8	27	8	0	392	1514	100	174	200	1692493	0.492	0	0	0
13	1	13	"BSA"	"BSA"	2180	19430	230	3551	3556	272	7	3602	3602	3606	285	7	10	1	0	392	1522	100	-51	-46	1394026	-0.175	0	0	0
13	2	13	"BSA"	"BSA"	2450	19430	230	3495	3501	240	6	3393	3393	3400	244	7	28	5	0	392	796	100	102	108	1372450	0.414	0	0	0
13	3	13	"BSA"	"BSA"	2720	19430	230	3486	3505	238	6	3459	3459	3461	254	7	17	2	0	392	796	100	27	46	1374095	0.173	0	0	0
13	4	13	"BSA"	"BSA"	2990	19430	230	3600	3605	257	7	3548	3548	3556	262	7	19	5	0	392	796	100	52	57	1413169	0.187	0	0	0
13	5	13	"BSA"	"BSA"	3260	19430	230	3644	3664	268	7	3607	3607	3627	263	7	20	4	0	392	854	100	37	57	1436214	0.141	0	0	0
13	6	13	"BSA"	"BSA"	3540	19430	230	3747	3746	252	6	3662	3662	3681	269	7	22	3	0	392	854	100	85	84	1468440	0.242	0	0	0
13	7	13	"BSA"	"BSA"	3810	19430	230	3808	3822	285	7	3738	3738	3750	274	7	23	6	0	392	796	100	70	84	1498237	0.263	0	0	0
13	8	13	"BSA"	"BSA"	4080	19430	230	3825	3862	322	8	3799	3799	3819	269	7	21	5	0	392	796	100	26	63	1513805	0.160	0	0	0
13	9	13	"BSA"	"BSA"	4350	19430	230	3947	3968	285	7	3907	3907	3924	288	7	20	4	0	392	796	100	40	61	1555591	0.153	0	0	0
13	10	13	"BSA"	"BSA"	4620	19430	230	4041	4054	283	6	4006	4006	4010	310	7	16	2	0	392	854	100	35	48	1589350	0.142	0	0	0
13	11	13	"BSA"	"BSA"	4900	19430	230	4068	4079	278	6	4026	4026	4042	315	7	16	3	0	392	854	100	42	53	1599146	0.117	0	0	0
13	12	13	"BSA"	"BSA"	5170	19430	230	4064	4088	309	7	4069	4069	4100	328	8	14	2	0	392	796	100	-5	19	1602423	-0.037	0	0	0
13	13	13	"BSA"	"BSA"	5440	19430	230	4189	4199	355	8	4132	4132	4185	429	10	13	1	0	392	796	100	57	67	1646143	0.033	0	0	0
13	14	13	"BSA"	"BSA"	5710	19430	230	4280	4324	345	7	4213	4213	4259	419	9	16	2	0	392	796	100	67	111	1694864	0.155	0	0	0
13	15	13	"BSA"	"BSA"	5980	19430	230	4277	4287	319	7	4238	4238	4260	336	7	16	3	0	392	854	100	39	49	1680583	0.080	0	0	0
13	16	13	"BSA"	"BSA"	6260	19430	230	4262	4276	321	7	4112	4112	4141	337	8	27	5	0	392	1474	100	150	164	1676238	0.401	0	0	0
13	1	14	"BSA"	"BSA"	2180	19700	230	3527	3534	247	6	3541	3541	3548	272	7	10	1	0	392	1522	100	-14	-7	1385517	-0.051	0	0	0
13	2	14	"BSA"	"BSA"	2450	19700	230	3493	3489	240	6	3405	3405	3414	250	7	24	4	0	392	796	100	88	84	1367724	0.300	0	0	0
13	3	14	"BSA"	"BSA"	2720	19700	230	3539	3546	231	6	3456	3456	3460	249	7	24	4	0	392	796	100	83	90	1390023	0.345	0	0	0
13	4	14	"BSA"	"BSA"	2990	19700	230	3586	3613	248	6	3527	3527	3536	252	7	25	5	0	392	796	100	59	86	1416258	0.306	0	0	0
13	5	14	"BSA"	"BSA"	3260	19700	230	3650	3651	238	6	3597	3597	3613	251	6	22	2	0	392	854	100	53	54	1431315	0.151	0	0	0
13	6	14	"BSA"	"BSA"	3540	19700	230	3742	3785	286	7	3672	3672	3689	265	7	27	7	0	392	854	100	70	113	1483728	0.362	0	0	0
13	7	14	"BSA"	"BSA"	3810	19700	230	3821	3818	249	6	3764	3764	3771	287	7	17	2	0	392	796	100	57	54	1496583	0.164	0	0	0
13	8	14	"BSA"	"BSA"	4080	19700	230	3871	3882	275	7	3827	3827	3844	292	7	18	3	0	392	796	100	44	55	1521748	0.130	0	0	0
13	9	14	"BSA"	"BSA"	4350	19700	230	3984	3996	309	7	3937	3937	3946	281	7	20	5	0	392	796	100	47	59	1566492	0.178	0	0	0
13	10	14	"BSA"	"BSA"	4620	19700	230	3983	3994	291	7	4004	4004	4001	269	6	16	3	0	392	854	100	-21	-10	1565684	-0.026	0	0	0
13	11	14	"BSA"	"BSA"	4900	19700	230	4056	4067	296	7	4026	4026	4025	276	6	20	5	0	392	854	100	30	41	1594168	0.152	0	0	0
13	12	14	"BSA"	"BSA"	5170	19700	230	4097	4126	322	7	4102	4102	4130	333	8	13	2	0	392	796	100	-5	24	1617313	-0.012	0	0	0
13	13	14	"BSA"	"BSA"	5440	19700	230	4199	4227	340	8	4172	4172	4227	428	10	12	2	0	392	796	100	27	55	1656862	0.000	0	0	0
13	14	14	"BSA"	"BSA"	5710	19700	230	4273	4325	432	9	4218	4218	4270	406	9	18	4	0	392	796	100	55	107	1695309	0.135	0	0	0
13	15	14	"BSA"	"BSA"	5980	19700	230	4331	4360	336	7	4237	4237	4259	351	8	20	4	0	392	854	100	94	123	1709231	0.288	0	0	0
13	16	14	"BSA"	"BSA"	6260	19700	230	4291	4325	361	8	4103	4103	4137	346	8	34	8	0	392	1474	100	188	222	1695216	0.543	0	0	0
13	1	15	"BSA"	"BSA"	2180	19970	230	3510	3514	265	7	3503	3503	3506	253	7	14	3	0	392	1522	100	7	11	1377506	0.032	0	0	0
13	2	15	"BSA"	"BSA"	2450	19970	230	3507	3517	232	6	3442	3442	3440	223	6	27	4	0	392	796	100	65	75	1378517	0.345	0	0	0
13	3	15	"BSA"	"BSA"	2720	19970	230	3606	3617	259	7	3494	3494	3498	230	6	36	10	0	392	796	100	112	123	1418002	0.517	0	0	0
13	4	15	"BSA"	"BSA"	2990	19970	230	3617	3623	251	6	3543	3543	3560	315	8	15	2	0	392	796	100	74	80	1420022	0.200	0	0	0
13	5	15	"BSA"	"BSA"	3260	19970	230	3693	3690	244	6	3609	3609	3631	314	8	16	1	0	392	854	100	84	81	1446420	0.188	0	0	0
13	6	15	"BSA"	"BSA"	3540	19970	230	3751	3760	251	6	3686	3686	3700	255	6	23	4	0	392	854	100	65	74	1474056	0.235	0	0	0
13	7	15	"BSA"	"BSA"	3810	19970	230	3793	3821	346	9	3771	3771	3777	263	6	19	4	0	392	796	100	22	50	1497753	0.167	0	0	0
13	8	15	"BSA"	"BSA"	4080	19970	230	3870	3869	268	6	3880	3880	3921	353	9	8	1	0	392	796	100	-10	-11	1516642	-0.147	0	0	0
13	9	15	"BSA"	"BSA"	4350	19970	230	3986	4010	301	7	4006	4006	4036	333	8	14	1	0	392	796	100	-20	4	1571844	-0.078	0	0	0
13	10	15	"BSA"	"BSA"	4620	19970	230	3979	4022	319	7	4023	4023	4026	277	6	15	4	0	392	854	100	-44	-1	1576586	-0.014	0	0	0
13	11	15	"BSA"	"BSA"	4900	19970	230	4101	4106	315	7	4039	4039	4049	284	7	21	6	0	392	854	100	62	67	1609634	0.201	0	0	0
13	12	15	"BSA"	"BSA"	5170	19970	230	4174	4170	295	7	4124	4124	4146	316	7	15	2	0	392	796	100	50	46	1634628	0.076	0	0	0
13	13	15	"BSA"	"BSA"	5440	19970	230	4194	4248	379	8	4173	4173	4200	329	7	17	6	0	392	796	100	21	75	1665065	0.146	0	0	0
13	14	15	"BSA"	"BSA"	5710	19970	230	4279	4293	334	7	4231	4231	4274	440	10	11	2	0	392	796	100	48	62	1682728	0.043	0	0	0
13	15	15	"BSA"	"BSA"	5980	19970	230	4344	4377	343	7	4270	4270	4315	481	11	12	1	0	392	854	100	74	107	1715780	0.129	0	0	0
13	16	15	"BSA"	"BSA"	6260	19970	230	4239	4266	334	7	4137	4137	4180	426	10	16	2	0	392	1495	100	102	129	1672265	0.202	0	0	0
13	1	16	"BSA"	"BSA"	2180	20240	230	3481	3476	240	6	3454	3454	3459	240	6	15	3	0	392	2075	100	27	22	1362450	0.071	0	0	0
13	2	16	"BSA"	"BSA"	2450	20240	230	3518	3529	245	6	3393	3393	3398	227	6	33	11	0	392	1497	100	125	136	1383280	0.577	0	0	0
13	3	16	"BSA"	"BSA"	2720	20240	230	3551	3550	243	6	3445	3445	3446	236	6	30	5	0	392	1497	100	106	105	1391477	0.441	0	0	0
13	4	16	"BSA"	"BSA"	2990	20240	230	3622	3631	247	6	3503	3503	3521	285	8	25	4	0	392	1497	100	119	128	1423284	0.386	0	0	0
13	5	16	"BSA"	"BSA"	3260	20240	230	3631	3646	244	6	3586	3586	3595	295	8	17	1	0	392	1538	100	45	60	1429320	0.173	0	0	0
13	6	16	"BSA"	"BSA"	3540	20240	230	3756	3747	276	7	3652	3652	3671	295	8	21	3	0	392	1538	100	104	95	1468665	0.258	0	0	0
13	7	16	"BSA"	"BSA"	3810	20240	230	3823	3848	316	8	3716	3716	3731	270	7	31	8	0	392	1497	100	107	132	1508247	0.433	0	0	0
13	8	16	"BSA"	"BSA"	4080	20240	230	3931	3952	294	7	3822	3822	3859	343	8	20	3	0	392	1497	100	109	130	1549298	0.271	0	0	0
13	9	16	"BSA"	"BSA"	4350	20240	230	4234	4460	836	18	3936	3936	3963	342	8	45	22	0	392	1497	100	298	524	1748264	1.453	0	0	0
13	10	16	"BSA"	"BSA"	4620	20240	230	3988	4016	265	6	3963	3963	3978	295	7	18	3	0	392	1538	100	25	53	1574173	0.129	0	0	0
13	11	16	"BSA"	"BSA"	4900	20240	230	4081	4120	325	7	4011	4011	4023	297	7	27	6	0	392	1538	100	70	109	1614987	0.327	0	0	0
13	12	16	"BSA"	"BSA"	5170	20240	230	4158	4184	295	7	4043	4043	4061	292	7	29	6	0	392	1497	100	115	141	1640010	0.421	0	0	0
13	13	16	"BSA"	"BSA"	5440	20240	230	4220	4234	308	7	4078	4078	4100	320	7	26	6	0	392	1497	100	142	156	1659585	0.419	0	0	0
13	14	16	"BSA"	"BSA"	5710	20240	230	4304	4323	325	7	4156	4156	4191	416	9	17	2	0	392	1497	100	148	167	1694730	0.317	0	0	0
13	15	16	"BSA"	"BSA"	5980	20240	230	4292	4333	335	7	4182	4182	4239	460	10	17	1	0	392	1538	100	110	151	1698660	0.204	0	0	0
13	16	16	"BSA"	"BSA"	6260	20240	230	4304	4325	361	8	4124	4124	4168	391	9	27	4	0	392	2010	100	180	201	1695298	0.402	0	0	0
14	1	1	"BSA"	"BSA"	6660	16190	220	4229	4239	370	8	3847	3847	3863	301	7	57	25	0	392	1888	100	382	392	1661556	1.249	0	0	0
14	2	1	"BSA"	"BSA"	6930	16190	220	4295	4327	388	8	3825	3825	3846	292	7	68	36	0	392	1499	100	470	502	1696162	1.647	0	0	0
14	3	1	"BSA"	"BSA"	7210	16190	220	4222	4223	348	8	3786	3786	3813	308	8	63	28	0	392	1499	100	436	437	1655497	1.331	0	0	0
14	4	1	"BSA"	"BSA"	7480	16190	220	4120	4146	503	12	3651	3651	3666	312	8	65	34	0	392	1458	100	469	495	1625250	1.538	0	0	0
14	5	1	"BSA"	"BSA"	7750	16190	220	3983	3998	371	9	3554	3554	3563	279	7	67	37	0	392	1458	100	429	444	1567172	1.559	0	0	0
14	6	1	"BSA"	"BSA"	8020	16190	220	3955	3964	347	8	3495	3495	3509	275	7	68	39	0	392	1484	100	460	469	1554000	1.655	0	0	0
[truncated: 341,634 more chars]
